# Supplementary material for: Dynamic role of CUL4B in radiation-induced intestinal injury-regeneration
Source: Sci Rep. 2024 Apr 30;14:9906. doi: 10.1038/s41598-024-60704-4 (PMC11061312; doi:10.1038/s41598-024-60704-4)
Supplement: Supplementary file 2 — Supplementary Table S1. [file 41598_2024_60704_MOESM2_ESM.xlsx]

## Sheet: Sheet1
Accession	Description	Score	Coverage	# Proteins	# Unique Peptides	# Peptides	# PSMs	# AAs	MW [kDa]	calc. pI
P11679	Keratin, type II cytoskeletal 8 OS=Mus musculus OX=10090 GN=Krt8 PE=1 SV=4	672.738	31.63	2	11	14	16	490	54.5315	5.8208
Q8C196	Carbamoyl-phosphate synthase [ammonia], mitochondrial OS=Mus musculus OX=10090 GN=Cps1 PE=1 SV=2	530.713	9.6	1	12	12	12	1500	164.514	6.91748
P60710	Actin, cytoplasmic 1 OS=Mus musculus OX=10090 GN=Actb PE=1 SV=1	509.539	33.6	7	9	9	12	375	41.7097	5.47803
Q8K419	Galectin-4 OS=Mus musculus OX=10090 GN=Lgals4 PE=1 SV=2	469.663	28.22	1	7	7	11	326	36.3482	9.1001
P19001	Keratin, type I cytoskeletal 19 OS=Mus musculus OX=10090 GN=Krt19 PE=1 SV=1	460.029	37.22	10	10	13	13	403	44.5147	5.38916
P63017	Heat shock cognate 71 kDa protein OS=Mus musculus OX=10090 GN=Hspa8 PE=1 SV=1	422.095	18.73	5	7	9	10	646	70.8272	5.51611
P11499	Heat shock protein HSP 90-beta OS=Mus musculus OX=10090 GN=Hsp90ab1 PE=1 SV=3	385.002	15.06	2	4	8	9	724	83.2291	5.03369
P56480	ATP synthase subunit beta, mitochondrial OS=Mus musculus OX=10090 GN=Atp5f1b PE=1 SV=2	378.597	21.74	1	8	8	10	529	56.2655	5.33838
P20029	Endoplasmic reticulum chaperone BiP OS=Mus musculus OX=10090 GN=Hspa5 PE=1 SV=3	366.173	23.05	1	8	10	10	655	72.3775	5.16064
Q8VDN2	Sodium/potassium-transporting ATPase subunit alpha-1 OS=Mus musculus OX=10090 GN=Atp1a1 PE=1 SV=1	364.424	9.87	4	7	7	7	1023	112.91	5.45264
P02535	Keratin, type I cytoskeletal 10 OS=Mus musculus OX=10090 GN=Krt10 PE=1 SV=3	323.571	10.7	11	4	6	8	570	57.7351	5.10986
Q62468	Villin-1 OS=Mus musculus OX=10090 GN=Vil1 PE=1 SV=3	283.625	9.67	1	7	7	7	827	92.7166	6.03662
Q61781	Keratin, type I cytoskeletal 14 OS=Mus musculus OX=10090 GN=Krt14 PE=1 SV=2	276.507	15.29	13	1	8	9	484	52.8339	5.17334
P10126	Elongation factor 1-alpha 1 OS=Mus musculus OX=10090 GN=Eef1a1 PE=1 SV=3	265	16.02	2	5	5	8	462	50.0821	9.01221
Q03265	ATP synthase subunit alpha, mitochondrial OS=Mus musculus OX=10090 GN=Atp5f1a PE=1 SV=1	260.529	14.83	1	7	7	8	553	59.7156	9.18799
P97449	Aminopeptidase N OS=Mus musculus OX=10090 GN=Anpep PE=1 SV=4	256.242	5.8	1	4	4	5	966	109.582	5.89697
P07901	Heat shock protein HSP 90-alpha OS=Mus musculus OX=10090 GN=Hsp90aa1 PE=1 SV=4	254.782	8.73	2	2	5	5	733	84.7348	5.0083
O88310	Intelectin-1a OS=Mus musculus OX=10090 GN=Itln1 PE=1 SV=1	253.957	22.36	2	6	6	6	313	34.9306	7.86963
O08601	Microsomal triglyceride transfer protein large subunit OS=Mus musculus OX=10090 GN=Mttp PE=1 SV=2	248.188	9.73	1	7	7	7	894	99.0366	7.62061
P09103	Protein disulfide-isomerase OS=Mus musculus OX=10090 GN=P4hb PE=1 SV=2	245.885	13.56	1	6	6	6	509	57.0228	4.88135
P17892	Pancreatic lipase-related protein 2 OS=Mus musculus OX=10090 GN=Pnliprp2 PE=1 SV=2	237.21	11.62	1	5	5	6	482	53.9815	6.63916
Q9CZS1	Aldehyde dehydrogenase X, mitochondrial OS=Mus musculus OX=10090 GN=Aldh1b1 PE=1 SV=1	221.793	17.73	2	7	7	7	519	57.5165	7.02002
Q6IFX2	Keratin, type I cytoskeletal 42 OS=Mus musculus OX=10090 GN=Krt42 PE=1 SV=1	219.056	15.93	10	2	7	7	452	50.1019	5.16064
Q9Z2K1	Keratin, type I cytoskeletal 16 OS=Mus musculus OX=10090 GN=Krt16 PE=1 SV=3	217.938	10.02	13	1	6	7	469	51.5743	5.19873
Q91Y97	Fructose-bisphosphate aldolase B OS=Mus musculus OX=10090 GN=Aldob PE=1 SV=3	210.524	15.66	1	4	4	5	364	39.4821	8.26514
P08249	Malate dehydrogenase, mitochondrial OS=Mus musculus OX=10090 GN=Mdh2 PE=1 SV=3	198.056	15.38	1	3	3	4	338	35.5888	8.67529
P38647	Stress-70 protein, mitochondrial OS=Mus musculus OX=10090 GN=Hspa9 PE=1 SV=3	194.775	14.58	1	7	7	7	679	73.4156	6.07471
Q922U2	Keratin, type II cytoskeletal 5 OS=Mus musculus OX=10090 GN=Krt5 PE=1 SV=1	177.058	7.07	2	1	5	5	580	61.7286	7.75244
P68373	Tubulin alpha-1C chain OS=Mus musculus OX=10090 GN=Tuba1c PE=1 SV=1	176.726	15.81	6	6	6	6	449	49.8775	5.09717
P16858	Glyceraldehyde-3-phosphate dehydrogenase OS=Mus musculus OX=10090 GN=Gapdh PE=1 SV=2	176.156	16.52	2	5	5	5	333	35.7872	8.25049
P08113	Endoplasmin OS=Mus musculus OX=10090 GN=Hsp90b1 PE=1 SV=2	170.008	7.11	1	3	4	4	802	92.4183	4.81787
Q8BGZ7	Keratin, type II cytoskeletal 75 OS=Mus musculus OX=10090 GN=Krt75 PE=1 SV=1	165.893	8.89	3	2	5	5	551	59.7039	8.30908
Q99KI0	Aconitate hydratase, mitochondrial OS=Mus musculus OX=10090 GN=Aco2 PE=1 SV=1	160.908	6.28	1	4	4	4	780	85.41	7.92822
O70570	Polymeric immunoglobulin receptor OS=Mus musculus OX=10090 GN=Pigr PE=1 SV=1	153.42	5.45	1	4	4	4	771	84.9455	5.40186
P68372	Tubulin beta-4B chain OS=Mus musculus OX=10090 GN=Tubb4b PE=1 SV=1	152.461	15.73	7	4	4	4	445	49.799	4.89404
Q9D7Z6	Calcium-activated chloride channel regulator 1 OS=Mus musculus OX=10090 GN=Clca1 PE=1 SV=2	151.6	4.71	1	4	4	4	913	100.009	6.01123
P63101	14-3-3 protein zeta/delta OS=Mus musculus OX=10090 GN=Ywhaz PE=1 SV=1	147.466	12.65	5	1	3	3	245	27.7537	4.79248
P97429	Annexin A4 OS=Mus musculus OX=10090 GN=Anxa4 PE=1 SV=4	147.259	16.93	1	4	4	4	319	35.8931	5.56689
Q3TTY5	Keratin, type II cytoskeletal 2 epidermal OS=Mus musculus OX=10090 GN=Krt2 PE=1 SV=1	146.325	3.25	1	2	3	3	707	70.8798	8.06006
P05784	Keratin, type I cytoskeletal 18 OS=Mus musculus OX=10090 GN=Krt18 PE=1 SV=5	146.168	8.51	9	2	4	4	423	47.5092	5.32568
Q9D312	Keratin, type I cytoskeletal 20 OS=Mus musculus OX=10090 GN=Krt20 PE=1 SV=1	134.407	7.42	2	2	4	4	431	49.0041	5.37646
O08691	Arginase-2, mitochondrial OS=Mus musculus OX=10090 GN=Arg2 PE=1 SV=1	130.142	11.86	1	3	3	3	354	38.8541	6.58057
P29758	Ornithine aminotransferase, mitochondrial OS=Mus musculus OX=10090 GN=Oat PE=1 SV=1	129.097	7.74	1	3	3	3	439	48.3239	6.62451
Q91YQ5	Dolichyl-diphosphooligosaccharide--protein glycosyltransferase subunit 1 OS=Mus musculus OX=10090 GN=Rpn1 PE=1 SV=1	121.554	5.59	1	3	3	3	608	68.4857	6.45557
P01878	Ig alpha chain C region OS=Mus musculus OX=10090 PE=1 SV=1	118.108	14.83	1	3	3	3	344	36.8523	5.05908
P47911	60S ribosomal protein L6 OS=Mus musculus OX=10090 GN=Rpl6 PE=1 SV=3	116.448	13.51	1	3	3	3	296	33.4889	10.6968
P04104	Keratin, type II cytoskeletal 1 OS=Mus musculus OX=10090 GN=Krt1 PE=1 SV=4	116.432	5.02	4	2	3	3	637	65.5653	8.14795
Q9CZN7	Serine hydroxymethyltransferase, mitochondrial OS=Mus musculus OX=10090 GN=Shmt2 PE=1 SV=1	115.852	5.75	1	3	3	3	504	55.7236	8.47021
P52480	Pyruvate kinase PKM OS=Mus musculus OX=10090 GN=Pkm PE=1 SV=4	114.352	10.73	1	4	4	4	531	57.808	7.47412
P01837	Immunoglobulin kappa constant OS=Mus musculus OX=10090 GN=Igkc PE=1 SV=2	114.065	26.17	1	2	2	2	107	11.9267	5.89697
Q9DB77	Cytochrome b-c1 complex subunit 2, mitochondrial OS=Mus musculus OX=10090 GN=Uqcrc2 PE=1 SV=1	113.844	6.18	1	2	2	3	453	48.205	9.24658
P07724	Albumin OS=Mus musculus OX=10090 GN=Alb PE=1 SV=3	111.196	2.14	1	1	1	2	608	68.6477	6.07471
P62259	14-3-3 protein epsilon OS=Mus musculus OX=10090 GN=Ywhae PE=1 SV=1	110.974	11.37	5	1	3	3	255	29.1554	4.7417
P68254	14-3-3 protein theta OS=Mus musculus OX=10090 GN=Ywhaq PE=1 SV=1	110.823	12.65	5	1	3	3	245	27.7608	4.77979
P19157	Glutathione S-transferase P 1 OS=Mus musculus OX=10090 GN=Gstp1 PE=1 SV=2	109.51	19.05	1	3	3	3	210	23.5941	7.86963
P07356	Annexin A2 OS=Mus musculus OX=10090 GN=Anxa2 PE=1 SV=2	109.314	10.62	1	3	3	3	339	38.6518	7.69385
P27773	Protein disulfide-isomerase A3 OS=Mus musculus OX=10090 GN=Pdia3 PE=1 SV=2	103.56	5.35	1	3	3	3	505	56.6427	6.21436
O88569	Heterogeneous nuclear ribonucleoproteins A2/B1 OS=Mus musculus OX=10090 GN=Hnrnpa2b1 PE=1 SV=2	103.132	4.82	4	2	2	3	353	37.3797	8.95361
P62908	40S ribosomal protein S3 OS=Mus musculus OX=10090 GN=Rps3 PE=1 SV=1	102.62	9.05	1	2	2	2	243	26.6574	9.65674
P62806	Histone H4 OS=Mus musculus OX=10090 GN=H4c1 PE=1 SV=2	92.3377	21.36	1	2	2	2	103	11.3604	11.356
P62754	40S ribosomal protein S6 OS=Mus musculus OX=10090 GN=Rps6 PE=1 SV=1	90.3137	10.84	1	2	2	2	249	28.663	10.8433
Q91W97	Hexokinase HKDC1 OS=Mus musculus OX=10090 GN=Hkdc1 PE=2 SV=1	89.9643	2.08	1	2	2	2	915	102.193	7.09326
Q8VEK3	Heterogeneous nuclear ribonucleoprotein U OS=Mus musculus OX=10090 GN=Hnrnpu PE=1 SV=1	89.67	1.88	1	1	1	1	800	87.8627	6.23975
P06745	Glucose-6-phosphate isomerase OS=Mus musculus OX=10090 GN=Gpi PE=1 SV=4	88.8156	4.12	1	2	2	2	558	62.7272	8.1333
P35980	60S ribosomal protein L18 OS=Mus musculus OX=10090 GN=Rpl18 PE=1 SV=3	85.4018	12.23	1	2	2	2	188	21.6312	11.7808
Q8K2B3	Succinate dehydrogenase [ubiquinone] flavoprotein subunit, mitochondrial OS=Mus musculus OX=10090 GN=Sdha PE=1 SV=1	84.49	2.11	1	1	1	1	664	72.5392	7.37158
Q6NSR8	Probable aminopeptidase NPEPL1 OS=Mus musculus OX=10090 GN=Npepl1 PE=1 SV=1	84.4137	4.2	1	2	2	2	524	55.9044	6.84424
Q8BK48	Pyrethroid hydrolase Ces2e OS=Mus musculus OX=10090 GN=Ces2e PE=1 SV=1	84.1952	4.83	1	2	2	2	559	62.2773	6.16357
Q8VEM8	Phosphate carrier protein, mitochondrial OS=Mus musculus OX=10090 GN=Slc25a3 PE=1 SV=1	83.55	2.8	1	1	1	1	357	39.6065	9.26123
P00405	Cytochrome c oxidase subunit 2 OS=Mus musculus OX=10090 GN=Mtco2 PE=1 SV=1	83.3778	4.41	1	1	1	2	227	25.959	4.729
P26443	Glutamate dehydrogenase 1, mitochondrial OS=Mus musculus OX=10090 GN=Glud1 PE=1 SV=1	83.302	5.73	1	2	2	2	558	61.2982	8.00146
P48962	ADP/ATP translocase 1 OS=Mus musculus OX=10090 GN=Slc25a4 PE=1 SV=4	82.717	6.71	3	2	2	2	298	32.8831	9.71533
Q9D2G2	Dihydrolipoyllysine-residue succinyltransferase component of 2-oxoglutarate dehydrogenase complex, mitochondrial OS=Mus musculus OX=10090 GN=Dlst PE=1 SV=1	82.001	6.17	1	2	2	2	454	48.9635	8.95361
P11103	Poly [ADP-ribose] polymerase 1 OS=Mus musculus OX=10090 GN=Parp1 PE=1 SV=3	81.87	1.48	1	1	1	1	1013	113.028	8.95361
E9Q557	Desmoplakin OS=Mus musculus OX=10090 GN=Dsp PE=1 SV=1	80.3026	0.55	1	2	2	2	2883	332.706	6.80029
Q9DBG6	Dolichyl-diphosphooligosaccharide--protein glycosyltransferase subunit 2 OS=Mus musculus OX=10090 GN=Rpn2 PE=1 SV=1	79.43	3.65	1	1	1	1	631	69.02	5.80811
Q9DCD0	6-phosphogluconate dehydrogenase, decarboxylating OS=Mus musculus OX=10090 GN=Pgd PE=1 SV=3	77.83	3.52	1	1	1	1	483	53.2131	7.2251
P30275	Creatine kinase U-type, mitochondrial OS=Mus musculus OX=10090 GN=Ckmt1 PE=1 SV=1	77.237	4.31	2	2	2	2	418	46.9742	8.1626
Q9D0M3	Cytochrome c1, heme protein, mitochondrial OS=Mus musculus OX=10090 GN=Cyc1 PE=1 SV=1	76.3	3.69	1	1	1	1	325	35.3049	9.15869
Q6ZWN5	40S ribosomal protein S9 OS=Mus musculus OX=10090 GN=Rps9 PE=1 SV=3	75.507	8.76	1	2	2	2	194	22.5776	10.6528
P10639	Thioredoxin OS=Mus musculus OX=10090 GN=Txn PE=1 SV=3	74.7627	20.95	1	2	2	2	105	11.6676	4.91943
P01796	Ig heavy chain V-III region A4 OS=Mus musculus OX=10090 PE=1 SV=1	74.21	14.16	7	1	1	1	113	12.6671	7.28369
P06151	L-lactate dehydrogenase A chain OS=Mus musculus OX=10090 GN=Ldha PE=1 SV=3	73.5021	5.42	2	2	2	2	332	36.4752	7.73779
P62270	40S ribosomal protein S18 OS=Mus musculus OX=10090 GN=Rps18 PE=1 SV=3	73.29	7.24	1	1	1	1	152	17.7079	10.9897
Q9CZU6	Citrate synthase, mitochondrial OS=Mus musculus OX=10090 GN=Cs PE=1 SV=1	72.13	2.37	1	1	1	1	464	51.7034	8.57275
P27659	60S ribosomal protein L3 OS=Mus musculus OX=10090 GN=Rpl3 PE=1 SV=3	71.6494	3.97	1	2	2	2	403	46.0808	10.2134
P40142	Transketolase OS=Mus musculus OX=10090 GN=Tkt PE=1 SV=1	71.546	4.33	1	2	2	2	623	67.5876	7.50342
Q8VDD5	Myosin-9 OS=Mus musculus OX=10090 GN=Myh9 PE=1 SV=4	71.1857	1.28	1	2	2	2	1960	226.232	5.65576
Q60930	Voltage-dependent anion-selective channel protein 2 OS=Mus musculus OX=10090 GN=Vdac2 PE=1 SV=2	70.9834	7.8	1	2	2	2	295	31.7126	7.48877
P61750	ADP-ribosylation factor 4 OS=Mus musculus OX=10090 GN=Arf4 PE=1 SV=2	68.97	3.89	1	1	1	1	180	20.3836	7.13721
P63038	60 kDa heat shock protein, mitochondrial OS=Mus musculus OX=10090 GN=Hspd1 PE=1 SV=1	68.6615	2.97	1	2	2	2	573	60.9174	6.17627
Q04447	Creatine kinase B-type OS=Mus musculus OX=10090 GN=Ckb PE=1 SV=1	68.01	5.51	1	1	1	1	381	42.6863	5.66846
P14115	60S ribosomal protein L27a OS=Mus musculus OX=10090 GN=Rpl27a PE=1 SV=5	67.5509	14.19	1	2	2	2	148	16.595	11.1216
Q64521	Glycerol-3-phosphate dehydrogenase, mitochondrial OS=Mus musculus OX=10090 GN=Gpd2 PE=1 SV=2	66.92	2.2	1	1	1	1	727	80.9025	6.60986
Q9CPU4	Microsomal glutathione S-transferase 3 OS=Mus musculus OX=10090 GN=Mgst3 PE=1 SV=1	66.92	9.15	1	1	1	1	153	16.9467	9.49561
Q64133	Amine oxidase [flavin-containing] A OS=Mus musculus OX=10090 GN=Maoa PE=1 SV=3	66.61	1.71	1	1	1	1	526	59.5637	7.81104
Q9R100	Cadherin-17 OS=Mus musculus OX=10090 GN=Cdh17 PE=1 SV=1	66.5	1.33	1	1	1	1	827	91.5884	4.86865
Q60597	2-oxoglutarate dehydrogenase, mitochondrial OS=Mus musculus OX=10090 GN=Ogdh PE=1 SV=3	66.13	0.78	1	1	1	1	1023	116.375	6.82959
P19783	Cytochrome c oxidase subunit 4 isoform 1, mitochondrial OS=Mus musculus OX=10090 GN=Cox4i1 PE=1 SV=2	65.81	7.1	1	1	1	1	169	19.5179	9.23193
Q9D1A2	Cytosolic non-specific dipeptidase OS=Mus musculus OX=10090 GN=Cndp2 PE=1 SV=1	63.7	2.32	1	1	1	1	475	52.7336	5.65576
Q64GA5	Cytosolic phospholipase A2 gamma OS=Mus musculus OX=10090 GN=Pla2g4c PE=1 SV=1	62.79	2.18	1	1	1	1	597	67.8394	5.99854
P62242	40S ribosomal protein S8 OS=Mus musculus OX=10090 GN=Rps8 PE=1 SV=2	61.57	7.21	1	1	1	1	208	24.1902	10.3159
Q60931	Voltage-dependent anion-selective channel protein 3 OS=Mus musculus OX=10090 GN=Vdac3 PE=1 SV=1	61	3.53	2	1	1	1	283	30.7334	8.79248
Q8VC30	Triokinase/FMN cyclase OS=Mus musculus OX=10090 GN=Tkfc PE=1 SV=1	59.79	1.38	1	1	1	1	578	59.6534	6.91748
P14206	40S ribosomal protein SA OS=Mus musculus OX=10090 GN=Rpsa PE=1 SV=4	59.74	4.41	1	1	1	1	295	32.8174	4.86865
P14211	Calreticulin OS=Mus musculus OX=10090 GN=Calr PE=1 SV=1	58.52	2.88	1	1	1	1	416	47.9649	4.48779
Q61598	Rab GDP dissociation inhibitor beta OS=Mus musculus OX=10090 GN=Gdi2 PE=1 SV=1	58.5	2.7	1	1	1	1	445	50.5047	6.25244
P0DP26	Calmodulin-1 OS=Mus musculus OX=10090 GN=Calm1 PE=1 SV=1	58.32	6.04	2	1	1	1	149	16.8268	4.22119
P24369	Peptidyl-prolyl cis-trans isomerase B OS=Mus musculus OX=10090 GN=Ppib PE=1 SV=2	57.82	6.02	1	1	1	1	216	23.6986	9.5542
Q8JZR0	Long-chain-fatty-acid--CoA ligase 5 OS=Mus musculus OX=10090 GN=Acsl5 PE=1 SV=1	57.74	2.2	1	1	1	1	683	76.1575	7.09326
Q7TPR4	Alpha-actinin-1 OS=Mus musculus OX=10090 GN=Actn1 PE=1 SV=1	56.64	1.35	2	1	1	1	892	103.004	5.37646
Q62452	UDP-glucuronosyltransferase 1A9 OS=Mus musculus OX=10090 GN=Ugt1a9 PE=1 SV=3	56.49	1.52	5	1	1	1	528	59.9687	8.35303
Q8K0C5	Zymogen granule membrane protein 16 OS=Mus musculus OX=10090 GN=Zg16 PE=1 SV=1	56.36	9.58	1	1	1	1	167	18.1982	9.23193
Q99NB5	Gasdermin-C OS=Mus musculus OX=10090 GN=Gsdmc PE=2 SV=1	56.03	1.28	5	1	1	1	468	52.7095	5.66846
P62702	40S ribosomal protein S4, X isoform OS=Mus musculus OX=10090 GN=Rps4x PE=1 SV=2	55.87	2.66	1	1	1	1	263	29.5791	10.1548
P58771	Tropomyosin alpha-1 chain OS=Mus musculus OX=10090 GN=Tpm1 PE=1 SV=1	55.51	3.52	3	1	1	1	284	32.6607	4.7417
Q8BHN3	Neutral alpha-glucosidase AB OS=Mus musculus OX=10090 GN=Ganab PE=1 SV=1	55.16	1.59	1	1	1	1	944	106.844	6.06201
P12787	Cytochrome c oxidase subunit 5A, mitochondrial OS=Mus musculus OX=10090 GN=Cox5a PE=1 SV=2	54.6	6.16	1	1	1	1	146	16.0913	6.53662
Q9CZM2	60S ribosomal protein L15 OS=Mus musculus OX=10090 GN=Rpl15 PE=1 SV=4	54.56	4.41	1	1	1	1	204	24.1311	11.6196
P47738	Aldehyde dehydrogenase, mitochondrial OS=Mus musculus OX=10090 GN=Aldh2 PE=1 SV=1	54.4	1.35	1	1	1	1	519	56.5018	7.62061
P61027	Ras-related protein Rab-10 OS=Mus musculus OX=10090 GN=Rab10 PE=1 SV=1	54.1	5.5	24	1	1	1	200	22.5266	8.38232
P25444	40S ribosomal protein S2 OS=Mus musculus OX=10090 GN=Rps2 PE=1 SV=3	53.7	2.39	1	1	1	1	293	31.2117	10.2427
P62245	40S ribosomal protein S15a OS=Mus musculus OX=10090 GN=Rps15a PE=1 SV=2	53.58	6.15	1	1	1	1	130	14.83	10.1255
Q9CZ13	Cytochrome b-c1 complex subunit 1, mitochondrial OS=Mus musculus OX=10090 GN=Uqcrc1 PE=1 SV=2	53.52	1.88	1	1	1	1	480	52.8185	6.21436
P17751	Triosephosphate isomerase OS=Mus musculus OX=10090 GN=Tpi1 PE=1 SV=5	53.24	5.22	1	1	1	1	249	26.6958	7.29834
P17182	Alpha-enolase OS=Mus musculus OX=10090 GN=Eno1 PE=1 SV=3	52.37	1.38	1	1	1	1	434	47.1112	6.80029
O35129	Prohibitin-2 OS=Mus musculus OX=10090 GN=Phb2 PE=1 SV=1	51.99	4.01	1	1	1	1	299	33.2759	9.83252
Q91VD9	NADH-ubiquinone oxidoreductase 75 kDa subunit, mitochondrial OS=Mus musculus OX=10090 GN=Ndufs1 PE=1 SV=2	51.85	1.24	1	1	1	1	727	79.7256	5.71924
P67778	Prohibitin OS=Mus musculus OX=10090 GN=Phb PE=1 SV=1	51.77	4.04	1	1	1	1	272	29.8019	5.75732
Q6URW6	Myosin-14 OS=Mus musculus OX=10090 GN=Myh14 PE=1 SV=1	50.72	0.4	1	1	1	1	2000	228.446	5.5542
Q9D6R2	Isocitrate dehydrogenase [NAD] subunit alpha, mitochondrial OS=Mus musculus OX=10090 GN=Idh3a PE=1 SV=1	50.3	2.73	1	1	1	1	366	39.6131	6.72705
P62852	40S ribosomal protein S25 OS=Mus musculus OX=10090 GN=Rps25 PE=1 SV=1	50.15	8	1	1	1	1	125	13.7337	10.1108
P55050	Fatty acid-binding protein, intestinal OS=Mus musculus OX=10090 GN=Fabp2 PE=1 SV=2	49.98	14.39	1	1	1	1	132	15.1167	7.23975
Q791V5	Mitochondrial carrier homolog 2 OS=Mus musculus OX=10090 GN=Mtch2 PE=1 SV=1	49.37	2.97	1	1	1	1	303	33.477	8.25049
Q02257	Junction plakoglobin OS=Mus musculus OX=10090 GN=Jup PE=1 SV=3	49.07	2.42	1	1	1	1	745	81.7488	6.13818
P01592	Immunoglobulin J chain OS=Mus musculus OX=10090 GN=Jchain PE=1 SV=4	48.68	9.43	1	1	1	1	159	18.0018	4.89404
P15532	Nucleoside diphosphate kinase A OS=Mus musculus OX=10090 GN=Nme1 PE=1 SV=1	48.49	11.18	2	1	1	1	152	17.1969	7.37158
Q60854	Serpin B6 OS=Mus musculus OX=10090 GN=Serpinb6 PE=1 SV=1	48.43	2.12	1	1	1	1	378	42.5712	5.74463
P05064	Fructose-bisphosphate aldolase A OS=Mus musculus OX=10090 GN=Aldoa PE=1 SV=2	48.18	3.85	1	1	1	1	364	39.3313	8.08936
P48758	Carbonyl reductase [NADPH] 1 OS=Mus musculus OX=10090 GN=Cbr1 PE=1 SV=3	47.9	3.25	1	1	1	1	277	30.622	8.30908
Q9R0H0	Peroxisomal acyl-coenzyme A oxidase 1 OS=Mus musculus OX=10090 GN=Acox1 PE=1 SV=5	47.68	2.87	1	1	1	1	661	74.6013	8.48486
P35564	Calnexin OS=Mus musculus OX=10090 GN=Canx PE=1 SV=1	47.62	2.71	1	1	1	1	591	67.2357	4.64014
Q8BL97	Serine/arginine-rich splicing factor 7 OS=Mus musculus OX=10090 GN=Srsf7 PE=1 SV=1	47.49	4.49	1	1	1	1	267	30.7988	11.8979
P67984	60S ribosomal protein L22 OS=Mus musculus OX=10090 GN=Rpl22 PE=1 SV=2	47.37	10.16	1	1	1	1	128	14.7498	9.18799
Q9JLJ2	4-trimethylaminobutyraldehyde dehydrogenase OS=Mus musculus OX=10090 GN=Aldh9a1 PE=1 SV=1	46.99	2.23	1	1	1	1	494	53.4801	6.97607
O88329	Unconventional myosin-Ia OS=Mus musculus OX=10090 GN=Myo1a PE=2 SV=2	46.97	1.05	1	1	1	1	1043	118.62	9.43701
P61290	Proteasome activator complex subunit 3 OS=Mus musculus OX=10090 GN=Psme3 PE=1 SV=1	46.92	3.54	1	1	1	1	254	29.4876	5.94775
Q61656	Probable ATP-dependent RNA helicase DDX5 OS=Mus musculus OX=10090 GN=Ddx5 PE=1 SV=2	46.42	1.79	1	1	1	1	614	69.2468	8.92432
Q9DCT2	NADH dehydrogenase [ubiquinone] iron-sulfur protein 3, mitochondrial OS=Mus musculus OX=10090 GN=Ndufs3 PE=1 SV=2	46.1	4.94	1	1	1	1	263	30.1305	7.1665
Q93092	Transaldolase OS=Mus musculus OX=10090 GN=Taldo1 PE=1 SV=2	45.9	2.97	1	1	1	1	337	37.3634	7.03467
Q8K0C9	GDP-mannose 4,6 dehydratase OS=Mus musculus OX=10090 GN=Gmds PE=1 SV=1	45.74	3.23	1	1	1	1	372	41.9582	7.03467
P56395	Cytochrome b5 OS=Mus musculus OX=10090 GN=Cyb5a PE=1 SV=2	45.46	8.96	1	1	1	1	134	15.2315	5.07178
P17742	Peptidyl-prolyl cis-trans isomerase A OS=Mus musculus OX=10090 GN=Ppia PE=1 SV=2	45.21	5.49	1	1	1	1	164	17.9599	7.89893
Q08652	Retinol-binding protein 2 OS=Mus musculus OX=10090 GN=Rbp2 PE=2 SV=2	45.16	6.72	1	1	1	1	134	15.5997	6.56592
P10853	Histone H2B type 1-F/J/L OS=Mus musculus OX=10090 GN=H2bc7 PE=1 SV=2	44.99	7.14	12	1	1	1	126	13.9276	10.3159
P18760	Cofilin-1 OS=Mus musculus OX=10090 GN=Cfl1 PE=1 SV=3	44.96	6.63	2	1	1	1	166	18.5477	8.08936
P62855	40S ribosomal protein S26 OS=Mus musculus OX=10090 GN=Rps26 PE=1 SV=3	44.77	7.83	1	1	1	1	115	13.0071	11.0044
P47791	Glutathione reductase, mitochondrial OS=Mus musculus OX=10090 GN=Gsr PE=1 SV=3	44.61	2.4	1	1	1	1	500	53.6285	7.98682
P30416	Peptidyl-prolyl cis-trans isomerase FKBP4 OS=Mus musculus OX=10090 GN=Fkbp4 PE=1 SV=5	44.3	3.06	1	1	1	1	458	51.5399	5.71924
Q68FD5	Clathrin heavy chain 1 OS=Mus musculus OX=10090 GN=Cltc PE=1 SV=3	43.81	0.54	1	1	1	1	1675	191.435	5.69385
P62918	60S ribosomal protein L8 OS=Mus musculus OX=10090 GN=Rpl8 PE=1 SV=2	43.79	2.72	1	1	1	1	257	28.0073	11.0337
P09405	Nucleolin OS=Mus musculus OX=10090 GN=Ncl PE=1 SV=2	43.59	1.7	1	1	1	1	707	76.6768	4.75439
Q3V0K9	Plastin-1 OS=Mus musculus OX=10090 GN=Pls1 PE=1 SV=1	43.18	3.33	1	1	1	1	630	70.3634	5.37646
P14148	60S ribosomal protein L7 OS=Mus musculus OX=10090 GN=Rpl7 PE=1 SV=2	42.05	2.22	1	1	1	1	270	31.3998	10.8872
Q9Z110	Delta-1-pyrroline-5-carboxylate synthase OS=Mus musculus OX=10090 GN=Aldh18a1 PE=1 SV=2	41.65	1.51	1	1	1	1	795	87.2119	7.54736
Q922R8	Protein disulfide-isomerase A6 OS=Mus musculus OX=10090 GN=Pdia6 PE=1 SV=3	41.17	2.5	1	1	1	1	440	48.0703	5.13525
Q9D5S7	Leucine-rich repeat and guanylate kinase domain-containing protein OS=Mus musculus OX=10090 GN=Lrguk PE=1 SV=1	41.16	0.73	1	1	1	1	820	93.1313	6.27783
P97371	Proteasome activator complex subunit 1 OS=Mus musculus OX=10090 GN=Psme1 PE=1 SV=2	40.91	2.81	1	1	1	1	249	28.655	5.97314
P53026	60S ribosomal protein L10a OS=Mus musculus OX=10090 GN=Rpl10a PE=1 SV=3	40.89	3.69	1	1	1	1	217	24.9006	9.979
P61358	60S ribosomal protein L27 OS=Mus musculus OX=10090 GN=Rpl27 PE=1 SV=2	40.21	5.88	1	1	1	1	136	15.7877	10.5649
Q9WV92	Band 4.1-like protein 3 OS=Mus musculus OX=10090 GN=Epb41l3 PE=1 SV=1	39.03	0.97	1	1	1	1	929	103.274	5.31299
Q02248	Catenin beta-1 OS=Mus musculus OX=10090 GN=Ctnnb1 PE=1 SV=1	39	0.9	1	1	1	1	781	85.4162	5.85889
P35979	60S ribosomal protein L12 OS=Mus musculus OX=10090 GN=Rpl12 PE=1 SV=2	38.13	5.45	1	1	1	1	165	17.7935	9.42236
P14131	40S ribosomal protein S16 OS=Mus musculus OX=10090 GN=Rps16 PE=1 SV=4	37.79	6.85	1	1	1	1	146	16.435	10.2134
