# Supplementary material for: Dynamic role of CUL4B in radiation-induced intestinal injury-regeneration
Source: Sci Rep. 2024 Apr 30;14:9906. doi: 10.1038/s41598-024-60704-4 (PMC11061312; doi:10.1038/s41598-024-60704-4)
Supplement: Supplementary file 3 — Supplementary Table S2. [file 41598_2024_60704_MOESM3_ESM.xlsx]

## Sheet: Sheet1
Accession	Description	Score	Coverage	# Proteins	# Unique Peptides	# Peptides	# PSMs	# AAs	MW [kDa]	calc. pI
P11679	Keratin, type II cytoskeletal 8 OS=Mus musculus OX=10090 GN=Krt8 PE=1 SV=4	560.216	23.27	1	8	10	14	490	54.5315	5.8208
P19001	Keratin, type I cytoskeletal 19 OS=Mus musculus OX=10090 GN=Krt19 PE=1 SV=1	390.639	31.27	3	8	11	12	403	44.5147	5.38916
P20029	Endoplasmic reticulum chaperone BiP OS=Mus musculus OX=10090 GN=Hspa5 PE=1 SV=3	335.388	17.1	4	6	8	9	655	72.3775	5.16064
O88310	Intelectin-1a OS=Mus musculus OX=10090 GN=Itln1 PE=1 SV=1	321.074	28.12	2	7	7	8	313	34.9306	7.86963
Q8VDN2	Sodium/potassium-transporting ATPase subunit alpha-1 OS=Mus musculus OX=10090 GN=Atp1a1 PE=1 SV=1	307.801	7.92	4	6	6	6	1023	112.91	5.45264
P07356	Annexin A2 OS=Mus musculus OX=10090 GN=Anxa2 PE=1 SV=2	264.267	17.11	1	5	5	6	339	38.6518	7.69385
O08601	Microsomal triglyceride transfer protein large subunit OS=Mus musculus OX=10090 GN=Mttp PE=1 SV=2	264.179	7.05	1	5	5	5	894	99.0366	7.62061
P56480	ATP synthase subunit beta, mitochondrial OS=Mus musculus OX=10090 GN=Atp5f1b PE=1 SV=2	237.987	17.96	1	7	7	7	529	56.2655	5.33838
P60710	Actin, cytoplasmic 1 OS=Mus musculus OX=10090 GN=Actb PE=1 SV=1	230.547	19.47	3	4	5	6	375	41.7097	5.47803
P02535	Keratin, type I cytoskeletal 10 OS=Mus musculus OX=10090 GN=Krt10 PE=1 SV=3	229.237	7.89	3	3	4	5	570	57.7351	5.10986
Q62468	Villin-1 OS=Mus musculus OX=10090 GN=Vil1 PE=1 SV=3	196.454	6.89	1	5	5	5	827	92.7166	6.03662
Q9D312	Keratin, type I cytoskeletal 20 OS=Mus musculus OX=10090 GN=Krt20 PE=1 SV=1	194.601	13.23	2	4	5	5	431	49.0041	5.37646
Q922U2	Keratin, type II cytoskeletal 5 OS=Mus musculus OX=10090 GN=Krt5 PE=1 SV=1	191.243	5.52	1	1	4	5	580	61.7286	7.75244
Q61781	Keratin, type I cytoskeletal 14 OS=Mus musculus OX=10090 GN=Krt14 PE=1 SV=2	187.385	6.82	8	1	4	5	484	52.8339	5.17334
Q6URW6	Myosin-14 OS=Mus musculus OX=10090 GN=Myh14 PE=1 SV=1	181.945	2.7	3	5	5	5	2000	228.446	5.5542
P17156	Heat shock-related 70 kDa protein 2 OS=Mus musculus OX=10090 GN=Hspa2 PE=1 SV=2	168.636	5.85	5	1	3	3	633	69.5987	5.66846
Q91YQ5	Dolichyl-diphosphooligosaccharide--protein glycosyltransferase subunit 1 OS=Mus musculus OX=10090 GN=Rpn1 PE=1 SV=1	154.814	5.92	1	3	3	3	608	68.4857	6.45557
Q91VD9	NADH-ubiquinone oxidoreductase 75 kDa subunit, mitochondrial OS=Mus musculus OX=10090 GN=Ndufs1 PE=1 SV=2	151.371	4.95	1	3	3	3	727	79.7256	5.71924
P62806	Histone H4 OS=Mus musculus OX=10090 GN=H4c1 PE=1 SV=2	149.536	29.13	1	3	3	3	103	11.3604	11.356
Q8VED5	Keratin, type II cytoskeletal 79 OS=Mus musculus OX=10090 GN=Krt79 PE=1 SV=2	144.351	4.14	1	1	3	4	531	57.5168	7.69385
Q64133	Amine oxidase [flavin-containing] A OS=Mus musculus OX=10090 GN=Maoa PE=1 SV=3	144.154	7.22	1	3	3	3	526	59.5637	7.81104
Q6IFZ6	Keratin, type II cytoskeletal 1b OS=Mus musculus OX=10090 GN=Krt77 PE=1 SV=1	142.683	3.85	5	1	3	4	572	61.3216	8.01611
P19783	Cytochrome c oxidase subunit 4 isoform 1, mitochondrial OS=Mus musculus OX=10090 GN=Cox4i1 PE=1 SV=2	141.794	14.2	1	2	2	3	169	19.5179	9.23193
Q60930	Voltage-dependent anion-selective channel protein 2 OS=Mus musculus OX=10090 GN=Vdac2 PE=1 SV=2	140.336	11.86	1	3	3	3	295	31.7126	7.48877
P00405	Cytochrome c oxidase subunit 2 OS=Mus musculus OX=10090 GN=Mtco2 PE=1 SV=1	136.176	11.45	1	2	2	4	227	25.959	4.729
P09103	Protein disulfide-isomerase OS=Mus musculus OX=10090 GN=P4hb PE=1 SV=2	131.733	6.48	1	2	2	2	509	57.0228	4.88135
P07724	Albumin OS=Mus musculus OX=10090 GN=Alb PE=1 SV=3	122.764	2.14	1	1	1	2	608	68.6477	6.07471
Q9DB77	Cytochrome b-c1 complex subunit 2, mitochondrial OS=Mus musculus OX=10090 GN=Uqcrc2 PE=1 SV=1	120.446	7.06	1	2	2	3	453	48.205	9.24658
Q9D0M3	Cytochrome c1, heme protein, mitochondrial OS=Mus musculus OX=10090 GN=Cyc1 PE=1 SV=1	120.198	3.69	1	1	1	2	325	35.3049	9.15869
Q8BGZ7	Keratin, type II cytoskeletal 75 OS=Mus musculus OX=10090 GN=Krt75 PE=1 SV=1	115.999	5.44	3	1	3	3	551	59.7039	8.30908
P08249	Malate dehydrogenase, mitochondrial OS=Mus musculus OX=10090 GN=Mdh2 PE=1 SV=3	114.641	8.88	1	2	2	2	338	35.5888	8.67529
P68372	Tubulin beta-4B chain OS=Mus musculus OX=10090 GN=Tubb4b PE=1 SV=1	113.993	4.94	6	2	2	2	445	49.799	4.89404
Q3TTY5	Keratin, type II cytoskeletal 2 epidermal OS=Mus musculus OX=10090 GN=Krt2 PE=1 SV=1	109.78	3.11	1	1	2	2	707	70.8798	8.06006
Q9CPU4	Microsomal glutathione S-transferase 3 OS=Mus musculus OX=10090 GN=Mgst3 PE=1 SV=1	107.854	17.65	1	2	2	2	153	16.9467	9.49561
P38647	Stress-70 protein, mitochondrial OS=Mus musculus OX=10090 GN=Hspa9 PE=1 SV=3	101.459	4.27	1	2	2	2	679	73.4156	6.07471
Q9DCT2	NADH dehydrogenase [ubiquinone] iron-sulfur protein 3, mitochondrial OS=Mus musculus OX=10090 GN=Ndufs3 PE=1 SV=2	100.92	4.94	1	1	1	1	263	30.1305	7.1665
Q9DBG6	Dolichyl-diphosphooligosaccharide--protein glycosyltransferase subunit 2 OS=Mus musculus OX=10090 GN=Rpn2 PE=1 SV=1	99.4376	5.39	1	2	2	2	631	69.02	5.80811
P97449	Aminopeptidase N OS=Mus musculus OX=10090 GN=Anpep PE=1 SV=4	92.2378	3.21	1	2	2	2	966	109.582	5.89697
Q6Q473	Calcium-activated chloride channel regulator 4A OS=Mus musculus OX=10090 GN=Clca4a PE=1 SV=2	88.91	1.19	1	1	1	1	924	101.809	5.19873
P12787	Cytochrome c oxidase subunit 5A, mitochondrial OS=Mus musculus OX=10090 GN=Cox5a PE=1 SV=2	87.9384	10.96	1	2	2	2	146	16.0913	6.53662
P05784	Keratin, type I cytoskeletal 18 OS=Mus musculus OX=10090 GN=Krt18 PE=1 SV=5	85.2002	4.26	1	1	2	2	423	47.5092	5.32568
Q8C3K6	Sodium/glucose cotransporter 1 OS=Mus musculus OX=10090 GN=Slc5a1 PE=1 SV=1	84.0602	4.21	1	2	2	2	665	73.4	6.97607
Q03265	ATP synthase subunit alpha, mitochondrial OS=Mus musculus OX=10090 GN=Atp5f1a PE=1 SV=1	83.791	3.44	1	2	2	2	553	59.7156	9.18799
Q8VEM8	Phosphate carrier protein, mitochondrial OS=Mus musculus OX=10090 GN=Slc25a3 PE=1 SV=1	83.7	2.8	1	1	1	1	357	39.6065	9.26123
P31001	Desmin OS=Mus musculus OX=10090 GN=Des PE=1 SV=3	83.5	3.2	1	1	1	1	469	53.465	5.2749
P08113	Endoplasmin OS=Mus musculus OX=10090 GN=Hsp90b1 PE=1 SV=2	82.8027	2.62	2	2	2	2	802	92.4183	4.81787
P51881	ADP/ATP translocase 2 OS=Mus musculus OX=10090 GN=Slc25a5 PE=1 SV=3	82.1682	7.38	1	2	2	2	298	32.9102	9.72998
Q8JZR0	Long-chain-fatty-acid--CoA ligase 5 OS=Mus musculus OX=10090 GN=Acsl5 PE=1 SV=1	78.09	2.2	1	1	1	1	683	76.1575	7.09326
P29758	Ornithine aminotransferase, mitochondrial OS=Mus musculus OX=10090 GN=Oat PE=1 SV=1	77.0243	5.24	1	2	2	2	439	48.3239	6.62451
P63268	Actin, gamma-enteric smooth muscle OS=Mus musculus OX=10090 GN=Actg2 PE=1 SV=1	75.7836	7.71	5	1	2	2	376	41.8498	5.47803
P01867	Ig gamma-2B chain C region OS=Mus musculus OX=10090 GN=Igh-3 PE=1 SV=3	73.34	4.21	1	1	1	1	404	44.2312	6.52197
Q9R100	Cadherin-17 OS=Mus musculus OX=10090 GN=Cdh17 PE=1 SV=1	71.93	1.33	1	1	1	1	827	91.5884	4.86865
P97429	Annexin A4 OS=Mus musculus OX=10090 GN=Anxa4 PE=1 SV=4	71.7	4.7	1	1	1	1	319	35.8931	5.56689
P58771	Tropomyosin alpha-1 chain OS=Mus musculus OX=10090 GN=Tpm1 PE=1 SV=1	69.44	3.52	3	1	1	1	284	32.6607	4.7417
P61027	Ras-related protein Rab-10 OS=Mus musculus OX=10090 GN=Rab10 PE=1 SV=1	66.77	5.5	24	1	1	1	200	22.5266	8.38232
Q07133	Histone H1t OS=Mus musculus OX=10090 GN=H1-6 PE=1 SV=4	65.5	5.29	4	1	1	1	208	21.5272	11.7075
P01878	Ig alpha chain C region OS=Mus musculus OX=10090 PE=1 SV=1	65.26	4.36	1	1	1	1	344	36.8523	5.05908
Q9CR68	Cytochrome b-c1 complex subunit Rieske, mitochondrial OS=Mus musculus OX=10090 GN=Uqcrfs1 PE=1 SV=1	64.28	5.11	1	1	1	1	274	29.3492	8.70459
P10126	Elongation factor 1-alpha 1 OS=Mus musculus OX=10090 GN=Eef1a1 PE=1 SV=3	62.53	2.38	2	1	1	1	462	50.0821	9.01221
Q3UMR5	Calcium uniporter protein, mitochondrial OS=Mus musculus OX=10090 GN=Mcu PE=1 SV=2	62.14	4	1	1	1	1	350	39.6566	8.55811
Q9DCS9	NADH dehydrogenase [ubiquinone] 1 beta subcomplex subunit 10 OS=Mus musculus OX=10090 GN=Ndufb10 PE=1 SV=3	61.62	6.25	1	1	1	1	176	21.0104	8.03076
Q8K0C5	Zymogen granule membrane protein 16 OS=Mus musculus OX=10090 GN=Zg16 PE=1 SV=1	61.4	9.58	1	1	1	1	167	18.1982	9.23193
P17897	Lysozyme C-1 OS=Mus musculus OX=10090 GN=Lyz1 PE=1 SV=1	60.29	8.11	1	1	1	1	148	16.7834	9.40771
Q9CZ13	Cytochrome b-c1 complex subunit 1, mitochondrial OS=Mus musculus OX=10090 GN=Uqcrc1 PE=1 SV=2	59.18	2.08	1	1	1	1	480	52.8185	6.21436
Q8K2B3	Succinate dehydrogenase [ubiquinone] flavoprotein subunit, mitochondrial OS=Mus musculus OX=10090 GN=Sdha PE=1 SV=1	58.59	2.11	1	1	1	1	664	72.5392	7.37158
Q3THE2	Myosin regulatory light chain 12B OS=Mus musculus OX=10090 GN=Myl12b PE=1 SV=2	57.64	5.81	2	1	1	1	172	19.7665	4.84326
Q99LY9	NADH dehydrogenase [ubiquinone] iron-sulfur protein 5 OS=Mus musculus OX=10090 GN=Ndufs5 PE=1 SV=3	57.08	6.6	1	1	1	1	106	12.6393	8.92432
P30275	Creatine kinase U-type, mitochondrial OS=Mus musculus OX=10090 GN=Ckmt1 PE=1 SV=1	54.39	2.87	1	1	1	1	418	46.9742	8.1626
P68373	Tubulin alpha-1C chain OS=Mus musculus OX=10090 GN=Tuba1c PE=1 SV=1	53.99	2	3	1	1	1	449	49.8775	5.09717
P43024	Cytochrome c oxidase subunit 6A1, mitochondrial OS=Mus musculus OX=10090 GN=Cox6a1 PE=1 SV=2	53.96	14.41	1	1	1	1	111	12.3443	9.979
Q62148	Retinal dehydrogenase 2 OS=Mus musculus OX=10090 GN=Aldh1a2 PE=1 SV=2	53.59	1.35	2	1	1	1	518	56.5898	5.74463
Q8VDD5	Myosin-9 OS=Mus musculus OX=10090 GN=Myh9 PE=1 SV=4	52.69	0.51	1	1	1	1	1960	226.232	5.65576
Q8BK48	Pyrethroid hydrolase Ces2e OS=Mus musculus OX=10090 GN=Ces2e PE=1 SV=1	52.52	2.15	1	1	1	1	559	62.2773	6.16357
P63038	60 kDa heat shock protein, mitochondrial OS=Mus musculus OX=10090 GN=Hspd1 PE=1 SV=1	51.72	1.57	1	1	1	1	573	60.9174	6.17627
Q9DC69	NADH dehydrogenase [ubiquinone] 1 alpha subcomplex subunit 9, mitochondrial OS=Mus musculus OX=10090 GN=Ndufa9 PE=1 SV=2	50.12	3.71	1	1	1	1	377	42.4984	9.74463
O35129	Prohibitin-2 OS=Mus musculus OX=10090 GN=Phb2 PE=1 SV=1	48.51	5.69	1	1	1	1	299	33.2759	9.83252
P01837	Immunoglobulin kappa constant OS=Mus musculus OX=10090 GN=Igkc PE=1 SV=2	47.48	13.08	1	1	1	1	107	11.9267	5.89697
P67778	Prohibitin OS=Mus musculus OX=10090 GN=Phb PE=1 SV=1	47.09	4.41	1	1	1	1	272	29.8019	5.75732
O88329	Unconventional myosin-Ia OS=Mus musculus OX=10090 GN=Myo1a PE=2 SV=2	44.63	0.58	2	1	1	1	1043	118.62	9.43701
P00342	L-lactate dehydrogenase C chain OS=Mus musculus OX=10090 GN=Ldhc PE=1 SV=2	44.19	2.71	2	1	1	1	332	35.8891	8.20654
Q9D2G2	Dihydrolipoyllysine-residue succinyltransferase component of 2-oxoglutarate dehydrogenase complex, mitochondrial OS=Mus musculus OX=10090 GN=Dlst PE=1 SV=1	39.42	1.76	1	1	1	1	454	48.9635	8.95361
