# Supplementary material for: Dynamic role of CUL4B in radiation-induced intestinal injury-regeneration
Source: Sci Rep. 2024 Apr 30;14:9906. doi: 10.1038/s41598-024-60704-4 (PMC11061312; doi:10.1038/s41598-024-60704-4)
Supplement: Supplementary file 4 — Supplementary Table S3. [file 41598_2024_60704_MOESM4_ESM.xlsx]

## Sheet: Sheet1
Gene names at 0 day post-IR	Gene names at 3 days post-IR
Krt8	Krt8		overlapped genes name
Cps1	Krt19		only genes name
Actb	Hspa5
Lgals4	Itln1
Krt19	Atp1a1
Hspa8	Anxa2
Hsp90ab1	Mttp
Atp5f1b	Atp5f1b
Hspa5	Actb
Atp1a1	Krt10
Krt10	Vil1
Vil1	Krt20
Krt14	Krt5
Eef1a1	Krt14
Atp5f1a	Myh14
Anpep	Hspa2
Hsp90aa1	Rpn1
Itln1	Ndufs1
Mttp	H4c1
P4hb	Krt79
Pnliprp2	Maoa
Aldh1b1	Krt77
Krt42	Cox4i1
Krt16	Vdac2
Aldob	Mtco2
Mdh2	P4hb
Hspa9	Alb
Krt5	Uqcrc2
Tuba1c	Cyc1
Gapdh	Krt75
Hsp90b1	Mdh2
Krt75	Tubb4b
Aco2	Krt2
Pigr	Mgst3
Tubb4b	Hspa9
Clca1	Ndufs3
Ywhaz	Rpn2
Anxa4	Anpep
Krt2	Clca4a
Krt18	Cox5a
Krt20	Krt18
Arg2	Slc5a1
Oat	Atp5f1a
Rpn1	Slc25a3
Ig	Des
Rpl6	Hsp90b1
Krt1	Slc25a5
Shmt2	Acsl5
Pkm	Oat
Igkc	Actg2
Uqcrc2	Igh-3
Alb	Cdh17
Ywhae	Anxa4
Ywhaq	Tpm1
Gstp1	Rab10
Anxa2	H1-6
Pdia3	Ig
Hnrnpa2b1	Uqcrfs1
Rps3	Eef1a1
H4c1	Mcu
Rps6	Ndufb10
Hkdc1	Zg16
Hnrnpu	Lyz1
Gpi	Uqcrc1
Rpl18	Sdha
Sdha	Myl12b
Npepl1	Ndufs5
Ces2e	Ckmt1
Slc25a3	Tuba1c
Mtco2	Cox6a1
Glud1	Aldh1a2
Slc25a4	Myh9
Dlst	Ces2e
Parp1	Hspd1
Dsp	Ndufa9
Rpn2	Phb2
Pgd	Igkc
Ckmt1	Phb
Cyc1	Myo1a
Rps9	Ldhc
Txn	Dlst
Ig
Ldha
Rps18
Cs
Rpl3
Tkt
Myh9
Vdac2
Arf4
Hspd1
Ckb
Rpl27a
Gpd2
Mgst3
Maoa
Cdh17
Ogdh
Cox4i1
Cndp2
Pla2g4c
Rps8
Vdac3
Tkfc
Rpsa
Calr
Gdi2
Calm1
Ppib
Acsl5
Actn1
Ugt1a9
Zg16
Gsdmc
Rps4x
Tpm1
Ganab
Cox5a
Rpl15
Aldh2
Rab10
Rps2
Rps15a
Uqcrc1
Tpi1
Eno1
Phb2
Ndufs1
Phb
Myh14
Idh3a
Rps25
Fabp2
Mtch2
Jup
Jchain
Nme1
Serpinb6
Aldoa
Cbr1
Acox1
Canx
Srsf7
Rpl22
Aldh9a1
Myo1a
Psme3
Ddx5
Ndufs3
Taldo1
Gmds
Cyb5a
Ppia
Rbp2
H2bc7
Cfl1
Rps26
Gsr
Fkbp4
Cltc
Rpl8
Ncl
Pls1
Rpl7
Aldh18a1
Pdia6
Lrguk
Psme1
Rpl10a
Rpl27
Epb41l3
Ctnnb1
Rpl12
Rps16
