# Supplementary material for: Dynamic role of CUL4B in radiation-induced intestinal injury-regeneration
Source: Sci Rep. 2024 Apr 30;14:9906. doi: 10.1038/s41598-024-60704-4 (PMC11061312; doi:10.1038/s41598-024-60704-4)
Supplement: Supplementary file 5 — Supplementary Table S4. [file 41598_2024_60704_MOESM5_ESM.xlsx]

## Sheet: Sheet1
Protein accession	Position	KO/WT Ratio	Regulated Type	Amino acid	Protein description	Gene name	Localization probability	PEP	Score	Modified sequence	Charge	Mass error [ppm]	MS/MS Count	KO	WT	Subcellular localization	Biological Process	Cellular Component	Molecular Function	KEGG KO No.	KEGG Gene	KEGG pathway	IPR ID	Domain description
C0HKE9	96	6.377	Up	K	Histone H2A type 1-P	Hist1h2ap	1	7.95147e-12	174.42	NDEELNK(1)LLGR	3	0.92902	4	1.473	0.231	nucleus		GO:0043229 intracellular organelle; GO:0043232 intracellular non-membrane-bounded organelle; GO:0044446 intracellular organelle part; GO:0032991 macromolecular complex; GO:0044424 intracellular part; GO:0005623 cell; GO:0044422 organelle part; GO:0044427 chromosomal part; GO:0000786 nucleosome; GO:0043228 non-membrane-bounded organelle; GO:0043231 intracellular membrane-bounded organelle; GO:0043…	GO:0097159 organic cyclic compound binding; GO:1901363 heterocyclic compound binding; GO:0003677 DNA binding; GO:0046982 protein heterodimerization activity; GO:0005488 binding; GO:0046983 protein dimerization activity; GO:0003676 nucleic acid binding; GO:0005515 protein binding;	K11251	H2A; histone H2A	mmu04217 Necroptosis - Mus musculus (mouse); mmu05034 Alcoholism - Mus musculus (mouse); mmu05322 Systemic lupus erythematosus - Mus musculus (mouse);	IPR009072; IPR032454; IPR007125;	Histone-fold; Histone H2A, C-terminal domain; Histone H2A/H2B/H3;
G3X9K3	754	1.52	Up	K	Brefeldin A-inhibited guanine nucleotide-exchange protein 1	Arfgef1	1	0.000167522	70.058	LDSTQVGEFLGDNDK(1)FNK	3	-1.6126	2	1.222	0.804	cytoplasm	GO:0030833 regulation of actin filament polymerization; GO:0065008 regulation of biological quality; GO:0010256 endomembrane system organization; GO:0032270 positive regulation of cellular protein metabolic process; GO:0051896 regulation of protein kinase B signaling; GO:0051129 negative regulation of cellular component organization; GO:0048666 neuron development; GO:0048869 cellular developmenta…	GO:0016020 membrane; GO:0031090 organelle membrane; GO:0005737 cytoplasm; GO:0032991 macromolecular complex; GO:0044424 intracellular part; GO:0005623 cell; GO:0044422 organelle part; GO:0043228 non-membrane-bounded organelle; GO:0031974 membrane-enclosed lumen; GO:0005654 nucleoplasm; GO:0070013 intracellular organelle lumen; GO:0005622 intracellular; GO:0044464 cell part; GO:0098791 Golgi subco…	GO:0051018 protein kinase A binding; GO:0008092 cytoskeletal protein binding; GO:0005086 ARF guanyl-nucleotide exchange factor activity; GO:0005085 guanyl-nucleotide exchange factor activity; GO:0034237 protein kinase A regulatory subunit binding; GO:0005488 binding; GO:0005515 protein binding; GO:0017022 myosin binding; GO:0098772 molecular function regulator;	K18442	ARFGEF, BIG; brefeldin A-inhibited guanine nucleotide-exchange protein	mmu04144 Endocytosis - Mus musculus (mouse);	IPR023394; IPR032691; IPR011989; IPR000904; IPR032629; IPR016024; IPR015403;	Sec7 domain, alpha orthogonal bundle; Guanine nucleotide exchange factor, N-terminal; Armadillo-like helical; Sec7 domain; Mon2, dimerisation and cyclophilin-binding domain; Armadillo-type fold; Sec7, C-terminal;
G5E829	921	1.688	Up	K	Plasma membrane calcium-transporting ATPase 1	Atp2b1	1	0.0477002	81.191	NK(1)PLISR	2	-0.23719	1	1.313	0.778	plasma membrane	GO:0065008 regulation of biological quality; GO:0072503 cellular divalent inorganic cation homeostasis; GO:0090662 ATP hydrolysis coupled transmembrane transport; GO:0007420 brain development; GO:0071384 cellular response to corticosteroid stimulus; GO:0003407 neural retina development; GO:0044699 single-organism process; GO:0071383 cellular response to steroid hormone stimulus; GO:0071305 cellul…	GO:0016323 basolateral plasma membrane; GO:0016020 membrane; GO:0044421 extracellular region part; GO:0016324 apical plasma membrane; GO:0098857 membrane microdomain; GO:0030054 cell junction; GO:0071944 cell periphery; GO:0031982 vesicle; GO:0043025 neuronal cell body; GO:0031224 intrinsic component of membrane; GO:0044424 intracellular part; GO:0005887 integral component of plasma membrane; GO:…	GO:0042625 ATPase coupled ion transmembrane transporter activity; GO:1901265 nucleoside phosphate binding; GO:0015399 primary active transmembrane transporter activity; GO:0022892 substrate-specific transporter activity; GO:0016817 hydrolase activity, acting on acid anhydrides; GO:0016787 hydrolase activity; GO:0005515 protein binding; GO:0022891 substrate-specific transmembrane transporter activ…	K05850	ATP2B; Ca2+ transporting ATPase, plasma membrane [EC:3.6.3.8]	mmu04020 Calcium signaling pathway - Mus musculus (mouse); mmu04022 cGMP-PKG signaling pathway - Mus musculus (mouse); mmu04024 cAMP signaling pathway - Mus musculus (mouse); mmu04261 Adrenergic signaling in cardiomyocytes - Mus musculus (mouse); mmu04925 Aldosterone synthesis and secretion - Mus musculus (mouse); mmu04970 Salivary secretion - Mus musculus (mouse); mmu04972 Pancreatic secretion -…	IPR004014; IPR023298; IPR022141; IPR008250; IPR023299; IPR023214; IPR006068;	Cation-transporting P-type ATPase, N-terminal; P-type ATPase, transmembrane domain; Plasma membrane calcium transporting P-type ATPase, C-terminal; P-type ATPase, A domain; P-type ATPase, cytoplasmic domain N; HAD-like domain; Cation-transporting P-type ATPase, C-terminal;
O08638	842	1.505	Up	K	Myosin-11	Myh11	1	0.00208236	65.535	VK(1)PLLQVTR	3	0.41994	2	1.189	0.79	nucleus	GO:0044085 cellular component biogenesis; GO:0003012 muscle system process; GO:0048747 muscle fiber development; GO:0048869 cellular developmental process; GO:0032989 cellular component morphogenesis; GO:0044699 single-organism process; GO:0030036 actin cytoskeleton organization; GO:0007507 heart development; GO:0022607 cellular component assembly; GO:0065003 macromolecular complex assembly; GO:0…	GO:0044421 extracellular region part; GO:0098862 cluster of actin-based cell projections; GO:0005903 brush border; GO:0031410 cytoplasmic vesicle; GO:0030016 myofibril; GO:0005737 cytoplasm; GO:0031982 vesicle; GO:0032991 macromolecular complex; GO:0099512 supramolecular fiber; GO:0044424 intracellular part; GO:0099080 supramolecular complex; GO:0005623 cell; GO:0032432 actin filament bundle; GO:…	GO:0003774 motor activity; GO:1901265 nucleoside phosphate binding; GO:0016817 hydrolase activity, acting on acid anhydrides; GO:0005515 protein binding; GO:0016787 hydrolase activity; GO:0008307 structural constituent of muscle; GO:0097159 organic cyclic compound binding; GO:1901363 heterocyclic compound binding; GO:0008092 cytoskeletal protein binding; GO:0016462 pyrophosphatase activity; GO:00…	K10352	MYH; myosin heavy chain	mmu04530 Tight junction - Mus musculus (mouse); mmu04810 Regulation of actin cytoskeleton - Mus musculus (mouse);	IPR002928; IPR004009; IPR001609; IPR027417; IPR027401;	Myosin tail; Myosin, N-terminal, SH3-like; Myosin head, motor domain; P-loop containing nucleoside triphosphate hydrolase; Myosin-like IQ motif-containing domain;
O08759	310	1.653	Up	K	Ubiquitin-protein ligase E3A	Ube3a	1	0.0124026	42.629	AMCK(1)LPLEAQGK	3	1.2701	1	1.268	0.767	cytoplasm	GO:0044700 single organism signaling; GO:0032270 positive regulation of cellular protein metabolic process; GO:0048732 gland development; GO:0022414 reproductive process; GO:0009891 positive regulation of biosynthetic process; GO:0051865 protein autoubiquitination; GO:0044237 cellular metabolic process; GO:0008152 metabolic process; GO:0044702 single organism reproductive process; GO:0030522 intr…	GO:0043229 intracellular organelle; GO:0000502 proteasome complex; GO:0005737 cytoplasm; GO:0032991 macromolecular complex; GO:0044424 intracellular part; GO:0005829 cytosol; GO:0005623 cell; GO:1905369 endopeptidase complex; GO:0043226 organelle; GO:0043231 intracellular membrane-bounded organelle; GO:0005634 nucleus; GO:1902494 catalytic complex; GO:0005622 intracellular; GO:0044464 cell part; …	GO:0019787 ubiquitin-like protein transferase activity; GO:0043167 ion binding; GO:0005515 protein binding; GO:0061659 ubiquitin-like protein ligase activity; GO:0003712 transcription cofactor activity; GO:0061630 ubiquitin protein ligase activity; GO:0003824 catalytic activity; GO:0005488 binding; GO:0004842 ubiquitin-protein transferase activity; GO:0000989 transcription factor activity, transc…	K10587	UBE3A, E6AP; ubiquitin-protein ligase E3 A [EC:2.3.2.26]	mmu04120 Ubiquitin mediated proteolysis - Mus musculus (mouse); mmu05165 Human papillomavirus infection - Mus musculus (mouse); mmu05203 Viral carcinogenesis - Mus musculus (mouse);	IPR032353; IPR000569;	Ubiquitin-protein ligase E3A, N-terminal zinc-binding domain; HECT domain;
O09061	76	1.512	Up	K	Proteasome subunit beta type-1	Psmb1	1	1.24735e-06	89.917	LTDK(1)TVIGCSGFHGDCLTLTK	4	0.087727	2	1.172	0.775	cytoplasm,nucleus	GO:0051603 proteolysis involved in cellular protein catabolic process; GO:0044265 cellular macromolecule catabolic process; GO:0044257 cellular protein catabolic process; GO:0044267 cellular protein metabolic process; GO:0044238 primary metabolic process; GO:0044237 cellular metabolic process; GO:0071704 organic substance metabolic process; GO:1901575 organic substance catabolic process; GO:00081…	GO:0043229 intracellular organelle; GO:0044421 extracellular region part; GO:0000502 proteasome complex; GO:0005737 cytoplasm; GO:0031982 vesicle; GO:0032991 macromolecular complex; GO:0044424 intracellular part; GO:0005829 cytosol; GO:0005623 cell; GO:0005576 extracellular region; GO:1905369 endopeptidase complex; GO:0043226 organelle; GO:0070062 extracellular exosome; GO:0043231 intracellular m…	GO:0004175 endopeptidase activity; GO:0004298 threonine-type endopeptidase activity; GO:0008233 peptidase activity; GO:0070003 threonine-type peptidase activity; GO:0003824 catalytic activity; GO:0070011 peptidase activity, acting on L-amino acid peptides; GO:0016787 hydrolase activity;	K02732	PSMB1; 20S proteasome subunit beta 6 [EC:3.4.25.1]	mmu03050 Proteasome - Mus musculus (mouse);	IPR029055;	Nucleophile aminohydrolases, N-terminal;
O09131	101	2.81	Up	K	Glutathione S-transferase omega-1	Gsto1	1	0.00203194	113.69	K(1)LFPDDPYKK	2	-0.4704	9	1.402	0.499	nucleus	GO:0050850 positive regulation of calcium-mediated signaling; GO:2000273 positive regulation of receptor activity; GO:0065008 regulation of biological quality; GO:0009968 negative regulation of signal transduction; GO:0023051 regulation of signaling; GO:1902533 positive regulation of intracellular signal transduction; GO:0044699 single-organism process; GO:1903170 negative regulation of calcium i…	GO:0044421 extracellular region part; GO:0031982 vesicle; GO:0005737 cytoplasm; GO:0044424 intracellular part; GO:0005623 cell; GO:0005829 cytosol; GO:0005576 extracellular region; GO:0043226 organelle; GO:0070062 extracellular exosome; GO:0005622 intracellular; GO:0044464 cell part; GO:1903561 extracellular vesicle; GO:0043227 membrane-bounded organelle; GO:0043230 extracellular organelle; GO:00…	GO:0016209 antioxidant activity; GO:0030613 oxidoreductase activity, acting on phosphorus or arsenic in donors; GO:0005515 protein binding; GO:0016491 oxidoreductase activity; GO:0004364 glutathione transferase activity; GO:0030614 oxidoreductase activity, acting on phosphorus or arsenic in donors, disulfide as acceptor; GO:0015036 disulfide oxidoreductase activity; GO:0050610 methylarsonate redu…	K00799	GST, gst; glutathione S-transferase [EC:2.5.1.18]	mmu00480 Glutathione metabolism - Mus musculus (mouse); mmu00980 Metabolism of xenobiotics by cytochrome P450 - Mus musculus (mouse); mmu00982 Drug metabolism - cytochrome P450 - Mus musculus (mouse); mmu00983 Drug metabolism - other enzymes - Mus musculus (mouse); mmu01524 Platinum drug resistance - Mus musculus (mouse); mmu05200 Pathways in cancer - Mus musculus (mouse); mmu05204 Chemical carci…	IPR004046; IPR010987; IPR004045; IPR012336;	Glutathione S-transferase, C-terminal; Glutathione S-transferase, C-terminal-like; Glutathione S-transferase, N-terminal; Thioredoxin-like fold;
O09131	100	1.64	Up	K	Glutathione S-transferase omega-1	Gsto1	1	2.8782e-24	123.52	NPLGLVPVLENSQGHLVTESVITCEYLDEAYPEK(1)K	4	-0.37876	2	1.21	0.738	nucleus	GO:0050850 positive regulation of calcium-mediated signaling; GO:2000273 positive regulation of receptor activity; GO:0065008 regulation of biological quality; GO:0009968 negative regulation of signal transduction; GO:0023051 regulation of signaling; GO:1902533 positive regulation of intracellular signal transduction; GO:0044699 single-organism process; GO:1903170 negative regulation of calcium i…	GO:0044421 extracellular region part; GO:0031982 vesicle; GO:0005737 cytoplasm; GO:0044424 intracellular part; GO:0005623 cell; GO:0005829 cytosol; GO:0005576 extracellular region; GO:0043226 organelle; GO:0070062 extracellular exosome; GO:0005622 intracellular; GO:0044464 cell part; GO:1903561 extracellular vesicle; GO:0043227 membrane-bounded organelle; GO:0043230 extracellular organelle; GO:00…	GO:0016209 antioxidant activity; GO:0030613 oxidoreductase activity, acting on phosphorus or arsenic in donors; GO:0005515 protein binding; GO:0016491 oxidoreductase activity; GO:0004364 glutathione transferase activity; GO:0030614 oxidoreductase activity, acting on phosphorus or arsenic in donors, disulfide as acceptor; GO:0015036 disulfide oxidoreductase activity; GO:0050610 methylarsonate redu…	K00799	GST, gst; glutathione S-transferase [EC:2.5.1.18]	mmu00480 Glutathione metabolism - Mus musculus (mouse); mmu00980 Metabolism of xenobiotics by cytochrome P450 - Mus musculus (mouse); mmu00982 Drug metabolism - cytochrome P450 - Mus musculus (mouse); mmu00983 Drug metabolism - other enzymes - Mus musculus (mouse); mmu01524 Platinum drug resistance - Mus musculus (mouse); mmu05200 Pathways in cancer - Mus musculus (mouse); mmu05204 Chemical carci…	IPR004046; IPR010987; IPR004045; IPR012336;	Glutathione S-transferase, C-terminal; Glutathione S-transferase, C-terminal-like; Glutathione S-transferase, N-terminal; Thioredoxin-like fold;
O35309	159	1.799	Up	K	N-myc-interactor	Nmi	1	5.19087e-21	159.95	MK(1)INVTGIPDELSEEQTR	3	0.14392	4	1.31	0.728	cytoplasm	GO:0044700 single organism signaling; GO:0032270 positive regulation of cellular protein metabolic process; GO:0007166 cell surface receptor signaling pathway; GO:0097659 nucleic acid-templated transcription; GO:0032647 regulation of interferon-alpha production; GO:0071346 cellular response to interferon-gamma; GO:0051241 negative regulation of multicellular organismal process; GO:0044699 single-…	GO:0043229 intracellular organelle; GO:0005737 cytoplasm; GO:0044446 intracellular organelle part; GO:0031981 nuclear lumen; GO:0044424 intracellular part; GO:0005829 cytosol; GO:0005623 cell; GO:0044422 organelle part; GO:0043226 organelle; GO:0043231 intracellular membrane-bounded organelle; GO:0031974 membrane-enclosed lumen; GO:0005654 nucleoplasm; GO:0005634 nucleus; GO:0070013 intracellular…	GO:0097159 organic cyclic compound binding; GO:1901363 heterocyclic compound binding; GO:1901265 nucleoside phosphate binding; GO:0042802 identical protein binding; GO:0005488 binding; GO:0000989 transcription factor activity, transcription factor binding; GO:0005515 protein binding; GO:0000166 nucleotide binding; GO:0003712 transcription cofactor activity; GO:0000988 transcription factor activit…				IPR009938; IPR012677; IPR009909;	Nmi/IFP 35 domain, N-terminal; Nucleotide-binding alpha-beta plait domain; Nmi/IFP 35 domain;
O55071	237	1.965	Up	K	Cytochrome P450 2B19	Cyp2b19	1	0.0026814	44.788	QISK(1)NLQEILDYIGHSVEK	4	-0.85698	1	1.48	0.753	endoplasmic reticulum	GO:0033559 unsaturated fatty acid metabolic process; GO:0019369 arachidonic acid metabolic process; GO:0055114 oxidation-reduction process; GO:0044281 small molecule metabolic process; GO:0044763 single-organism cellular process; GO:1901568 fatty acid derivative metabolic process; GO:0044699 single-organism process; GO:0044255 cellular lipid metabolic process; GO:0006631 fatty acid metabolic proc…	GO:0016020 membrane; GO:0043229 intracellular organelle; GO:0042175 nuclear outer membrane-endoplasmic reticulum membrane network; GO:0005783 endoplasmic reticulum; GO:0031090 organelle membrane; GO:0044446 intracellular organelle part; GO:0005737 cytoplasm; GO:0012505 endomembrane system; GO:0044424 intracellular part; GO:0005623 cell; GO:0044422 organelle part; GO:0043226 organelle; GO:0043231 …	GO:0008391 arachidonic acid monooxygenase activity; GO:0005506 iron ion binding; GO:0008392 arachidonic acid epoxygenase activity; GO:0043167 ion binding; GO:0016705 oxidoreductase activity, acting on paired donors, with incorporation or reduction of molecular oxygen; GO:0016491 oxidoreductase activity; GO:1901363 heterocyclic compound binding; GO:0097159 organic cyclic compound binding; GO:00200…	K07412	CYP2B; cytochrome P450 family 2 subfamily B [EC:1.14.14.1]	mmu00140 Steroid hormone biosynthesis - Mus musculus (mouse); mmu00590 Arachidonic acid metabolism - Mus musculus (mouse); mmu00830 Retinol metabolism - Mus musculus (mouse); mmu01100 Metabolic pathways - Mus musculus (mouse); mmu05204 Chemical carcinogenesis - Mus musculus (mouse);
O55071	327	1.516	Up	K	Cytochrome P450 2B19	Cyp2b19	1	1.0043e-06	108.36	VQK(1)EIDQVIGSHR	3	0.54029	1	1.29	0.851	endoplasmic reticulum	GO:0033559 unsaturated fatty acid metabolic process; GO:0019369 arachidonic acid metabolic process; GO:0055114 oxidation-reduction process; GO:0044281 small molecule metabolic process; GO:0044763 single-organism cellular process; GO:1901568 fatty acid derivative metabolic process; GO:0044699 single-organism process; GO:0044255 cellular lipid metabolic process; GO:0006631 fatty acid metabolic proc…	GO:0016020 membrane; GO:0043229 intracellular organelle; GO:0042175 nuclear outer membrane-endoplasmic reticulum membrane network; GO:0005783 endoplasmic reticulum; GO:0031090 organelle membrane; GO:0044446 intracellular organelle part; GO:0005737 cytoplasm; GO:0012505 endomembrane system; GO:0044424 intracellular part; GO:0005623 cell; GO:0044422 organelle part; GO:0043226 organelle; GO:0043231 …	GO:0008391 arachidonic acid monooxygenase activity; GO:0005506 iron ion binding; GO:0008392 arachidonic acid epoxygenase activity; GO:0043167 ion binding; GO:0016705 oxidoreductase activity, acting on paired donors, with incorporation or reduction of molecular oxygen; GO:0016491 oxidoreductase activity; GO:1901363 heterocyclic compound binding; GO:0097159 organic cyclic compound binding; GO:00200…	K07412	CYP2B; cytochrome P450 family 2 subfamily B [EC:1.14.14.1]	mmu00140 Steroid hormone biosynthesis - Mus musculus (mouse); mmu00590 Arachidonic acid metabolism - Mus musculus (mouse); mmu00830 Retinol metabolism - Mus musculus (mouse); mmu01100 Metabolic pathways - Mus musculus (mouse); mmu05204 Chemical carcinogenesis - Mus musculus (mouse);
O70133	859	1.61	Up	K	ATP-dependent RNA helicase A	Dhx9	1	0.00187602	78.683	ILAK(1)LPIEPR	2	-0.37839	3	1.262	0.784	nucleus	GO:0033554 cellular response to stress; GO:0001649 osteoblast differentiation; GO:0044707 single-multicellular organism process; GO:0065008 regulation of biological quality; GO:1903608 protein localization to cytoplasmic stress granule; GO:0006725 cellular aromatic compound metabolic process; GO:0060255 regulation of macromolecule metabolic process; GO:0010608 posttranscriptional regulation of ge…	GO:0016020 membrane; GO:0005737 cytoplasm; GO:0032991 macromolecular complex; GO:0044424 intracellular part; GO:0005623 cell; GO:0036464 cytoplasmic ribonucleoprotein granule; GO:0044422 organelle part; GO:0043228 non-membrane-bounded organelle; GO:0005856 cytoskeleton; GO:0031974 membrane-enclosed lumen; GO:0005815 microtubule organizing center; GO:0070013 intracellular organelle lumen; GO:00156…	GO:1901265 nucleoside phosphate binding; GO:0008026 ATP-dependent helicase activity; GO:0016817 hydrolase activity, acting on acid anhydrides; GO:0005515 protein binding; GO:0016787 hydrolase activity; GO:0016887 ATPase activity; GO:1901363 heterocyclic compound binding; GO:0097159 organic cyclic compound binding; GO:0016462 pyrophosphatase activity; GO:0003824 catalytic activity; GO:0032553 ribo…	K13184	DHX9; ATP-dependent RNA helicase A [EC:3.6.4.13]		IPR007502; IPR011545; IPR011709; IPR014720; IPR014001; IPR027417; IPR001650;	Helicase-associated domain; DEAD/DEAH box helicase domain; Domain of unknown function DUF1605; Double-stranded RNA-binding domain; Helicase superfamily 1/2, ATP-binding domain; P-loop containing nucleoside triphosphate hydrolase; Helicase, C-terminal;
O70503	156	2.004	Up	K	Very-long-chain 3-oxoacyl-CoA reductase	Hsd17b12	1	5.81158e-06	108.98	K(1)LININVLSVCK	3	-0.38909	1	1.425	0.711	cytoplasm	GO:0042446 hormone biosynthetic process; GO:0016043 cellular component organization; GO:0065008 regulation of biological quality; GO:0016053 organic acid biosynthetic process; GO:0044699 single-organism process; GO:0044255 cellular lipid metabolic process; GO:0009058 biosynthetic process; GO:0006703 estrogen biosynthetic process; GO:0044237 cellular metabolic process; GO:0071704 organic substance…	GO:0043229 intracellular organelle; GO:0016020 membrane; GO:0042175 nuclear outer membrane-endoplasmic reticulum membrane network; GO:0044421 extracellular region part; GO:0005783 endoplasmic reticulum; GO:0044446 intracellular organelle part; GO:0005737 cytoplasm; GO:0031224 intrinsic component of membrane; GO:0012505 endomembrane system; GO:0044424 intracellular part; GO:0005623 cell; GO:000557…	GO:0102341 3-oxo-lignoceroyl-CoA reductase activity; GO:0001968 fibronectin binding; GO:0033764 steroid dehydrogenase activity, acting on the CH-OH group of donors, NAD or NADP as acceptor; GO:0102340 3-oxo-behenoyl-CoA reductase activity; GO:0044877 macromolecular complex binding; GO:0043167 ion binding; GO:0005515 protein binding; GO:0004303 estradiol 17-beta-dehydrogenase activity; GO:0016509 …	K10251	HSD17B12, KAR, IFA38; 17beta-estradiol 17-dehydrogenase / very-long-chain 3-oxoacyl-CoA reductase [EC:1.1.1.62 1.1.1.330]	mmu00062 Fatty acid elongation - Mus musculus (mouse); mmu00140 Steroid hormone biosynthesis - Mus musculus (mouse); mmu01040 Biosynthesis of unsaturated fatty acids - Mus musculus (mouse); mmu01100 Metabolic pathways - Mus musculus (mouse); mmu01212 Fatty acid metabolism - Mus musculus (mouse);	IPR016040;	NAD(P)-binding domain;
O70572	319	1.558	Up	K	Sphingomyelin phosphodiesterase 2	Smpd2	1	0.000145132	125.7	TELGLGIAK(1)AR	3	0.82554	3	1.201	0.771	plasma membrane	GO:0050794 regulation of cellular process; GO:0044700 single organism signaling; GO:0010941 regulation of cell death; GO:0006643 membrane lipid metabolic process; GO:0009628 response to abiotic stimulus; GO:0006672 ceramide metabolic process; GO:0043067 regulation of programmed cell death; GO:0043065 positive regulation of apoptotic process; GO:0044699 single-organism process; GO:0009058 biosynth…	GO:0016020 membrane; GO:0098590 plasma membrane region; GO:0044459 plasma membrane part; GO:0098857 membrane microdomain; GO:0044853 plasma membrane raft; GO:0044425 membrane part; GO:0071944 cell periphery; GO:0005622 intracellular; GO:0044464 cell part; GO:0098805 whole membrane; GO:0098589 membrane region; GO:0031224 intrinsic component of membrane; GO:0005901 caveola; GO:0045121 membrane raft…	GO:0042578 phosphoric ester hydrolase activity; GO:0003824 catalytic activity; GO:0005488 binding; GO:0016788 hydrolase activity, acting on ester bonds; GO:0043167 ion binding; GO:0004620 phospholipase activity; GO:0043169 cation binding; GO:0046872 metal ion binding; GO:0008081 phosphoric diester hydrolase activity; GO:0016787 hydrolase activity; GO:0004767 sphingomyelin phosphodiesterase activi…	K12351	SMPD2; sphingomyelin phosphodiesterase 2 [EC:3.1.4.12]	mmu00600 Sphingolipid metabolism - Mus musculus (mouse); mmu01100 Metabolic pathways - Mus musculus (mouse); mmu04071 Sphingolipid signaling pathway - Mus musculus (mouse);	IPR005135;	Endonuclease/exonuclease/phosphatase;
O88329	359	1.704	Up	K	Unconventional myosin-Ia	Myo1a	1	0.00135954	96.492	LFDWIVK(1)R	3	-1.4513	5	1.285	0.754	cytoplasm	GO:0044085 cellular component biogenesis; GO:0051640 organelle localization; GO:0016043 cellular component organization; GO:0007600 sensory perception; GO:0003008 system process; GO:0044763 single-organism cellular process; GO:0044699 single-organism process; GO:0032501 multicellular organismal process; GO:0050877 neurological system process; GO:0030031 cell projection assembly; GO:0051641 cellul…	GO:0016323 basolateral plasma membrane; GO:0016020 membrane; GO:0098862 cluster of actin-based cell projections; GO:0005938 cell cortex; GO:0005903 brush border; GO:0016324 apical plasma membrane; GO:0098857 membrane microdomain; GO:0071944 cell periphery; GO:0099568 cytoplasmic region; GO:0005737 cytoplasm; GO:0030863 cortical cytoskeleton; GO:0032991 macromolecular complex; GO:0099512 supramole…	GO:0051015 actin filament binding; GO:0003774 motor activity; GO:1901265 nucleoside phosphate binding; GO:0016817 hydrolase activity, acting on acid anhydrides; GO:0016787 hydrolase activity; GO:0005515 protein binding; GO:0097159 organic cyclic compound binding; GO:1901363 heterocyclic compound binding; GO:0016462 pyrophosphatase activity; GO:0008092 cytoskeletal protein binding; GO:0003824 cata…	K10356	MYO1; myosin I		IPR010926; IPR027417; IPR001609;	Class I myosin tail homology domain; P-loop containing nucleoside triphosphate hydrolase; Myosin head, motor domain;
O88329	675	2.036	Up	K	Unconventional myosin-Ia	Myo1a	1	0.000433188	58.061	VLGSLTLSSEELAYGK(1)TK	3	0.50293	2	1.376	0.676	cytoplasm	GO:0044085 cellular component biogenesis; GO:0051640 organelle localization; GO:0016043 cellular component organization; GO:0007600 sensory perception; GO:0003008 system process; GO:0044763 single-organism cellular process; GO:0044699 single-organism process; GO:0032501 multicellular organismal process; GO:0050877 neurological system process; GO:0030031 cell projection assembly; GO:0051641 cellul…	GO:0016323 basolateral plasma membrane; GO:0016020 membrane; GO:0098862 cluster of actin-based cell projections; GO:0005938 cell cortex; GO:0005903 brush border; GO:0016324 apical plasma membrane; GO:0098857 membrane microdomain; GO:0071944 cell periphery; GO:0099568 cytoplasmic region; GO:0005737 cytoplasm; GO:0030863 cortical cytoskeleton; GO:0032991 macromolecular complex; GO:0099512 supramole…	GO:0051015 actin filament binding; GO:0003774 motor activity; GO:1901265 nucleoside phosphate binding; GO:0016817 hydrolase activity, acting on acid anhydrides; GO:0016787 hydrolase activity; GO:0005515 protein binding; GO:0097159 organic cyclic compound binding; GO:1901363 heterocyclic compound binding; GO:0016462 pyrophosphatase activity; GO:0008092 cytoskeletal protein binding; GO:0003824 cata…	K10356	MYO1; myosin I		IPR010926; IPR027417; IPR001609;	Class I myosin tail homology domain; P-loop containing nucleoside triphosphate hydrolase; Myosin head, motor domain;
O88329	366	2.653	Up	K	Unconventional myosin-Ia	Myo1a	1	2.32303e-05	121.56	INESIK(1)VGTGEK	2	0.088216	3	1.504	0.567	cytoplasm	GO:0044085 cellular component biogenesis; GO:0051640 organelle localization; GO:0016043 cellular component organization; GO:0007600 sensory perception; GO:0003008 system process; GO:0044763 single-organism cellular process; GO:0044699 single-organism process; GO:0032501 multicellular organismal process; GO:0050877 neurological system process; GO:0030031 cell projection assembly; GO:0051641 cellul…	GO:0016323 basolateral plasma membrane; GO:0016020 membrane; GO:0098862 cluster of actin-based cell projections; GO:0005938 cell cortex; GO:0005903 brush border; GO:0016324 apical plasma membrane; GO:0098857 membrane microdomain; GO:0071944 cell periphery; GO:0099568 cytoplasmic region; GO:0005737 cytoplasm; GO:0030863 cortical cytoskeleton; GO:0032991 macromolecular complex; GO:0099512 supramole…	GO:0051015 actin filament binding; GO:0003774 motor activity; GO:1901265 nucleoside phosphate binding; GO:0016817 hydrolase activity, acting on acid anhydrides; GO:0016787 hydrolase activity; GO:0005515 protein binding; GO:0097159 organic cyclic compound binding; GO:1901363 heterocyclic compound binding; GO:0016462 pyrophosphatase activity; GO:0008092 cytoskeletal protein binding; GO:0003824 cata…	K10356	MYO1; myosin I		IPR010926; IPR027417; IPR001609;	Class I myosin tail homology domain; P-loop containing nucleoside triphosphate hydrolase; Myosin head, motor domain;
O88342	38	2.358	Up	K	WD repeat-containing protein 1	Wdr1	1	0.000319911	73.415	GDHFLYTNGK(1)CVILR	3	-0.34559	3	1.41	0.598	cytoplasm	GO:0001738 morphogenesis of a polarized epithelium; GO:0044085 cellular component biogenesis; GO:0065008 regulation of biological quality; GO:0014013 regulation of gliogenesis; GO:0043243 positive regulation of protein complex disassembly; GO:0035088 establishment or maintenance of apical/basal cell polarity; GO:0032989 cellular component morphogenesis; GO:0030832 regulation of actin filament len…	GO:0044421 extracellular region part; GO:0005938 cell cortex; GO:0071944 cell periphery; GO:0030054 cell junction; GO:0031982 vesicle; GO:0099568 cytoplasmic region; GO:0005737 cytoplasm; GO:0030863 cortical cytoskeleton; GO:0032991 macromolecular complex; GO:0099512 supramolecular fiber; GO:0030864 cortical actin cytoskeleton; GO:0044424 intracellular part; GO:0099080 supramolecular complex; GO:…	GO:0051015 actin filament binding; GO:0008092 cytoskeletal protein binding; GO:0005488 binding; GO:0044877 macromolecular complex binding; GO:0003779 actin binding; GO:0005515 protein binding; GO:0032403 protein complex binding;				IPR017986; IPR015943; IPR011045;	WD40-repeat-containing domain; WD40/YVTN repeat-like-containing domain; Nitrous oxide reductase, N-terminal;
O88342	106	1.817	Up	K	WD repeat-containing protein 1	Wdr1	1	0.000235066	114.87	IK(1)DIAWTEDSK	2	2.8829	1	1.294	0.712	cytoplasm	GO:0001738 morphogenesis of a polarized epithelium; GO:0044085 cellular component biogenesis; GO:0065008 regulation of biological quality; GO:0014013 regulation of gliogenesis; GO:0043243 positive regulation of protein complex disassembly; GO:0035088 establishment or maintenance of apical/basal cell polarity; GO:0032989 cellular component morphogenesis; GO:0030832 regulation of actin filament len…	GO:0044421 extracellular region part; GO:0005938 cell cortex; GO:0071944 cell periphery; GO:0030054 cell junction; GO:0031982 vesicle; GO:0099568 cytoplasmic region; GO:0005737 cytoplasm; GO:0030863 cortical cytoskeleton; GO:0032991 macromolecular complex; GO:0099512 supramolecular fiber; GO:0030864 cortical actin cytoskeleton; GO:0044424 intracellular part; GO:0099080 supramolecular complex; GO:…	GO:0051015 actin filament binding; GO:0008092 cytoskeletal protein binding; GO:0005488 binding; GO:0044877 macromolecular complex binding; GO:0003779 actin binding; GO:0005515 protein binding; GO:0032403 protein complex binding;				IPR017986; IPR015943; IPR011045;	WD40-repeat-containing domain; WD40/YVTN repeat-like-containing domain; Nitrous oxide reductase, N-terminal;
O88428	88	1.964	Up	K	Bifunctional 3'-phosphoadenosine 5'-phosphosulfate synthase 2	Papss2	1	4.07752e-18	139.38	HGLNK(1)NLGFSAGDREENIR	3	0.043612	4	1.479	0.753	mitochondria	GO:0000103 sulfate assimilation; GO:0006790 sulfur compound metabolic process; GO:0032502 developmental process; GO:0016310 phosphorylation; GO:0044707 single-multicellular organism process; GO:0007596 blood coagulation; GO:0065008 regulation of biological quality; GO:0050878 regulation of body fluid levels; GO:0006950 response to stress; GO:0048731 system development; GO:0044699 single-organism …		GO:0005524 ATP binding; GO:0004779 sulfate adenylyltransferase activity; GO:1901265 nucleoside phosphate binding; GO:0016773 phosphotransferase activity, alcohol group as acceptor; GO:0001882 nucleoside binding; GO:0043167 ion binding; GO:0000166 nucleotide binding; GO:0070566 adenylyltransferase activity; GO:0097159 organic cyclic compound binding; GO:1901363 heterocyclic compound binding; GO:00…	K13811	PAPSS; 3'-phosphoadenosine 5'-phosphosulfate synthase [EC:2.7.7.4 2.7.1.25]	mmu00230 Purine metabolism - Mus musculus (mouse); mmu00450 Selenocompound metabolism - Mus musculus (mouse); mmu00920 Sulfur metabolism - Mus musculus (mouse); mmu01100 Metabolic pathways - Mus musculus (mouse);	IPR014729; IPR015947; IPR025980; IPR027417; IPR024951; IPR002650;	Rossmann-like alpha/beta/alpha sandwich fold; PUA-like domain; ATP-sulfurylase PUA-like domain; P-loop containing nucleoside triphosphate hydrolase; Sulphate adenylyltransferase catalytic domain; Sulphate adenylyltransferase;
O88428	313	3.077	Up	K	Bifunctional 3'-phosphoadenosine 5'-phosphosulfate synthase 2	Papss2	1	7.09152e-14	122.53	DGVINMSIPIVLPVSADDK(1)AR	3	0.49227	2	1.803	0.586	mitochondria	GO:0000103 sulfate assimilation; GO:0006790 sulfur compound metabolic process; GO:0032502 developmental process; GO:0016310 phosphorylation; GO:0044707 single-multicellular organism process; GO:0007596 blood coagulation; GO:0065008 regulation of biological quality; GO:0050878 regulation of body fluid levels; GO:0006950 response to stress; GO:0048731 system development; GO:0044699 single-organism …		GO:0005524 ATP binding; GO:0004779 sulfate adenylyltransferase activity; GO:1901265 nucleoside phosphate binding; GO:0016773 phosphotransferase activity, alcohol group as acceptor; GO:0001882 nucleoside binding; GO:0043167 ion binding; GO:0000166 nucleotide binding; GO:0070566 adenylyltransferase activity; GO:0097159 organic cyclic compound binding; GO:1901363 heterocyclic compound binding; GO:00…	K13811	PAPSS; 3'-phosphoadenosine 5'-phosphosulfate synthase [EC:2.7.7.4 2.7.1.25]	mmu00230 Purine metabolism - Mus musculus (mouse); mmu00450 Selenocompound metabolism - Mus musculus (mouse); mmu00920 Sulfur metabolism - Mus musculus (mouse); mmu01100 Metabolic pathways - Mus musculus (mouse);	IPR014729; IPR015947; IPR025980; IPR027417; IPR024951; IPR002650;	Rossmann-like alpha/beta/alpha sandwich fold; PUA-like domain; ATP-sulfurylase PUA-like domain; P-loop containing nucleoside triphosphate hydrolase; Sulphate adenylyltransferase catalytic domain; Sulphate adenylyltransferase;
O88685	149	2.459	Up	K	26S proteasome regulatory subunit 6A	Psmc3	1	0.000599346	77.062	LK(1)PGDLVGVNK	2	-0.046746	4	1.441	0.586	cytoplasm	GO:0060260 regulation of transcription initiation from RNA polymerase II promoter; GO:0032270 positive regulation of cellular protein metabolic process; GO:0043009 chordate embryonic development; GO:0031331 positive regulation of cellular catabolic process; GO:0009891 positive regulation of biosynthetic process; GO:0044699 single-organism process; GO:0036503 ERAD pathway; GO:0044237 cellular meta…	GO:0016020 membrane; GO:0005838 proteasome regulatory particle; GO:0000932 P-body; GO:0005737 cytoplasm; GO:0032991 macromolecular complex; GO:0044424 intracellular part; GO:0005623 cell; GO:0044422 organelle part; GO:0036464 cytoplasmic ribonucleoprotein granule; GO:0043228 non-membrane-bounded organelle; GO:1905369 endopeptidase complex; GO:0031974 membrane-enclosed lumen; GO:1902494 catalytic …	GO:1901265 nucleoside phosphate binding; GO:0016817 hydrolase activity, acting on acid anhydrides; GO:0005515 protein binding; GO:0016787 hydrolase activity; GO:0016887 ATPase activity; GO:0097159 organic cyclic compound binding; GO:1901363 heterocyclic compound binding; GO:0042802 identical protein binding; GO:0016462 pyrophosphatase activity; GO:0003824 catalytic activity; GO:0032553 ribonucleo…	K03065	PSMC3, RPT5; 26S proteasome regulatory subunit T5	mmu03050 Proteasome - Mus musculus (mouse); mmu05169 Epstein-Barr virus infection - Mus musculus (mouse);	IPR003959; IPR003593; IPR027417;	ATPase, AAA-type, core; AAA+ ATPase domain; P-loop containing nucleoside triphosphate hydrolase;
O88685	77	42.851	Up	K	26S proteasome regulatory subunit 6A	Psmc3	0.882832	0.0072228	121.8	IK(0.883)ENSEK(0.117)IK	2	0.91239	1	2.014	0.047	cytoplasm	GO:0060260 regulation of transcription initiation from RNA polymerase II promoter; GO:0032270 positive regulation of cellular protein metabolic process; GO:0043009 chordate embryonic development; GO:0031331 positive regulation of cellular catabolic process; GO:0009891 positive regulation of biosynthetic process; GO:0044699 single-organism process; GO:0036503 ERAD pathway; GO:0044237 cellular meta…	GO:0016020 membrane; GO:0005838 proteasome regulatory particle; GO:0000932 P-body; GO:0005737 cytoplasm; GO:0032991 macromolecular complex; GO:0044424 intracellular part; GO:0005623 cell; GO:0044422 organelle part; GO:0036464 cytoplasmic ribonucleoprotein granule; GO:0043228 non-membrane-bounded organelle; GO:1905369 endopeptidase complex; GO:0031974 membrane-enclosed lumen; GO:1902494 catalytic …	GO:1901265 nucleoside phosphate binding; GO:0016817 hydrolase activity, acting on acid anhydrides; GO:0005515 protein binding; GO:0016787 hydrolase activity; GO:0016887 ATPase activity; GO:0097159 organic cyclic compound binding; GO:1901363 heterocyclic compound binding; GO:0042802 identical protein binding; GO:0016462 pyrophosphatase activity; GO:0003824 catalytic activity; GO:0032553 ribonucleo…	K03065	PSMC3, RPT5; 26S proteasome regulatory subunit T5	mmu03050 Proteasome - Mus musculus (mouse); mmu05169 Epstein-Barr virus infection - Mus musculus (mouse);	IPR003959; IPR003593; IPR027417;	ATPase, AAA-type, core; AAA+ ATPase domain; P-loop containing nucleoside triphosphate hydrolase;
O88844	58	2.146	Up	K	Isocitrate dehydrogenase [NADP] cytoplasmic	Idh1	1	1.66022e-16	160.81	DATNDQVTK(1)DAAEAIK	2	-1.7281	3	1.322	0.616	cytoplasm	GO:0006518 peptide metabolic process; GO:0022414 reproductive process; GO:0044699 single-organism process; GO:0019216 regulation of lipid metabolic process; GO:0046660 female sex differentiation; GO:0044237 cellular metabolic process; GO:0022610 biological adhesion; GO:0008152 metabolic process; GO:0006091 generation of precursor metabolites and energy; GO:0071071 regulation of phospholipid biosy…	GO:0043229 intracellular organelle; GO:0044421 extracellular region part; GO:0030054 cell junction; GO:0005777 peroxisome; GO:0031982 vesicle; GO:0005737 cytoplasm; GO:0070161 anchoring junction; GO:0044424 intracellular part; GO:0005913 cell-cell adherens junction; GO:0005829 cytosol; GO:0005623 cell; GO:0005911 cell-cell junction; GO:0005576 extracellular region; GO:0005739 mitochondrion; GO:00…	GO:1901265 nucleoside phosphate binding; GO:0005102 receptor binding; GO:0046983 protein dimerization activity; GO:0005515 protein binding; GO:0097159 organic cyclic compound binding; GO:1901363 heterocyclic compound binding; GO:0016614 oxidoreductase activity, acting on CH-OH group of donors; GO:0098641 cadherin binding involved in cell-cell adhesion; GO:0016616 oxidoreductase activity, acting o…	K00031	IDH1, IDH2, icd; isocitrate dehydrogenase [EC:1.1.1.42]	mmu00020 Citrate cycle (TCA cycle) - Mus musculus (mouse); mmu00480 Glutathione metabolism - Mus musculus (mouse); mmu01100 Metabolic pathways - Mus musculus (mouse); mmu01200 Carbon metabolism - Mus musculus (mouse); mmu01210 2-Oxocarboxylic acid metabolism - Mus musculus (mouse); mmu01230 Biosynthesis of amino acids - Mus musculus (mouse); mmu04146 Peroxisome - Mus musculus (mouse);	IPR024084;	Isopropylmalate dehydrogenase-like domain;
P03958	170	2.332	Up	K	Adenosine deaminase	Ada	1	0.000464288	67.415	HQPSWSLEVLELCK(1)K	3	-0.23446	1	1.39	0.596	cytoplasm	GO:0002694 regulation of leukocyte activation; GO:0010941 regulation of cell death; GO:0048732 gland development; GO:0022414 reproductive process; GO:0043009 chordate embryonic development; GO:0030323 respiratory tube development; GO:0031347 regulation of defense response; GO:0044237 cellular metabolic process; GO:0030888 regulation of B cell proliferation; GO:0042110 T cell activation; GO:000815…	GO:0030425 dendrite; GO:0016020 membrane; GO:0005615 extracellular space; GO:0044421 extracellular region part; GO:0009897 external side of plasma membrane; GO:0031410 cytoplasmic vesicle; GO:0030054 cell junction; GO:0071944 cell periphery; GO:0031982 vesicle; GO:0099568 cytoplasmic region; GO:0005737 cytoplasm; GO:0044433 cytoplasmic vesicle part; GO:0032838 cell projection cytoplasm; GO:004302…	GO:0004000 adenosine deaminase activity; GO:0001882 nucleoside binding; GO:0043167 ion binding; GO:0016787 hydrolase activity; GO:0008270 zinc ion binding; GO:1901363 heterocyclic compound binding; GO:0097159 organic cyclic compound binding; GO:0016814 hydrolase activity, acting on carbon-nitrogen (but not peptide) bonds, in cyclic amidines; GO:0097367 carbohydrate derivative binding; GO:0046914 …	K01488	add, ADA; adenosine deaminase [EC:3.5.4.4]	mmu00230 Purine metabolism - Mus musculus (mouse); mmu01100 Metabolic pathways - Mus musculus (mouse); mmu05340 Primary immunodeficiency - Mus musculus (mouse);	IPR001365; IPR032466;	Adenosine/AMP deaminase domain; Metal-dependent hydrolase;
P03958	323	1.908	Up	K	Adenosine deaminase	Ada	1	0.000788707	68.355	DMGFTEEEFK(1)R	3	-0.87284	2	1.305	0.684	cytoplasm	GO:0002694 regulation of leukocyte activation; GO:0010941 regulation of cell death; GO:0048732 gland development; GO:0022414 reproductive process; GO:0043009 chordate embryonic development; GO:0030323 respiratory tube development; GO:0031347 regulation of defense response; GO:0044237 cellular metabolic process; GO:0030888 regulation of B cell proliferation; GO:0042110 T cell activation; GO:000815…	GO:0030425 dendrite; GO:0016020 membrane; GO:0005615 extracellular space; GO:0044421 extracellular region part; GO:0009897 external side of plasma membrane; GO:0031410 cytoplasmic vesicle; GO:0030054 cell junction; GO:0071944 cell periphery; GO:0031982 vesicle; GO:0099568 cytoplasmic region; GO:0005737 cytoplasm; GO:0044433 cytoplasmic vesicle part; GO:0032838 cell projection cytoplasm; GO:004302…	GO:0004000 adenosine deaminase activity; GO:0001882 nucleoside binding; GO:0043167 ion binding; GO:0016787 hydrolase activity; GO:0008270 zinc ion binding; GO:1901363 heterocyclic compound binding; GO:0097159 organic cyclic compound binding; GO:0016814 hydrolase activity, acting on carbon-nitrogen (but not peptide) bonds, in cyclic amidines; GO:0097367 carbohydrate derivative binding; GO:0046914 …	K01488	add, ADA; adenosine deaminase [EC:3.5.4.4]	mmu00230 Purine metabolism - Mus musculus (mouse); mmu01100 Metabolic pathways - Mus musculus (mouse); mmu05340 Primary immunodeficiency - Mus musculus (mouse);	IPR001365; IPR032466;	Adenosine/AMP deaminase domain; Metal-dependent hydrolase;
P05064	111	1.594	Up	K	Fructose-bisphosphate aldolase A	Aldoa	1	4.68658e-18	130.57	VDK(1)GVVPLAGTNGETTTQGLDGLSER	3	1.3035	4	1.216	0.763	cytoplasm	GO:0044085 cellular component biogenesis; GO:0065008 regulation of biological quality; GO:0009116 nucleoside metabolic process; GO:0006165 nucleoside diphosphate phosphorylation; GO:0019362 pyridine nucleotide metabolic process; GO:0006096 glycolytic process; GO:0009163 nucleoside biosynthetic process; GO:0046129 purine ribonucleoside biosynthetic process; GO:0009185 ribonucleoside diphosphate me…	GO:0016020 membrane; GO:0005615 extracellular space; GO:0044421 extracellular region part; GO:0030054 cell junction; GO:0030016 myofibril; GO:0031982 vesicle; GO:0005737 cytoplasm; GO:0036126 sperm flagellum; GO:0097729 9+2 motile cilium; GO:0032991 macromolecular complex; GO:0099512 supramolecular fiber; GO:0044424 intracellular part; GO:0005913 cell-cell adherens junction; GO:0030018 Z disc; GO…	GO:0003723 RNA binding; GO:0016829 lyase activity; GO:0005515 protein binding; GO:0048029 monosaccharide binding; GO:0098632 protein binding involved in cell-cell adhesion; GO:0002020 protease binding; GO:0097159 organic cyclic compound binding; GO:1901363 heterocyclic compound binding; GO:0050839 cell adhesion molecule binding; GO:0098641 cadherin binding involved in cell-cell adhesion; GO:00428…	K01623	ALDO; fructose-bisphosphate aldolase, class I [EC:4.1.2.13]	mmu00010 Glycolysis / Gluconeogenesis - Mus musculus (mouse); mmu00030 Pentose phosphate pathway - Mus musculus (mouse); mmu00051 Fructose and mannose metabolism - Mus musculus (mouse); mmu01100 Metabolic pathways - Mus musculus (mouse); mmu01200 Carbon metabolism - Mus musculus (mouse); mmu01230 Biosynthesis of amino acids - Mus musculus (mouse);	IPR013785;	Aldolase-type TIM barrel;
P05201	290	1.981	Up	K	"Aspartate aminotransferase, cytoplasmic"	Got1	1	0.000343704	138.25	VLSQMEK(1)IVR	2	0.56011	3	1.27	0.641	cytoplasm	GO:0044700 single organism signaling; GO:0019550 glutamate catabolic process to aspartate; GO:1901606 alpha-amino acid catabolic process; GO:0065008 regulation of biological quality; GO:0016053 organic acid biosynthetic process; GO:0007166 cell surface receptor signaling pathway; GO:0006066 alcohol metabolic process; GO:0044699 single-organism process; GO:0009058 biosynthetic process; GO:0044237 …	GO:0044421 extracellular region part; GO:0031982 vesicle; GO:0005737 cytoplasm; GO:0044424 intracellular part; GO:0005623 cell; GO:0044422 organelle part; GO:0043679 axon terminus; GO:0031974 membrane-enclosed lumen; GO:0070062 extracellular exosome; GO:0005654 nucleoplasm; GO:0070013 intracellular organelle lumen; GO:0005622 intracellular; GO:0044464 cell part; GO:0098793 presynapse; GO:0005764 …	GO:0016769 transferase activity, transferring nitrogenous groups; GO:0047801 L-cysteine:2-oxoglutarate aminotransferase activity; GO:0043167 ion binding; GO:0043177 organic acid binding; GO:0016829 lyase activity; GO:0048037 cofactor binding; GO:0030170 pyridoxal phosphate binding; GO:1901363 heterocyclic compound binding; GO:0097159 organic cyclic compound binding; GO:0031406 carboxylic acid bin…	K14454	GOT1; aspartate aminotransferase, cytoplasmic [EC:2.6.1.1]	mmu00220 Arginine biosynthesis - Mus musculus (mouse); mmu00250 Alanine, aspartate and glutamate metabolism - Mus musculus (mouse); mmu00270 Cysteine and methionine metabolism - Mus musculus (mouse); mmu00330 Arginine and proline metabolism - Mus musculus (mouse); mmu00350 Tyrosine metabolism - Mus musculus (mouse); mmu00360 Phenylalanine metabolism - Mus musculus (mouse); mmu00400 Phenylalanine,…	IPR004839; IPR015424; IPR015421;	Aminotransferase, class I/classII; Pyridoxal phosphate-dependent transferase; Pyridoxal phosphate-dependent transferase, major region, subdomain 1;
P06151	155	2.348	Up	K	L-lactate dehydrogenase A chain	Ldha	1	0.00759048	119.17	ISGFPK(1)NR	2	1.6882	2	1.423	0.606	cytoplasm	GO:0046365 monosaccharide catabolic process; GO:0009116 nucleoside metabolic process; GO:0042278 purine nucleoside metabolic process; GO:0019362 pyridine nucleotide metabolic process; GO:0046031 ADP metabolic process; GO:0009167 purine ribonucleoside monophosphate metabolic process; GO:0016053 organic acid biosynthetic process; GO:0009117 nucleotide metabolic process; GO:0044699 single-organism p…	GO:0016020 membrane; GO:0044421 extracellular region part; GO:0030054 cell junction; GO:0031982 vesicle; GO:0005737 cytoplasm; GO:0036126 sperm flagellum; GO:0097729 9+2 motile cilium; GO:0044424 intracellular part; GO:0005913 cell-cell adherens junction; GO:0005623 cell; GO:0005911 cell-cell junction; GO:0044422 organelle part; GO:0070062 extracellular exosome; GO:0044441 ciliary part; GO:000562…	GO:0016614 oxidoreductase activity, acting on CH-OH group of donors; GO:0016616 oxidoreductase activity, acting on the CH-OH group of donors, NAD or NADP as acceptor; GO:0098641 cadherin binding involved in cell-cell adhesion; GO:0050839 cell adhesion molecule binding; GO:0098631 protein binding involved in cell adhesion; GO:0003824 catalytic activity; GO:0005488 binding; GO:0045296 cadherin bind…	K00016	LDH, ldh; L-lactate dehydrogenase [EC:1.1.1.27]	mmu00010 Glycolysis / Gluconeogenesis - Mus musculus (mouse); mmu00270 Cysteine and methionine metabolism - Mus musculus (mouse); mmu00620 Pyruvate metabolism - Mus musculus (mouse); mmu00640 Propanoate metabolism - Mus musculus (mouse); mmu01100 Metabolic pathways - Mus musculus (mouse); mmu04922 Glucagon signaling pathway - Mus musculus (mouse);	IPR022383; IPR016040; IPR001236; IPR015955;	Lactate/malate dehydrogenase, C-terminal; NAD(P)-binding domain; Lactate/malate dehydrogenase, N-terminal; Lactate dehydrogenase/glycoside hydrolase, family 4, C-terminal;
P06151	57	2.41	Up	K	L-lactate dehydrogenase A chain	Ldha	1	3.47026e-25	192.96	DLADELALVDVMEDK(1)LK	2	1.5646	5	1.434	0.595	cytoplasm	GO:0046365 monosaccharide catabolic process; GO:0009116 nucleoside metabolic process; GO:0042278 purine nucleoside metabolic process; GO:0019362 pyridine nucleotide metabolic process; GO:0046031 ADP metabolic process; GO:0009167 purine ribonucleoside monophosphate metabolic process; GO:0016053 organic acid biosynthetic process; GO:0009117 nucleotide metabolic process; GO:0044699 single-organism p…	GO:0016020 membrane; GO:0044421 extracellular region part; GO:0030054 cell junction; GO:0031982 vesicle; GO:0005737 cytoplasm; GO:0036126 sperm flagellum; GO:0097729 9+2 motile cilium; GO:0044424 intracellular part; GO:0005913 cell-cell adherens junction; GO:0005623 cell; GO:0005911 cell-cell junction; GO:0044422 organelle part; GO:0070062 extracellular exosome; GO:0044441 ciliary part; GO:000562…	GO:0016614 oxidoreductase activity, acting on CH-OH group of donors; GO:0016616 oxidoreductase activity, acting on the CH-OH group of donors, NAD or NADP as acceptor; GO:0098641 cadherin binding involved in cell-cell adhesion; GO:0050839 cell adhesion molecule binding; GO:0098631 protein binding involved in cell adhesion; GO:0003824 catalytic activity; GO:0005488 binding; GO:0045296 cadherin bind…	K00016	LDH, ldh; L-lactate dehydrogenase [EC:1.1.1.27]	mmu00010 Glycolysis / Gluconeogenesis - Mus musculus (mouse); mmu00270 Cysteine and methionine metabolism - Mus musculus (mouse); mmu00620 Pyruvate metabolism - Mus musculus (mouse); mmu00640 Propanoate metabolism - Mus musculus (mouse); mmu01100 Metabolic pathways - Mus musculus (mouse); mmu04922 Glucagon signaling pathway - Mus musculus (mouse);	IPR022383; IPR016040; IPR001236; IPR015955;	Lactate/malate dehydrogenase, C-terminal; NAD(P)-binding domain; Lactate/malate dehydrogenase, N-terminal; Lactate dehydrogenase/glycoside hydrolase, family 4, C-terminal;
P06151	243	1.616	Up	K	L-lactate dehydrogenase A chain	Ldha	1	7.87127e-06	98.337	QVVDSAYEVIK(1)LK	2	-1.0972	4	1.246	0.771	cytoplasm	GO:0046365 monosaccharide catabolic process; GO:0009116 nucleoside metabolic process; GO:0042278 purine nucleoside metabolic process; GO:0019362 pyridine nucleotide metabolic process; GO:0046031 ADP metabolic process; GO:0009167 purine ribonucleoside monophosphate metabolic process; GO:0016053 organic acid biosynthetic process; GO:0009117 nucleotide metabolic process; GO:0044699 single-organism p…	GO:0016020 membrane; GO:0044421 extracellular region part; GO:0030054 cell junction; GO:0031982 vesicle; GO:0005737 cytoplasm; GO:0036126 sperm flagellum; GO:0097729 9+2 motile cilium; GO:0044424 intracellular part; GO:0005913 cell-cell adherens junction; GO:0005623 cell; GO:0005911 cell-cell junction; GO:0044422 organelle part; GO:0070062 extracellular exosome; GO:0044441 ciliary part; GO:000562…	GO:0016614 oxidoreductase activity, acting on CH-OH group of donors; GO:0016616 oxidoreductase activity, acting on the CH-OH group of donors, NAD or NADP as acceptor; GO:0098641 cadherin binding involved in cell-cell adhesion; GO:0050839 cell adhesion molecule binding; GO:0098631 protein binding involved in cell adhesion; GO:0003824 catalytic activity; GO:0005488 binding; GO:0045296 cadherin bind…	K00016	LDH, ldh; L-lactate dehydrogenase [EC:1.1.1.27]	mmu00010 Glycolysis / Gluconeogenesis - Mus musculus (mouse); mmu00270 Cysteine and methionine metabolism - Mus musculus (mouse); mmu00620 Pyruvate metabolism - Mus musculus (mouse); mmu00640 Propanoate metabolism - Mus musculus (mouse); mmu01100 Metabolic pathways - Mus musculus (mouse); mmu04922 Glucagon signaling pathway - Mus musculus (mouse);	IPR022383; IPR016040; IPR001236; IPR015955;	Lactate/malate dehydrogenase, C-terminal; NAD(P)-binding domain; Lactate/malate dehydrogenase, N-terminal; Lactate dehydrogenase/glycoside hydrolase, family 4, C-terminal;
P07356	115	2.781	Up	K	Annexin A2	Anxa2	1	1.39692e-33	218.63	TPAQYDASELK(1)ASMK	3	0.1452	4	1.41	0.507	cytoplasm	GO:0060627 regulation of vesicle-mediated transport; GO:2000273 positive regulation of receptor activity; GO:0044085 cellular component biogenesis; GO:0065008 regulation of biological quality; GO:0032270 positive regulation of cellular protein metabolic process; GO:0032371 regulation of sterol transport; GO:0030199 collagen fibril organization; GO:0090002 establishment of protein localization to …	GO:0016020 membrane; GO:0044421 extracellular region part; GO:0019898 extrinsic component of membrane; GO:0031090 organelle membrane; GO:0098857 membrane microdomain; GO:1990667 PCSK9-AnxA2 complex; GO:0099568 cytoplasmic region; GO:0005737 cytoplasm; GO:0044433 cytoplasmic vesicle part; GO:0032991 macromolecular complex; GO:0005913 cell-cell adherens junction; GO:0005623 cell; GO:0044422 organel…	GO:0030546 receptor activator activity; GO:0004859 phospholipase inhibitor activity; GO:0005515 protein binding; GO:0098772 molecular function regulator; GO:0004857 enzyme inhibitor activity; GO:0048306 calcium-dependent protein binding; GO:0017137 Rab GTPase binding; GO:1902936 phosphatidylinositol bisphosphate binding; GO:0097159 organic cyclic compound binding; GO:1901363 heterocyclic compound…	K17092	ANXA2; annexin A2
P07901	444	1.923	Up	K	Heat shock protein HSP 90-alpha	Hsp90aa1	1	0.00336901	90.05	FYEQFSK(1)NIK	2	0.26308	1	1.373	0.714	cytoplasm	GO:0044085 cellular component biogenesis; GO:0002694 regulation of leukocyte activation; GO:0065008 regulation of biological quality; GO:0022613 ribonucleoprotein complex biogenesis; GO:0045428 regulation of nitric oxide biosynthetic process; GO:0022618 ribonucleoprotein complex assembly; GO:0051973 positive regulation of telomerase activity; GO:0009891 positive regulation of biosynthetic process…	GO:0016020 membrane; GO:0044421 extracellular region part; GO:0031410 cytoplasmic vesicle; GO:0071944 cell periphery; GO:0032587 ruffle membrane; GO:0031982 vesicle; GO:0005737 cytoplasm; GO:0044424 intracellular part; GO:0005623 cell; GO:0048770 pigment granule; GO:0070062 extracellular exosome; GO:0098590 plasma membrane region; GO:0031256 leading edge membrane; GO:0043209 myelin sheath; GO:000…	GO:0030235 nitric-oxide synthase regulator activity; GO:1901265 nucleoside phosphate binding; GO:0016773 phosphotransferase activity, alcohol group as acceptor; GO:1990782 protein tyrosine kinase binding; GO:0070182 DNA polymerase binding; GO:0046983 protein dimerization activity; GO:0019901 protein kinase binding; GO:0016817 hydrolase activity, acting on acid anhydrides; GO:0004713 protein tyros…	K04079	HSP90A, htpG; molecular chaperone HtpG	mmu04141 Protein processing in endoplasmic reticulum - Mus musculus (mouse); mmu04151 PI3K-Akt signaling pathway - Mus musculus (mouse); mmu04217 Necroptosis - Mus musculus (mouse); mmu04612 Antigen processing and presentation - Mus musculus (mouse); mmu04621 NOD-like receptor signaling pathway - Mus musculus (mouse); mmu04657 IL-17 signaling pathway - Mus musculus (mouse); mmu04659 Th17 cell dif…	IPR020575; IPR020568; IPR003594;	Heat shock protein Hsp90, N-terminal; Ribosomal protein S5 domain 2-type fold; Histidine kinase-like ATPase, C-terminal domain;
P07901	420	3.578	Up	K	Heat shock protein HSP 90-alpha	Hsp90aa1	1	2.78511e-13	124.77	K(1)CLELFTELAEDKENYKK	4	-0.17565	6	1.689	0.472	cytoplasm	GO:0044085 cellular component biogenesis; GO:0002694 regulation of leukocyte activation; GO:0065008 regulation of biological quality; GO:0022613 ribonucleoprotein complex biogenesis; GO:0045428 regulation of nitric oxide biosynthetic process; GO:0022618 ribonucleoprotein complex assembly; GO:0051973 positive regulation of telomerase activity; GO:0009891 positive regulation of biosynthetic process…	GO:0016020 membrane; GO:0044421 extracellular region part; GO:0031410 cytoplasmic vesicle; GO:0071944 cell periphery; GO:0032587 ruffle membrane; GO:0031982 vesicle; GO:0005737 cytoplasm; GO:0044424 intracellular part; GO:0005623 cell; GO:0048770 pigment granule; GO:0070062 extracellular exosome; GO:0098590 plasma membrane region; GO:0031256 leading edge membrane; GO:0043209 myelin sheath; GO:000…	GO:0030235 nitric-oxide synthase regulator activity; GO:1901265 nucleoside phosphate binding; GO:0016773 phosphotransferase activity, alcohol group as acceptor; GO:1990782 protein tyrosine kinase binding; GO:0070182 DNA polymerase binding; GO:0046983 protein dimerization activity; GO:0019901 protein kinase binding; GO:0016817 hydrolase activity, acting on acid anhydrides; GO:0004713 protein tyros…	K04079	HSP90A, htpG; molecular chaperone HtpG	mmu04141 Protein processing in endoplasmic reticulum - Mus musculus (mouse); mmu04151 PI3K-Akt signaling pathway - Mus musculus (mouse); mmu04217 Necroptosis - Mus musculus (mouse); mmu04612 Antigen processing and presentation - Mus musculus (mouse); mmu04621 NOD-like receptor signaling pathway - Mus musculus (mouse); mmu04657 IL-17 signaling pathway - Mus musculus (mouse); mmu04659 Th17 cell dif…	IPR020575; IPR020568; IPR003594;	Heat shock protein Hsp90, N-terminal; Ribosomal protein S5 domain 2-type fold; Histidine kinase-like ATPase, C-terminal domain;
P09411	192	2.123	Up	K	Phosphoglycerate kinase 1	Pgk1	1	0.000605596	138.26	K(1)ELNYFAK	2	3.857	2	1.31	0.617	cytoplasm	GO:0006757 ATP generation from ADP; GO:0009116 nucleoside metabolic process; GO:0042278 purine nucleoside metabolic process; GO:0006165 nucleoside diphosphate phosphorylation; GO:0046031 ADP metabolic process; GO:0019362 pyridine nucleotide metabolic process; GO:0006096 glycolytic process; GO:0009167 purine ribonucleoside monophosphate metabolic process; GO:0048869 cellular developmental process;…	GO:0016020 membrane; GO:0044421 extracellular region part; GO:0098857 membrane microdomain; GO:0005737 cytoplasm; GO:0031982 vesicle; GO:0044424 intracellular part; GO:0005623 cell; GO:0005576 extracellular region; GO:0043226 organelle; GO:0070062 extracellular exosome; GO:0005622 intracellular; GO:0044464 cell part; GO:0044425 membrane part; GO:0098805 whole membrane; GO:0098589 membrane region;…	GO:0005524 ATP binding; GO:1901265 nucleoside phosphate binding; GO:0001882 nucleoside binding; GO:0043167 ion binding; GO:0000166 nucleotide binding; GO:0016774 phosphotransferase activity, carboxyl group as acceptor; GO:0097159 organic cyclic compound binding; GO:1901363 heterocyclic compound binding; GO:0032549 ribonucleoside binding; GO:0097367 carbohydrate derivative binding; GO:0016301 kina…	K00927	PGK, pgk; phosphoglycerate kinase [EC:2.7.2.3]	mmu00010 Glycolysis / Gluconeogenesis - Mus musculus (mouse); mmu01100 Metabolic pathways - Mus musculus (mouse); mmu01200 Carbon metabolism - Mus musculus (mouse); mmu01230 Biosynthesis of amino acids - Mus musculus (mouse);	IPR015824; IPR015901;	Phosphoglycerate kinase, N-terminal; Phosphoglycerate kinase, C-terminal;
P10518	87	1.709	Up	K	Delta-aminolevulinic acid dehydratase	Alad	1	9.64229e-25	153.76	VPK(1)DEQGSAADSEDSPTIEAVR	3	-0.11834	4	1.241	0.726	mitochondria	GO:0051188 cofactor biosynthetic process; GO:0044085 cellular component biogenesis; GO:0046148 pigment biosynthetic process; GO:0001101 response to acid chemical; GO:0044699 single-organism process; GO:0009058 biosynthetic process; GO:0033197 response to vitamin E; GO:0046685 response to arsenic-containing substance; GO:0071345 cellular response to cytokine stimulus; GO:0044237 cellular metabolic…	GO:0043229 intracellular organelle; GO:0005615 extracellular space; GO:0044421 extracellular region part; GO:0005737 cytoplasm; GO:0031982 vesicle; GO:0044424 intracellular part; GO:0005623 cell; GO:0005829 cytosol; GO:0005576 extracellular region; GO:0043231 intracellular membrane-bounded organelle; GO:0043226 organelle; GO:0070062 extracellular exosome; GO:0005634 nucleus; GO:0005622 intracellu…	GO:0042802 identical protein binding; GO:0046914 transition metal ion binding; GO:0003824 catalytic activity; GO:0005488 binding; GO:0043167 ion binding; GO:0016829 lyase activity; GO:0046872 metal ion binding; GO:0043169 cation binding; GO:0016836 hydro-lyase activity; GO:0005515 protein binding; GO:0008270 zinc ion binding; GO:0032791 lead ion binding; GO:0004655 porphobilinogen synthase activi…	K01698	hemB, ALAD; porphobilinogen synthase [EC:4.2.1.24]	mmu00860 Porphyrin and chlorophyll metabolism - Mus musculus (mouse); mmu01100 Metabolic pathways - Mus musculus (mouse);	IPR013785;	Aldolase-type TIM barrel;
P11983	365	1.513	Up	K	T-complex protein 1 subunit alpha	Tcp1	1	0.000834876	64.313	ICDDELILIK(1)NTK	3	1.3595	2	1.209	0.799	cytoplasm	GO:0065008 regulation of biological quality; GO:0010941 regulation of cell death; GO:0035036 sperm-egg recognition; GO:0022414 reproductive process; GO:0051973 positive regulation of telomerase activity; GO:0061077 chaperone-mediated protein folding; GO:0009891 positive regulation of biosynthetic process; GO:0044699 single-organism process; GO:0033032 regulation of myeloid cell apoptotic process;…	GO:0044421 extracellular region part; GO:0044450 microtubule organizing center part; GO:0005737 cytoplasm; GO:0032991 macromolecular complex; GO:0005623 cell; GO:0099080 supramolecular complex; GO:0000792 heterochromatin; GO:0044422 organelle part; GO:0002199 zona pellucida receptor complex; GO:0043228 non-membrane-bounded organelle; GO:0070062 extracellular exosome; GO:0044454 nuclear chromosome…	GO:0003723 RNA binding; GO:0005524 ATP binding; GO:1901265 nucleoside phosphate binding; GO:0031625 ubiquitin protein ligase binding; GO:0001882 nucleoside binding; GO:0043167 ion binding; GO:0005515 protein binding; GO:0000166 nucleotide binding; GO:0044183 protein binding involved in protein folding; GO:1901363 heterocyclic compound binding; GO:0097159 organic cyclic compound binding; GO:003254…	K09493	CCT1, TCP1; T-complex protein 1 subunit alpha		IPR027410; IPR027409; IPR027413;	TCP-1-like chaperonin intermediate domain; GroEL-like apical domain; GroEL-like equatorial domain;
P12382	726	2.644	Up	K	"ATP-dependent 6-phosphofructokinase, liver type"	Pfkl	1	5.15007e-05	91.961	VVAFSPVTELK(1)K	3	0.11772	2	1.56	0.59	cytoplasm	GO:0044085 cellular component biogenesis; GO:0065008 regulation of biological quality; GO:0009116 nucleoside metabolic process; GO:0006165 nucleoside diphosphate phosphorylation; GO:0019362 pyridine nucleotide metabolic process; GO:0006096 glycolytic process; GO:0050796 regulation of insulin secretion; GO:0006002 fructose 6-phosphate metabolic process; GO:0009185 ribonucleoside diphosphate metabo…	GO:0016020 membrane; GO:0044421 extracellular region part; GO:0061695 transferase complex, transferring phosphorus-containing groups; GO:0005945 6-phosphofructokinase complex; GO:0031982 vesicle; GO:0005737 cytoplasm; GO:0032991 macromolecular complex; GO:0044424 intracellular part; GO:1990234 transferase complex; GO:0005623 cell; GO:0005829 cytosol; GO:0005576 extracellular region; GO:0070062 ex…	GO:0003872 6-phosphofructokinase activity; GO:1901265 nucleoside phosphate binding; GO:0016773 phosphotransferase activity, alcohol group as acceptor; GO:0005515 protein binding; GO:0048029 monosaccharide binding; GO:0097159 organic cyclic compound binding; GO:1901363 heterocyclic compound binding; GO:0042802 identical protein binding; GO:0016301 kinase activity; GO:0032553 ribonucleotide binding…	K00850	pfkA, PFK; 6-phosphofructokinase 1 [EC:2.7.1.11]	mmu00010 Glycolysis / Gluconeogenesis - Mus musculus (mouse); mmu00030 Pentose phosphate pathway - Mus musculus (mouse); mmu00051 Fructose and mannose metabolism - Mus musculus (mouse); mmu00052 Galactose metabolism - Mus musculus (mouse); mmu01100 Metabolic pathways - Mus musculus (mouse); mmu01200 Carbon metabolism - Mus musculus (mouse); mmu01230 Biosynthesis of amino acids - Mus musculus (mou…	IPR000023;	Phosphofructokinase domain;
P13745	138	1.511	Up	K	Glutathione S-transferase A1	Gsta1	1	0.00281274	58.592	YLPAFEK(1)VLK	3	0.32315	2	1.21	0.801	cytoplasm	GO:0006790 sulfur compound metabolic process; GO:0014070 response to organic cyclic compound; GO:0006518 peptide metabolic process; GO:0006807 nitrogen compound metabolic process; GO:0043603 cellular amide metabolic process; GO:0010033 response to organic substance; GO:0050896 response to stimulus; GO:0044237 cellular metabolic process; GO:0071704 organic substance metabolic process; GO:0008152 m…	GO:0070062 extracellular exosome; GO:0043226 organelle; GO:0044421 extracellular region part; GO:0044464 cell part; GO:0005622 intracellular; GO:0005737 cytoplasm; GO:0031982 vesicle; GO:1903561 extracellular vesicle; GO:0044424 intracellular part; GO:0005623 cell; GO:0005829 cytosol; GO:0043227 membrane-bounded organelle; GO:0005576 extracellular region; GO:0043230 extracellular organelle; GO:00…	GO:0004364 glutathione transferase activity; GO:0016765 transferase activity, transferring alkyl or aryl (other than methyl) groups; GO:0005515 protein binding; GO:0003824 catalytic activity; GO:0016740 transferase activity; GO:0005488 binding;	K00799	GST, gst; glutathione S-transferase [EC:2.5.1.18]	mmu00480 Glutathione metabolism - Mus musculus (mouse); mmu00980 Metabolism of xenobiotics by cytochrome P450 - Mus musculus (mouse); mmu00982 Drug metabolism - cytochrome P450 - Mus musculus (mouse); mmu00983 Drug metabolism - other enzymes - Mus musculus (mouse); mmu01524 Platinum drug resistance - Mus musculus (mouse); mmu05200 Pathways in cancer - Mus musculus (mouse); mmu05204 Chemical carci…	IPR004046; IPR010987; IPR004045; IPR012336;	Glutathione S-transferase, C-terminal; Glutathione S-transferase, C-terminal-like; Glutathione S-transferase, N-terminal; Thioredoxin-like fold;
P14069	47	2.229	Up	K	Protein S100-A6	S100a6	1	2.02688e-08	108.58	ELTIGSK(1)LQDAEIAR	2	-0.68093	3	1.375	0.617	cytoplasm	GO:0006810 transport; GO:0055085 transmembrane transport; GO:0034220 ion transmembrane transport; GO:0051179 localization; GO:0006811 ion transport; GO:0051234 establishment of localization;	GO:0016020 membrane; GO:0044421 extracellular region part; GO:0019898 extrinsic component of membrane; GO:0071944 cell periphery; GO:0031982 vesicle; GO:0005737 cytoplasm; GO:0044424 intracellular part; GO:0031234 extrinsic component of cytoplasmic side of plasma membrane; GO:0005623 cell; GO:0009898 cytoplasmic side of plasma membrane; GO:0098562 cytoplasmic side of membrane; GO:0044422 organell…	GO:0015075 ion transmembrane transporter activity; GO:0046983 protein dimerization activity; GO:0043167 ion binding; GO:0022892 substrate-specific transporter activity; GO:0005515 protein binding; GO:0005523 tropomyosin binding; GO:0008270 zinc ion binding; GO:0048306 calcium-dependent protein binding; GO:0022891 substrate-specific transmembrane transporter activity; GO:0008092 cytoskeletal prote…				IPR011992; IPR002048; IPR013787;	EF-hand domain pair; EF-hand domain; S100/CaBP-9k-type, calcium binding, subdomain;
P14152	149	1.528	Up	K	"Malate dehydrogenase, cytoplasmic"	Mdh1	1	0.0129986	40.493	SAPSIPK(1)ENFSCLTR	3	1.0474	1	1.209	0.791	cytoplasm	GO:0043648 dicarboxylic acid metabolic process; GO:0019362 pyridine nucleotide metabolic process; GO:0006725 cellular aromatic compound metabolic process; GO:0046496 nicotinamide nucleotide metabolic process; GO:0006734 NADH metabolic process; GO:0009117 nucleotide metabolic process; GO:0044699 single-organism process; GO:0044237 cellular metabolic process; GO:0072524 pyridine-containing compound…	GO:0043229 intracellular organelle; GO:0005615 extracellular space; GO:0044421 extracellular region part; GO:0031982 vesicle; GO:0005737 cytoplasm; GO:0044424 intracellular part; GO:0005829 cytosol; GO:0005623 cell; GO:0005576 extracellular region; GO:0005739 mitochondrion; GO:0043231 intracellular membrane-bounded organelle; GO:0043226 organelle; GO:0070062 extracellular exosome; GO:0043209 myel…	GO:0097159 organic cyclic compound binding; GO:1901363 heterocyclic compound binding; GO:0016614 oxidoreductase activity, acting on CH-OH group of donors; GO:0016616 oxidoreductase activity, acting on the CH-OH group of donors, NAD or NADP as acceptor; GO:1901265 nucleoside phosphate binding; GO:0051287 NAD binding; GO:0003824 catalytic activity; GO:0005488 binding; GO:0016615 malate dehydrogenas…	K00025	MDH1; malate dehydrogenase [EC:1.1.1.37]	mmu00020 Citrate cycle (TCA cycle) - Mus musculus (mouse); mmu00270 Cysteine and methionine metabolism - Mus musculus (mouse); mmu00620 Pyruvate metabolism - Mus musculus (mouse); mmu00630 Glyoxylate and dicarboxylate metabolism - Mus musculus (mouse); mmu01100 Metabolic pathways - Mus musculus (mouse); mmu01200 Carbon metabolism - Mus musculus (mouse); mmu04964 Proximal tubule bicarbonate reclam…	IPR022383; IPR016040; IPR001236; IPR015955;	Lactate/malate dehydrogenase, C-terminal; NAD(P)-binding domain; Lactate/malate dehydrogenase, N-terminal; Lactate dehydrogenase/glycoside hydrolase, family 4, C-terminal;
P14152	312	1.597	Up	K	"Malate dehydrogenase, cytoplasmic"	Mdh1	1	0.00935871	93.178	EK(1)MDLTAK	2	0.011784	4	1.23	0.77	cytoplasm	GO:0043648 dicarboxylic acid metabolic process; GO:0019362 pyridine nucleotide metabolic process; GO:0006725 cellular aromatic compound metabolic process; GO:0046496 nicotinamide nucleotide metabolic process; GO:0006734 NADH metabolic process; GO:0009117 nucleotide metabolic process; GO:0044699 single-organism process; GO:0044237 cellular metabolic process; GO:0072524 pyridine-containing compound…	GO:0043229 intracellular organelle; GO:0005615 extracellular space; GO:0044421 extracellular region part; GO:0031982 vesicle; GO:0005737 cytoplasm; GO:0044424 intracellular part; GO:0005829 cytosol; GO:0005623 cell; GO:0005576 extracellular region; GO:0005739 mitochondrion; GO:0043231 intracellular membrane-bounded organelle; GO:0043226 organelle; GO:0070062 extracellular exosome; GO:0043209 myel…	GO:0097159 organic cyclic compound binding; GO:1901363 heterocyclic compound binding; GO:0016614 oxidoreductase activity, acting on CH-OH group of donors; GO:0016616 oxidoreductase activity, acting on the CH-OH group of donors, NAD or NADP as acceptor; GO:1901265 nucleoside phosphate binding; GO:0051287 NAD binding; GO:0003824 catalytic activity; GO:0005488 binding; GO:0016615 malate dehydrogenas…	K00025	MDH1; malate dehydrogenase [EC:1.1.1.37]	mmu00020 Citrate cycle (TCA cycle) - Mus musculus (mouse); mmu00270 Cysteine and methionine metabolism - Mus musculus (mouse); mmu00620 Pyruvate metabolism - Mus musculus (mouse); mmu00630 Glyoxylate and dicarboxylate metabolism - Mus musculus (mouse); mmu01100 Metabolic pathways - Mus musculus (mouse); mmu01200 Carbon metabolism - Mus musculus (mouse); mmu04964 Proximal tubule bicarbonate reclam…	IPR022383; IPR016040; IPR001236; IPR015955;	Lactate/malate dehydrogenase, C-terminal; NAD(P)-binding domain; Lactate/malate dehydrogenase, N-terminal; Lactate dehydrogenase/glycoside hydrolase, family 4, C-terminal;
P14152	142	1.969	Up	K	"Malate dehydrogenase, cytoplasmic"	Mdh1	1	1.09496e-11	110.26	VIVVGNPANTNCLTASK(1)SAPSIPK	3	0.37204	2	1.325	0.673	cytoplasm	GO:0043648 dicarboxylic acid metabolic process; GO:0019362 pyridine nucleotide metabolic process; GO:0006725 cellular aromatic compound metabolic process; GO:0046496 nicotinamide nucleotide metabolic process; GO:0006734 NADH metabolic process; GO:0009117 nucleotide metabolic process; GO:0044699 single-organism process; GO:0044237 cellular metabolic process; GO:0072524 pyridine-containing compound…	GO:0043229 intracellular organelle; GO:0005615 extracellular space; GO:0044421 extracellular region part; GO:0031982 vesicle; GO:0005737 cytoplasm; GO:0044424 intracellular part; GO:0005829 cytosol; GO:0005623 cell; GO:0005576 extracellular region; GO:0005739 mitochondrion; GO:0043231 intracellular membrane-bounded organelle; GO:0043226 organelle; GO:0070062 extracellular exosome; GO:0043209 myel…	GO:0097159 organic cyclic compound binding; GO:1901363 heterocyclic compound binding; GO:0016614 oxidoreductase activity, acting on CH-OH group of donors; GO:0016616 oxidoreductase activity, acting on the CH-OH group of donors, NAD or NADP as acceptor; GO:1901265 nucleoside phosphate binding; GO:0051287 NAD binding; GO:0003824 catalytic activity; GO:0005488 binding; GO:0016615 malate dehydrogenas…	K00025	MDH1; malate dehydrogenase [EC:1.1.1.37]	mmu00020 Citrate cycle (TCA cycle) - Mus musculus (mouse); mmu00270 Cysteine and methionine metabolism - Mus musculus (mouse); mmu00620 Pyruvate metabolism - Mus musculus (mouse); mmu00630 Glyoxylate and dicarboxylate metabolism - Mus musculus (mouse); mmu01100 Metabolic pathways - Mus musculus (mouse); mmu01200 Carbon metabolism - Mus musculus (mouse); mmu04964 Proximal tubule bicarbonate reclam…	IPR022383; IPR016040; IPR001236; IPR015955;	Lactate/malate dehydrogenase, C-terminal; NAD(P)-binding domain; Lactate/malate dehydrogenase, N-terminal; Lactate dehydrogenase/glycoside hydrolase, family 4, C-terminal;
P14152	110	2.151	Up	K	"Malate dehydrogenase, cytoplasmic"	Mdh1	1	0.000240948	113.61	IFK(1)SQGTALEK	2	-0.20013	3	1.364	0.634	cytoplasm	GO:0043648 dicarboxylic acid metabolic process; GO:0019362 pyridine nucleotide metabolic process; GO:0006725 cellular aromatic compound metabolic process; GO:0046496 nicotinamide nucleotide metabolic process; GO:0006734 NADH metabolic process; GO:0009117 nucleotide metabolic process; GO:0044699 single-organism process; GO:0044237 cellular metabolic process; GO:0072524 pyridine-containing compound…	GO:0043229 intracellular organelle; GO:0005615 extracellular space; GO:0044421 extracellular region part; GO:0031982 vesicle; GO:0005737 cytoplasm; GO:0044424 intracellular part; GO:0005829 cytosol; GO:0005623 cell; GO:0005576 extracellular region; GO:0005739 mitochondrion; GO:0043231 intracellular membrane-bounded organelle; GO:0043226 organelle; GO:0070062 extracellular exosome; GO:0043209 myel…	GO:0097159 organic cyclic compound binding; GO:1901363 heterocyclic compound binding; GO:0016614 oxidoreductase activity, acting on CH-OH group of donors; GO:0016616 oxidoreductase activity, acting on the CH-OH group of donors, NAD or NADP as acceptor; GO:1901265 nucleoside phosphate binding; GO:0051287 NAD binding; GO:0003824 catalytic activity; GO:0005488 binding; GO:0016615 malate dehydrogenas…	K00025	MDH1; malate dehydrogenase [EC:1.1.1.37]	mmu00020 Citrate cycle (TCA cycle) - Mus musculus (mouse); mmu00270 Cysteine and methionine metabolism - Mus musculus (mouse); mmu00620 Pyruvate metabolism - Mus musculus (mouse); mmu00630 Glyoxylate and dicarboxylate metabolism - Mus musculus (mouse); mmu01100 Metabolic pathways - Mus musculus (mouse); mmu01200 Carbon metabolism - Mus musculus (mouse); mmu04964 Proximal tubule bicarbonate reclam…	IPR022383; IPR016040; IPR001236; IPR015955;	Lactate/malate dehydrogenase, C-terminal; NAD(P)-binding domain; Lactate/malate dehydrogenase, N-terminal; Lactate dehydrogenase/glycoside hydrolase, family 4, C-terminal;
P14206	89	2.155	Up	K	40S ribosomal protein SA	Rpsa	1	5.98915e-06	90.706	AVLK(1)FAAATGATPIAGR	3	0.58226	2	1.377	0.639	cytoplasm	GO:0050658 RNA transport; GO:0044085 cellular component biogenesis; GO:0022613 ribonucleoprotein complex biogenesis; GO:0006518 peptide metabolic process; GO:0051029 rRNA transport; GO:0022618 ribonucleoprotein complex assembly; GO:0000461 endonucleolytic cleavage to generate mature 3'-end of SSU-rRNA from (SSU-rRNA, 5.8S rRNA, LSU-rRNA); GO:0048869 cellular developmental process; GO:0044699 sing…	GO:0016020 membrane; GO:0044421 extracellular region part; GO:0071944 cell periphery; GO:0031982 vesicle; GO:0015935 small ribosomal subunit; GO:0005737 cytoplasm; GO:0043025 neuronal cell body; GO:0032991 macromolecular complex; GO:0044424 intracellular part; GO:0005623 cell; GO:0044420 extracellular matrix component; GO:0044422 organelle part; GO:0030684 preribosome; GO:0005604 basement membran…	GO:0003723 RNA binding; GO:0044877 macromolecular complex binding; GO:0005055 laminin receptor activity; GO:0005515 protein binding; GO:0003735 structural constituent of ribosome; GO:0050840 extracellular matrix binding; GO:1901363 heterocyclic compound binding; GO:0097159 organic cyclic compound binding; GO:0043022 ribosome binding; GO:0060089 molecular transducer activity; GO:0004872 receptor a…				IPR023591; IPR032281;	Ribosomal protein S2, flavodoxin-like domain; 40S ribosomal protein SA, C-terminal domain;
P14685	219	1.545	Up	K	26S proteasome non-ATPase regulatory subunit 3	Psmd3	1	0.0002573	75.739	VYEFLDK(1)LDVVR	3	-0.4541	3	1.214	0.786	cytoplasm	GO:0051603 proteolysis involved in cellular protein catabolic process; GO:0044257 cellular protein catabolic process; GO:0060255 regulation of macromolecule metabolic process; GO:0044267 cellular protein metabolic process; GO:0044237 cellular metabolic process; GO:0071704 organic substance metabolic process; GO:0008152 metabolic process; GO:0044248 cellular catabolic process; GO:0006508 proteolys…	GO:0043229 intracellular organelle; GO:0016020 membrane; GO:0044421 extracellular region part; GO:0008541 proteasome regulatory particle, lid subcomplex; GO:0000502 proteasome complex; GO:0005838 proteasome regulatory particle; GO:0031982 vesicle; GO:0032991 macromolecular complex; GO:0044424 intracellular part; GO:0005623 cell; GO:0005576 extracellular region; GO:1905369 endopeptidase complex; G…	GO:0005515 protein binding; GO:0030234 enzyme regulator activity; GO:0098772 molecular function regulator; GO:0005488 binding;	K03033	PSMD3, RPN3; 26S proteasome regulatory subunit N3	mmu03050 Proteasome - Mus musculus (mouse); mmu05169 Epstein-Barr virus infection - Mus musculus (mouse);	IPR011991; IPR000717; IPR011990; IPR013586;	Winged helix-turn-helix DNA-binding domain; Proteasome component (PCI) domain; Tetratricopeptide-like helical domain; 26S proteasome regulatory subunit, C-terminal;
P14733	533	1.654	Up	K	Lamin-B1	Lmnb1	1	0.00123351	60.901	VILK(1)NSQGEEVAQR	2	-1.6328	3	1.232	0.745	nucleus	GO:0046330 positive regulation of JNK cascade; GO:1904031 positive regulation of cyclin-dependent protein kinase activity; GO:0032872 regulation of stress-activated MAPK cascade; GO:0032270 positive regulation of cellular protein metabolic process; GO:0023051 regulation of signaling; GO:1902533 positive regulation of intracellular signal transduction; GO:0010564 regulation of cell cycle process; …	GO:0016020 membrane; GO:0031090 organelle membrane; GO:0099512 supramolecular fiber; GO:0044424 intracellular part; GO:0099080 supramolecular complex; GO:0005623 cell; GO:0044422 organelle part; GO:0043228 non-membrane-bounded organelle; GO:0005652 nuclear lamina; GO:0005856 cytoskeleton; GO:0031974 membrane-enclosed lumen; GO:0005654 nucleoplasm; GO:0031965 nuclear membrane; GO:0070013 intracell…	GO:0005515 protein binding; GO:0008432 JUN kinase binding; GO:0019900 kinase binding; GO:0043274 phospholipase binding; GO:0005198 structural molecule activity; GO:0005488 binding; GO:0019899 enzyme binding; GO:0019901 protein kinase binding;	K07611	LMNB; lamin B	mmu04210 Apoptosis - Mus musculus (mouse);	IPR001322;	Lamin Tail Domain;
P14869	77	2.385	Up	K	60S acidic ribosomal protein P0	Rplp0	1	0.000620854	59.728	GHLENNPALEK(1)LLPHIR	3	0.84333	2	1.51	0.633	cytoplasm,nucleus	GO:0044085 cellular component biogenesis; GO:0044707 single-multicellular organism process; GO:0022613 ribonucleoprotein complex biogenesis; GO:0065008 regulation of biological quality; GO:0048732 gland development; GO:0071310 cellular response to organic substance; GO:1901700 response to oxygen-containing compound; GO:0046683 response to organophosphorus; GO:0044699 single-organism process; GO:0…	GO:0016020 membrane; GO:0030425 dendrite; GO:0044421 extracellular region part; GO:0005783 endoplasmic reticulum; GO:0030054 cell junction; GO:0031982 vesicle; GO:0005737 cytoplasm; GO:0032991 macromolecular complex; GO:0044424 intracellular part; GO:0005623 cell; GO:0036464 cytoplasmic ribonucleoprotein granule; GO:0044422 organelle part; GO:0043228 non-membrane-bounded organelle; GO:0070062 ext…	GO:0097159 organic cyclic compound binding; GO:1901363 heterocyclic compound binding; GO:0003723 RNA binding; GO:0042277 peptide binding; GO:0005488 binding; GO:0003676 nucleic acid binding; GO:0033218 amide binding; GO:0005198 structural molecule activity; GO:0003735 structural constituent of ribosome;	K02941	RP-LP0, RPLP0; large subunit ribosomal protein LP0	mmu03010 Ribosome - Mus musculus (mouse);
P15532	124	1.768	Up	K	Nucleoside diphosphate kinase A	Nme1	1	3.54803e-10	129.38	NIIHGSDSVK(1)SAEK	3	-0.24671	2	1.245	0.704	cytoplasm	GO:0065008 regulation of biological quality; GO:0009116 nucleoside metabolic process; GO:0048732 gland development; GO:0006165 nucleoside diphosphate phosphorylation; GO:0009147 pyrimidine nucleoside triphosphate metabolic process; GO:0046129 purine ribonucleoside biosynthetic process; GO:0009163 nucleoside biosynthetic process; GO:0044237 cellular metabolic process; GO:0046390 ribose phosphate b…	GO:0016020 membrane; GO:0044421 extracellular region part; GO:0071944 cell periphery; GO:0032587 ruffle membrane; GO:0031982 vesicle; GO:0005737 cytoplasm; GO:0044424 intracellular part; GO:0005623 cell; GO:0070062 extracellular exosome; GO:0098590 plasma membrane region; GO:0031256 leading edge membrane; GO:0043209 myelin sheath; GO:0005622 intracellular; GO:0044464 cell part; GO:0044425 membran…	GO:1901265 nucleoside phosphate binding; GO:0019205 nucleobase-containing compound kinase activity; GO:0016787 hydrolase activity; GO:0005515 protein binding; GO:0016776 phosphotransferase activity, phosphate group as acceptor; GO:0097159 organic cyclic compound binding; GO:1901363 heterocyclic compound binding; GO:0042802 identical protein binding; GO:0016301 kinase activity; GO:0032553 ribonucl…	K00940	ndk, NME; nucleoside-diphosphate kinase [EC:2.7.4.6]	mmu00230 Purine metabolism - Mus musculus (mouse); mmu00240 Pyrimidine metabolism - Mus musculus (mouse); mmu00983 Drug metabolism - other enzymes - Mus musculus (mouse); mmu01100 Metabolic pathways - Mus musculus (mouse);
P16546	441	1.711	Up	K	"Spectrin alpha chain, non-erythrocytic 1"	Sptan1	1	0.000772349	87.184	EK(1)LSILSEER	2	-0.69662	3	1.239	0.724	nucleus	GO:0050794 regulation of cellular process; GO:0030833 regulation of actin filament polymerization; GO:0016043 cellular component organization; GO:0065008 regulation of biological quality; GO:0030835 negative regulation of actin filament depolymerization; GO:0032956 regulation of actin cytoskeleton organization; GO:0051129 negative regulation of cellular component organization; GO:0044699 single-o…	GO:0016020 membrane; GO:0044421 extracellular region part; GO:0005938 cell cortex; GO:0044291 cell-cell contact zone; GO:0030054 cell junction; GO:0071944 cell periphery; GO:0030016 myofibril; GO:0031982 vesicle; GO:0005737 cytoplasm; GO:0099568 cytoplasmic region; GO:0030863 cortical cytoskeleton; GO:0030864 cortical actin cytoskeleton; GO:0099512 supramolecular fiber; GO:0044424 intracellular p…	GO:0046982 protein heterodimerization activity; GO:0043167 ion binding; GO:0046983 protein dimerization activity; GO:0005515 protein binding; GO:0098632 protein binding involved in cell-cell adhesion; GO:0005516 calmodulin binding; GO:0030507 spectrin binding; GO:0050839 cell adhesion molecule binding; GO:0098641 cadherin binding involved in cell-cell adhesion; GO:0008092 cytoskeletal protein bin…	K06114	SPTA; spectrin alpha	mmu04210 Apoptosis - Mus musculus (mouse);	IPR014837; IPR013315; IPR001452; IPR002048; IPR011992;	EF-hand, Ca insensitive; Spectrin alpha chain, SH3 domain; SH3 domain; EF-hand domain; EF-hand domain pair;
P17426	277	1.757	Up	K	AP-2 complex subunit alpha-1	Ap2a1	1	0.0135858	54.281	LLQCYPPPEDAAVK(1)GR	3	0.1388	1	1.26	0.717	cytoplasm	GO:0046907 intracellular transport; GO:0043255 regulation of carbohydrate biosynthetic process; GO:0032885 regulation of polysaccharide biosynthetic process; GO:0060255 regulation of macromolecule metabolic process; GO:0048519 negative regulation of biological process; GO:0015031 protein transport; GO:0051234 establishment of localization; GO:1900126 negative regulation of hyaluronan biosynthetic…	GO:0016323 basolateral plasma membrane; GO:0016020 membrane; GO:0030119 AP-type membrane coat adaptor complex; GO:0016324 apical plasma membrane; GO:0031410 cytoplasmic vesicle; GO:0098796 membrane protein complex; GO:0071944 cell periphery; GO:0031982 vesicle; GO:0005737 cytoplasm; GO:0032991 macromolecular complex; GO:0044424 intracellular part; GO:0098858 actin-based cell projection; GO:000562…	GO:0008565 protein transporter activity; GO:0005488 binding; GO:0044877 macromolecular complex binding; GO:0019901 protein kinase binding; GO:0022892 substrate-specific transporter activity; GO:0008022 protein C-terminus binding; GO:0005515 protein binding; GO:0019900 kinase binding; GO:0019899 enzyme binding; GO:0032403 protein complex binding; GO:0005215 transporter activity;	K11824	AP2A; AP-2 complex subunit alpha	mmu04144 Endocytosis - Mus musculus (mouse); mmu04721 Synaptic vesicle cycle - Mus musculus (mouse); mmu04961 Endocrine and other factor-regulated calcium reabsorption - Mus musculus (mouse); mmu05016 Huntington disease - Mus musculus (mouse);	IPR008152; IPR011989; IPR013038; IPR002553; IPR003164; IPR016024; IPR015873; IPR009028; IPR013041;	Clathrin adaptor, alpha/beta/gamma-adaptin, appendage, Ig-like subdomain; Armadillo-like helical; Clathrin adaptor, alpha-adaptin, appendage, Ig-like subdomain; Clathrin/coatomer adaptor, adaptin-like, N-terminal; Clathrin adaptor, alpha-adaptin, appendage, C-terminal subdomain; Armadillo-type fold; Clathrin alpha-adaptin/coatomer adaptor, appendage, C-terminal subdomain; Coatomer/calthrin adapto…
P17751	238	3.211	Up	K	Triosephosphate isomerase	Tpi1	1	8.63504e-09	114.31	TATPQQAQEVHEK(1)LR	4	0.77471	3	1.509	0.47	cytoplasm	GO:0006757 ATP generation from ADP; GO:0006739 NADP metabolic process; GO:0009116 nucleoside metabolic process; GO:0042278 purine nucleoside metabolic process; GO:0006165 nucleoside diphosphate phosphorylation; GO:0046031 ADP metabolic process; GO:0019362 pyridine nucleotide metabolic process; GO:0019319 hexose biosynthetic process; GO:0006096 glycolytic process; GO:0009167 purine ribonucleoside …	GO:0043229 intracellular organelle; GO:0005615 extracellular space; GO:0044421 extracellular region part; GO:0031982 vesicle; GO:0005737 cytoplasm; GO:0044424 intracellular part; GO:0005623 cell; GO:0005829 cytosol; GO:0005576 extracellular region; GO:0043231 intracellular membrane-bounded organelle; GO:0043226 organelle; GO:0070062 extracellular exosome; GO:0005634 nucleus; GO:0005622 intracellu…	GO:0016853 isomerase activity; GO:0004807 triose-phosphate isomerase activity; GO:0031625 ubiquitin protein ligase binding; GO:0003824 catalytic activity; GO:0005488 binding; GO:0005515 protein binding; GO:0016860 intramolecular oxidoreductase activity; GO:0044389 ubiquitin-like protein ligase binding; GO:0016861 intramolecular oxidoreductase activity, interconverting aldoses and ketoses; GO:0019…	K01803	TPI, tpiA; triosephosphate isomerase (TIM) [EC:5.3.1.1]	mmu00010 Glycolysis / Gluconeogenesis - Mus musculus (mouse); mmu00051 Fructose and mannose metabolism - Mus musculus (mouse); mmu00562 Inositol phosphate metabolism - Mus musculus (mouse); mmu01100 Metabolic pathways - Mus musculus (mouse); mmu01200 Carbon metabolism - Mus musculus (mouse); mmu01230 Biosynthesis of amino acids - Mus musculus (mouse);	IPR013785;	Aldolase-type TIM barrel;
P17897	92	1.576	Up	K	Lysozyme C-1	Lyz1	1	9.49305e-09	88.244	SK(1)NACGINCSALLQDDITAAIQCAK	3	1.1752	2	1.24	0.787	extracellular	GO:0019835 cytolysis; GO:0050829 defense response to Gram-negative bacterium; GO:0006950 response to stress; GO:0042742 defense response to bacterium; GO:0098542 defense response to other organism; GO:0043207 response to external biotic stimulus; GO:0050896 response to stimulus; GO:0050830 defense response to Gram-positive bacterium; GO:0051707 response to other organism; GO:0051704 multi-organis…	GO:0070062 extracellular exosome; GO:0043226 organelle; GO:0005615 extracellular space; GO:0044421 extracellular region part; GO:0031982 vesicle; GO:1903561 extracellular vesicle; GO:0043227 membrane-bounded organelle; GO:0005576 extracellular region; GO:0043230 extracellular organelle;	GO:0003796 lysozyme activity; GO:0042802 identical protein binding; GO:0003824 catalytic activity; GO:0005488 binding; GO:0016798 hydrolase activity, acting on glycosyl bonds; GO:0004553 hydrolase activity, hydrolyzing O-glycosyl compounds; GO:0016787 hydrolase activity; GO:0005515 protein binding; GO:0061783 peptidoglycan muralytic activity;	K13915	LYZ; lysozyme C [EC:3.2.1.17]	mmu04970 Salivary secretion - Mus musculus (mouse);	IPR023346;	Lysozyme-like domain;
P17897	87	1.916	Up	K	Lysozyme C-1	Lyz1	1	0.00190407	102.52	YWCNDGK(1)TPR	3	-0.65115	3	1.339	0.699	extracellular	GO:0019835 cytolysis; GO:0050829 defense response to Gram-negative bacterium; GO:0006950 response to stress; GO:0042742 defense response to bacterium; GO:0098542 defense response to other organism; GO:0043207 response to external biotic stimulus; GO:0050896 response to stimulus; GO:0050830 defense response to Gram-positive bacterium; GO:0051707 response to other organism; GO:0051704 multi-organis…	GO:0070062 extracellular exosome; GO:0043226 organelle; GO:0005615 extracellular space; GO:0044421 extracellular region part; GO:0031982 vesicle; GO:1903561 extracellular vesicle; GO:0043227 membrane-bounded organelle; GO:0005576 extracellular region; GO:0043230 extracellular organelle;	GO:0003796 lysozyme activity; GO:0042802 identical protein binding; GO:0003824 catalytic activity; GO:0005488 binding; GO:0016798 hydrolase activity, acting on glycosyl bonds; GO:0004553 hydrolase activity, hydrolyzing O-glycosyl compounds; GO:0016787 hydrolase activity; GO:0005515 protein binding; GO:0061783 peptidoglycan muralytic activity;	K13915	LYZ; lysozyme C [EC:3.2.1.17]	mmu04970 Salivary secretion - Mus musculus (mouse);	IPR023346;	Lysozyme-like domain;
P20444	197	2.47	Up	K	Protein kinase C alpha type	Prkca	1	0.00272676	48.907	NLIPMDPNGLSDPYVK(1)LK	3	0.73584	3	1.608	0.651	cytoplasm	GO:0044700 single organism signaling; GO:0044085 cellular component biogenesis; GO:0010941 regulation of cell death; GO:0014742 positive regulation of muscle hypertrophy; GO:0070555 response to interleukin-1; GO:0031347 regulation of defense response; GO:0044237 cellular metabolic process; GO:0010594 regulation of endothelial cell migration; GO:0071900 regulation of protein serine/threonine kinas…	GO:0016020 membrane; GO:0030425 dendrite; GO:0005783 endoplasmic reticulum; GO:0044421 extracellular region part; GO:0031090 organelle membrane; GO:0071944 cell periphery; GO:0031982 vesicle; GO:0005737 cytoplasm; GO:0097730 non-motile cilium; GO:0043025 neuronal cell body; GO:0044424 intracellular part; GO:0005623 cell; GO:0097731 9+0 non-motile cilium; GO:0044422 organelle part; GO:0005740 mito…	GO:1901265 nucleoside phosphate binding; GO:0016773 phosphotransferase activity, alcohol group as acceptor; GO:0005515 protein binding; GO:0004672 protein kinase activity; GO:1901363 heterocyclic compound binding; GO:0097159 organic cyclic compound binding; GO:0016301 kinase activity; GO:0032553 ribonucleotide binding; GO:0003824 catalytic activity; GO:0005488 binding; GO:0032550 purine ribonucle…	K02677	PRKCA; classical protein kinase C alpha type [EC:2.7.11.13]	mmu01521 EGFR tyrosine kinase inhibitor resistance - Mus musculus (mouse); mmu04010 MAPK signaling pathway - Mus musculus (mouse); mmu04012 ErbB signaling pathway - Mus musculus (mouse); mmu04014 Ras signaling pathway - Mus musculus (mouse); mmu04015 Rap1 signaling pathway - Mus musculus (mouse); mmu04020 Calcium signaling pathway - Mus musculus (mouse); mmu04066 HIF-1 signaling pathway - Mus mus…	IPR002219; IPR000719; IPR020454; IPR000008; IPR011009; IPR000961; IPR017892;	Protein kinase C-like, phorbol ester/diacylglycerol-binding domain; Protein kinase domain; Diacylglycerol/phorbol-ester binding; C2 domain; Protein kinase-like domain; AGC-kinase, C-terminal; Protein kinase, C-terminal;
P21278	276	1.718	Up	K	Guanine nucleotide-binding protein subunit alpha-11	Gna11	1	0.0550372	55.37	K(1)DLLEDK	2	1.5398	1	1.259	0.733	cytoplasm	GO:0072359 circulatory system development; GO:0044700 single organism signaling; GO:0044085 cellular component biogenesis; GO:0050794 regulation of cellular process; GO:0044707 single-multicellular organism process; GO:0016043 cellular component organization; GO:0065008 regulation of biological quality; GO:0071467 cellular response to pH; GO:0009628 response to abiotic stimulus; GO:0045634 regula…	GO:0016020 membrane; GO:0044421 extracellular region part; GO:0019898 extrinsic component of membrane; GO:0031090 organelle membrane; GO:0098796 membrane protein complex; GO:0071944 cell periphery; GO:0031982 vesicle; GO:0005737 cytoplasm; GO:0032991 macromolecular complex; GO:0044424 intracellular part; GO:0031234 extrinsic component of cytoplasmic side of plasma membrane; GO:0005623 cell; GO:00…	GO:1901265 nucleoside phosphate binding; GO:0005102 receptor binding; GO:0031683 G-protein beta/gamma-subunit complex binding; GO:0016817 hydrolase activity, acting on acid anhydrides; GO:0016787 hydrolase activity; GO:0031826 type 2A serotonin receptor binding; GO:0005515 protein binding; GO:0004871 signal transducer activity; GO:1901363 heterocyclic compound binding; GO:0097159 organic cyclic c…	K04635	GNA11; guanine nucleotide-binding protein subunit alpha-11	mmu04020 Calcium signaling pathway - Mus musculus (mouse); mmu04022 cGMP-PKG signaling pathway - Mus musculus (mouse); mmu04270 Vascular smooth muscle contraction - Mus musculus (mouse); mmu04540 Gap junction - Mus musculus (mouse); mmu04725 Cholinergic synapse - Mus musculus (mouse); mmu04730 Long-term depression - Mus musculus (mouse); mmu04911 Insulin secretion - Mus musculus (mouse); mmu04912…	IPR027417; IPR011025;	P-loop containing nucleoside triphosphate hydrolase; G protein alpha subunit, helical insertion;
P21300	91	1.809	Up	K	Aldose reductase-related protein 1	Akr1b7	1	0.0267329	52.071	K(1)AFQNTLSDLK	2	-0.30289	1	1.389	0.768	cytoplasm	GO:0008152 metabolic process; GO:0055114 oxidation-reduction process; GO:0044710 single-organism metabolic process; GO:0044763 single-organism cellular process; GO:0044699 single-organism process; GO:0044255 cellular lipid metabolic process; GO:0044238 primary metabolic process; GO:0009987 cellular process; GO:0044237 cellular metabolic process; GO:0071704 organic substance metabolic process; GO:…	GO:0043226 organelle; GO:0043231 intracellular membrane-bounded organelle; GO:0043229 intracellular organelle; GO:0044464 cell part; GO:0005622 intracellular; GO:0005737 cytoplasm; GO:0044424 intracellular part; GO:0043227 membrane-bounded organelle; GO:0005623 cell; GO:0005739 mitochondrion; GO:0044444 cytoplasmic part;	GO:0016614 oxidoreductase activity, acting on CH-OH group of donors; GO:0004032 alditol:NADP+ 1-oxidoreductase activity; GO:0016616 oxidoreductase activity, acting on the CH-OH group of donors, NAD or NADP as acceptor; GO:0004033 aldo-keto reductase (NADP) activity; GO:0003824 catalytic activity; GO:0008106 alcohol dehydrogenase (NADP+) activity; GO:0016491 oxidoreductase activity;	K00011	AKR1B; aldehyde reductase [EC:1.1.1.21]	mmu00040 Pentose and glucuronate interconversions - Mus musculus (mouse); mmu00051 Fructose and mannose metabolism - Mus musculus (mouse); mmu00052 Galactose metabolism - Mus musculus (mouse); mmu00561 Glycerolipid metabolism - Mus musculus (mouse); mmu00790 Folate biosynthesis - Mus musculus (mouse); mmu01100 Metabolic pathways - Mus musculus (mouse);	IPR023210;	NADP-dependent oxidoreductase domain;
P24270	315	1.588	Up	K	Catalase	Cat	1	0.00389593	66.708	DYPLIPVGK(1)LVLNK	2	0.38815	1	1.207	0.76	cytoplasm	GO:0044085 cellular component biogenesis; GO:0001649 osteoblast differentiation; GO:0010941 regulation of cell death; GO:0006066 alcohol metabolic process; GO:0044255 cellular lipid metabolic process; GO:0044237 cellular metabolic process; GO:0032088 negative regulation of NF-kappaB transcription factor activity; GO:0033189 response to vitamin A; GO:0009605 response to external stimulus; GO:00081…	GO:0016020 membrane; GO:0005783 endoplasmic reticulum; GO:0005615 extracellular space; GO:0044421 extracellular region part; GO:0031090 organelle membrane; GO:0071944 cell periphery; GO:0030054 cell junction; GO:0031982 vesicle; GO:0005737 cytoplasm; GO:0044438 microbody part; GO:0044424 intracellular part; GO:0005623 cell; GO:0044422 organelle part; GO:0005778 peroxisomal membrane; GO:0031974 me…	GO:1901265 nucleoside phosphate binding; GO:0005102 receptor binding; GO:0043167 ion binding; GO:0046983 protein dimerization activity; GO:0016209 antioxidant activity; GO:0004096 catalase activity; GO:0016787 hydrolase activity; GO:0005515 protein binding; GO:0000166 nucleotide binding; GO:0004046 aminoacylase activity; GO:0048037 cofactor binding; GO:0016491 oxidoreductase activity; GO:0097159 …	K03781	katE, CAT, catB, srpA; catalase [EC:1.11.1.6]	mmu00380 Tryptophan metabolism - Mus musculus (mouse); mmu00630 Glyoxylate and dicarboxylate metabolism - Mus musculus (mouse); mmu01200 Carbon metabolism - Mus musculus (mouse); mmu04068 FoxO signaling pathway - Mus musculus (mouse); mmu04146 Peroxisome - Mus musculus (mouse); mmu04211 Longevity regulating pathway - Mus musculus (mouse); mmu04213 Longevity regulating pathway - multiple species -…	IPR020835; IPR011614; IPR010582;	Catalase-like domain; Catalase core domain; Catalase immune-responsive domain;
P24549	91	2.323	Up	K	Retinal dehydrogenase 1	Aldh1a1	1	0.000142533	114.72	LLNK(1)LADLMER	2	0.22384	6	1.468	0.632	cytoplasm	GO:0002072 optic cup morphogenesis involved in camera-type eye development; GO:0010941 regulation of cell death; GO:0065008 regulation of biological quality; GO:0016053 organic acid biosynthetic process; GO:0006066 alcohol metabolic process; GO:0042904 9-cis-retinoic acid biosynthetic process; GO:0044699 single-organism process; GO:0044255 cellular lipid metabolic process; GO:0009058 biosynthetic…	GO:0044421 extracellular region part; GO:0031982 vesicle; GO:0005737 cytoplasm; GO:0044424 intracellular part; GO:0005623 cell; GO:0005829 cytosol; GO:0005576 extracellular region; GO:0043226 organelle; GO:0070062 extracellular exosome; GO:0005622 intracellular; GO:0044464 cell part; GO:1903561 extracellular vesicle; GO:0043227 membrane-bounded organelle; GO:0043230 extracellular organelle; GO:00…	GO:0004028 3-chloroallyl aldehyde dehydrogenase activity; GO:0016620 oxidoreductase activity, acting on the aldehyde or oxo group of donors, NAD or NADP as acceptor; GO:0018479 benzaldehyde dehydrogenase (NAD+) activity; GO:0003824 catalytic activity; GO:0016903 oxidoreductase activity, acting on the aldehyde or oxo group of donors; GO:0001758 retinal dehydrogenase activity; GO:0016491 oxidoreduc…	K07249	ALDH1A; retinal dehydrogenase [EC:1.2.1.36]	mmu00830 Retinol metabolism - Mus musculus (mouse); mmu01100 Metabolic pathways - Mus musculus (mouse);	IPR016161; IPR015590; IPR016162; IPR016163;	Aldehyde/histidinol dehydrogenase; Aldehyde dehydrogenase domain; Aldehyde dehydrogenase N-terminal domain; Aldehyde dehydrogenase, C-terminal;
P26039	869	1.614	Up	K	Talin-1	Tln1	1	0.00296021	66.246	ILADATAK(1)MVEAAK	2	-0.62725	1	1.264	0.783	cytoplasm,nucleus	GO:0044085 cellular component biogenesis; GO:0044707 single-multicellular organism process; GO:0016043 cellular component organization; GO:0034329 cell junction assembly; GO:0007596 blood coagulation; GO:0065008 regulation of biological quality; GO:0007016 cytoskeletal anchoring at plasma membrane; GO:0044699 single-organism process; GO:0050896 response to stimulus; GO:0030865 cortical cytoskelet…	GO:0016020 membrane; GO:0044421 extracellular region part; GO:0071944 cell periphery; GO:0030054 cell junction; GO:0032587 ruffle membrane; GO:0031982 vesicle; GO:0005737 cytoplasm; GO:0044424 intracellular part; GO:0005913 cell-cell adherens junction; GO:0005911 cell-cell junction; GO:0005623 cell; GO:0043228 non-membrane-bounded organelle; GO:0005856 cytoskeleton; GO:0070062 extracellular exoso…	GO:0051015 actin filament binding; GO:0005102 receptor binding; GO:0044877 macromolecular complex binding; GO:0030274 LIM domain binding; GO:0005178 integrin binding; GO:0005515 protein binding; GO:0098632 protein binding involved in cell-cell adhesion; GO:0050839 cell adhesion molecule binding; GO:0098641 cadherin binding involved in cell-cell adhesion; GO:0008092 cytoskeletal protein binding; G…	K06271	TLN; talin	mmu04015 Rap1 signaling pathway - Mus musculus (mouse); mmu04510 Focal adhesion - Mus musculus (mouse); mmu04611 Platelet activation - Mus musculus (mouse); mmu05166 Human T-cell leukemia virus 1 infection - Mus musculus (mouse);	IPR019748; IPR002558; IPR015224; IPR032425; IPR019749; IPR018979; IPR015009; IPR011993; IPR029071; IPR014352; IPR000299;	FERM central domain; I/LWEQ domain; Talin, central; Talin, N-terminal F0 domain; Band 4.1 domain; FERM, N-terminal; Vinculin-binding site-containing domain; PH domain-like; Ubiquitin-related domain; FERM/acyl-CoA-binding protein, 3-helical bundle; FERM domain;
P26040	233	1.769	Up	K	Ezrin	Ezr	0.897097	4.21918e-10	97.124	GTDLWLGVDALGLNIYEK(0.103)DDK(0.897)LTPK	4	-1.5337	1	1.3	0.735	cytoplasm	GO:0044700 single organism signaling; GO:0044085 cellular component biogenesis; GO:0032872 regulation of stress-activated MAPK cascade; GO:0046847 filopodium assembly; GO:0046683 response to organophosphorus; GO:0044237 cellular metabolic process; GO:0045927 positive regulation of growth; GO:1903364 positive regulation of cellular protein catabolic process; GO:0008152 metabolic process; GO:190289…	GO:0016020 membrane; GO:0098862 cluster of actin-based cell projections; GO:0044421 extracellular region part; GO:0019898 extrinsic component of membrane; GO:0098857 membrane microdomain; GO:0032587 ruffle membrane; GO:0099568 cytoplasmic region; GO:0005737 cytoplasm; GO:0005913 cell-cell adherens junction; GO:0099080 supramolecular complex; GO:0098858 actin-based cell projection; GO:0005623 cell…	GO:0051015 actin filament binding; GO:0003723 RNA binding; GO:0051018 protein kinase A binding; GO:0051117 ATPase binding; GO:0034237 protein kinase A regulatory subunit binding; GO:0019901 protein kinase binding; GO:0044877 macromolecular complex binding; GO:0015631 tubulin binding; GO:0005515 protein binding; GO:0019900 kinase binding; GO:0098632 protein binding involved in cell-cell adhesion; …	K08007	VIL2; villin 2 (ezrin)	mmu04530 Tight junction - Mus musculus (mouse); mmu04670 Leukocyte transendothelial migration - Mus musculus (mouse); mmu04810 Regulation of actin cytoskeleton - Mus musculus (mouse); mmu04971 Gastric acid secretion - Mus musculus (mouse); mmu05205 Proteoglycans in cancer - Mus musculus (mouse); mmu05206 MicroRNAs in cancer - Mus musculus (mouse);	IPR019748; IPR018980; IPR008954; IPR018979; IPR019749; IPR011993; IPR029071; IPR011259; IPR014352; IPR000299;	FERM central domain; FERM, C-terminal PH-like domain; Moesin tail domain; FERM, N-terminal; Band 4.1 domain; PH domain-like; Ubiquitin-related domain; Ezrin/radixin/moesin, C-terminal; FERM/acyl-CoA-binding protein, 3-helical bundle; FERM domain;
P26040	83	3.404	Up	K	Ezrin	Ezr	1	9.64395e-07	101.05	AK(1)FYPEDVAEELIQDITQK	3	-1.258	2	1.6	0.47	cytoplasm	GO:0044700 single organism signaling; GO:0044085 cellular component biogenesis; GO:0032872 regulation of stress-activated MAPK cascade; GO:0046847 filopodium assembly; GO:0046683 response to organophosphorus; GO:0044237 cellular metabolic process; GO:0045927 positive regulation of growth; GO:1903364 positive regulation of cellular protein catabolic process; GO:0008152 metabolic process; GO:190289…	GO:0016020 membrane; GO:0098862 cluster of actin-based cell projections; GO:0044421 extracellular region part; GO:0019898 extrinsic component of membrane; GO:0098857 membrane microdomain; GO:0032587 ruffle membrane; GO:0099568 cytoplasmic region; GO:0005737 cytoplasm; GO:0005913 cell-cell adherens junction; GO:0099080 supramolecular complex; GO:0098858 actin-based cell projection; GO:0005623 cell…	GO:0051015 actin filament binding; GO:0003723 RNA binding; GO:0051018 protein kinase A binding; GO:0051117 ATPase binding; GO:0034237 protein kinase A regulatory subunit binding; GO:0019901 protein kinase binding; GO:0044877 macromolecular complex binding; GO:0015631 tubulin binding; GO:0005515 protein binding; GO:0019900 kinase binding; GO:0098632 protein binding involved in cell-cell adhesion; …	K08007	VIL2; villin 2 (ezrin)	mmu04530 Tight junction - Mus musculus (mouse); mmu04670 Leukocyte transendothelial migration - Mus musculus (mouse); mmu04810 Regulation of actin cytoskeleton - Mus musculus (mouse); mmu04971 Gastric acid secretion - Mus musculus (mouse); mmu05205 Proteoglycans in cancer - Mus musculus (mouse); mmu05206 MicroRNAs in cancer - Mus musculus (mouse);	IPR019748; IPR018980; IPR008954; IPR018979; IPR019749; IPR011993; IPR029071; IPR011259; IPR014352; IPR000299;	FERM central domain; FERM, C-terminal PH-like domain; Moesin tail domain; FERM, N-terminal; Band 4.1 domain; PH domain-like; Ubiquitin-related domain; Ezrin/radixin/moesin, C-terminal; FERM/acyl-CoA-binding protein, 3-helical bundle; FERM domain;
P26231	181	1.503	Up	K	Catenin alpha-1	Ctnna1	0.999995	0.000122564	76.759	ALK(1)PEVDKLNIMAAK	4	1.2373	1	1.195	0.795	nucleus	GO:0044085 cellular component biogenesis; GO:0010941 regulation of cell death; GO:0022414 reproductive process; GO:0008584 male gonad development; GO:0008285 negative regulation of cell proliferation; GO:0022610 biological adhesion; GO:0030036 actin cytoskeleton organization; GO:0065003 macromolecular complex assembly; GO:0032879 regulation of localization; GO:0044702 single organism reproductive…	GO:0016020 membrane; GO:0019898 extrinsic component of membrane; GO:0031410 cytoplasmic vesicle; GO:0071944 cell periphery; GO:0098796 membrane protein complex; GO:0098857 membrane microdomain; GO:0044291 cell-cell contact zone; GO:0030054 cell junction; GO:0031982 vesicle; GO:0005737 cytoplasm; GO:0032991 macromolecular complex; GO:0044424 intracellular part; GO:0005913 cell-cell adherens juncti…	GO:0045295 gamma-catenin binding; GO:0051015 actin filament binding; GO:0003723 RNA binding; GO:0046982 protein heterodimerization activity; GO:0046983 protein dimerization activity; GO:0044877 macromolecular complex binding; GO:0005515 protein binding; GO:0098632 protein binding involved in cell-cell adhesion; GO:1901363 heterocyclic compound binding; GO:0097159 organic cyclic compound binding; …	K05691	CTNNA; catenin alpha	mmu04390 Hippo signaling pathway - Mus musculus (mouse); mmu04520 Adherens junction - Mus musculus (mouse); mmu04670 Leukocyte transendothelial migration - Mus musculus (mouse); mmu05100 Bacterial invasion of epithelial cells - Mus musculus (mouse); mmu05200 Pathways in cancer - Mus musculus (mouse); mmu05213 Endometrial cancer - Mus musculus (mouse); mmu05226 Gastric cancer - Mus musculus (mouse…
P28271	464	2.052	Up	K	Cytoplasmic aconitate hydratase	Aco1	1	5.03306e-05	79.885	AVEAGLSVK(1)PYIK	3	-1.8052	4	1.352	0.659	cytoplasm	GO:0065008 regulation of biological quality; GO:0007586 digestion; GO:0010608 posttranscriptional regulation of gene expression; GO:0050892 intestinal absorption; GO:0044699 single-organism process; GO:0044237 cellular metabolic process; GO:0051234 establishment of localization; GO:0008152 metabolic process; GO:0006091 generation of precursor metabolites and energy; GO:0055065 metal ion homeostas…	GO:0043229 intracellular organelle; GO:0044421 extracellular region part; GO:0005783 endoplasmic reticulum; GO:0031982 vesicle; GO:0005737 cytoplasm; GO:0012505 endomembrane system; GO:0044424 intracellular part; GO:0005829 cytosol; GO:0005623 cell; GO:0005576 extracellular region; GO:0005739 mitochondrion; GO:0043231 intracellular membrane-bounded organelle; GO:0043226 organelle; GO:0070062 extr…	GO:0003723 RNA binding; GO:0043167 ion binding; GO:0003994 aconitate hydratase activity; GO:0016829 lyase activity; GO:0016836 hydro-lyase activity; GO:0051539 4 iron, 4 sulfur cluster binding; GO:0016835 carbon-oxygen lyase activity; GO:1901363 heterocyclic compound binding; GO:0097159 organic cyclic compound binding; GO:0003729 mRNA binding; GO:0003824 catalytic activity; GO:0005488 binding; GO…	K01681	ACO, acnA; aconitate hydratase [EC:4.2.1.3]	mmu00020 Citrate cycle (TCA cycle) - Mus musculus (mouse); mmu00630 Glyoxylate and dicarboxylate metabolism - Mus musculus (mouse); mmu01100 Metabolic pathways - Mus musculus (mouse); mmu01200 Carbon metabolism - Mus musculus (mouse); mmu01210 2-Oxocarboxylic acid metabolism - Mus musculus (mouse); mmu01230 Biosynthesis of amino acids - Mus musculus (mouse);	IPR001030; IPR000573; IPR015932; IPR015928; IPR015931;	Aconitase/3-isopropylmalate dehydratase large subunit, alpha/beta/alpha domain; Aconitase A/isopropylmalate dehydratase small subunit, swivel domain; Aconitase/3-isopropylmalate dehydratase large subunit, alpha/beta/alpha, subdomain 2; Aconitase/3-isopropylmalate dehydratase, swivel; Aconitase/3-isopropylmalate dehydratase large subunit, alpha/beta/alpha, subdomain 1/3;
P28271	56	1.507	Up	K	Cytoplasmic aconitate hydratase	Aco1	1	0.0277137	54.066	NCDEFLVK(1)K	2	0.60313	1	1.206	0.8	cytoplasm	GO:0065008 regulation of biological quality; GO:0007586 digestion; GO:0010608 posttranscriptional regulation of gene expression; GO:0050892 intestinal absorption; GO:0044699 single-organism process; GO:0044237 cellular metabolic process; GO:0051234 establishment of localization; GO:0008152 metabolic process; GO:0006091 generation of precursor metabolites and energy; GO:0055065 metal ion homeostas…	GO:0043229 intracellular organelle; GO:0044421 extracellular region part; GO:0005783 endoplasmic reticulum; GO:0031982 vesicle; GO:0005737 cytoplasm; GO:0012505 endomembrane system; GO:0044424 intracellular part; GO:0005829 cytosol; GO:0005623 cell; GO:0005576 extracellular region; GO:0005739 mitochondrion; GO:0043231 intracellular membrane-bounded organelle; GO:0043226 organelle; GO:0070062 extr…	GO:0003723 RNA binding; GO:0043167 ion binding; GO:0003994 aconitate hydratase activity; GO:0016829 lyase activity; GO:0016836 hydro-lyase activity; GO:0051539 4 iron, 4 sulfur cluster binding; GO:0016835 carbon-oxygen lyase activity; GO:1901363 heterocyclic compound binding; GO:0097159 organic cyclic compound binding; GO:0003729 mRNA binding; GO:0003824 catalytic activity; GO:0005488 binding; GO…	K01681	ACO, acnA; aconitate hydratase [EC:4.2.1.3]	mmu00020 Citrate cycle (TCA cycle) - Mus musculus (mouse); mmu00630 Glyoxylate and dicarboxylate metabolism - Mus musculus (mouse); mmu01100 Metabolic pathways - Mus musculus (mouse); mmu01200 Carbon metabolism - Mus musculus (mouse); mmu01210 2-Oxocarboxylic acid metabolism - Mus musculus (mouse); mmu01230 Biosynthesis of amino acids - Mus musculus (mouse);	IPR001030; IPR000573; IPR015932; IPR015928; IPR015931;	Aconitase/3-isopropylmalate dehydratase large subunit, alpha/beta/alpha domain; Aconitase A/isopropylmalate dehydratase small subunit, swivel domain; Aconitase/3-isopropylmalate dehydratase large subunit, alpha/beta/alpha, subdomain 2; Aconitase/3-isopropylmalate dehydratase, swivel; Aconitase/3-isopropylmalate dehydratase large subunit, alpha/beta/alpha, subdomain 1/3;
P28271	79	1.598	Up	K	Cytoplasmic aconitate hydratase	Aco1	1	0.000304152	104.22	NIEVPFK(1)PAR	3	-1.5479	4	1.235	0.773	cytoplasm	GO:0065008 regulation of biological quality; GO:0007586 digestion; GO:0010608 posttranscriptional regulation of gene expression; GO:0050892 intestinal absorption; GO:0044699 single-organism process; GO:0044237 cellular metabolic process; GO:0051234 establishment of localization; GO:0008152 metabolic process; GO:0006091 generation of precursor metabolites and energy; GO:0055065 metal ion homeostas…	GO:0043229 intracellular organelle; GO:0044421 extracellular region part; GO:0005783 endoplasmic reticulum; GO:0031982 vesicle; GO:0005737 cytoplasm; GO:0012505 endomembrane system; GO:0044424 intracellular part; GO:0005829 cytosol; GO:0005623 cell; GO:0005576 extracellular region; GO:0005739 mitochondrion; GO:0043231 intracellular membrane-bounded organelle; GO:0043226 organelle; GO:0070062 extr…	GO:0003723 RNA binding; GO:0043167 ion binding; GO:0003994 aconitate hydratase activity; GO:0016829 lyase activity; GO:0016836 hydro-lyase activity; GO:0051539 4 iron, 4 sulfur cluster binding; GO:0016835 carbon-oxygen lyase activity; GO:1901363 heterocyclic compound binding; GO:0097159 organic cyclic compound binding; GO:0003729 mRNA binding; GO:0003824 catalytic activity; GO:0005488 binding; GO…	K01681	ACO, acnA; aconitate hydratase [EC:4.2.1.3]	mmu00020 Citrate cycle (TCA cycle) - Mus musculus (mouse); mmu00630 Glyoxylate and dicarboxylate metabolism - Mus musculus (mouse); mmu01100 Metabolic pathways - Mus musculus (mouse); mmu01200 Carbon metabolism - Mus musculus (mouse); mmu01210 2-Oxocarboxylic acid metabolism - Mus musculus (mouse); mmu01230 Biosynthesis of amino acids - Mus musculus (mouse);	IPR001030; IPR000573; IPR015932; IPR015928; IPR015931;	Aconitase/3-isopropylmalate dehydratase large subunit, alpha/beta/alpha domain; Aconitase A/isopropylmalate dehydratase small subunit, swivel domain; Aconitase/3-isopropylmalate dehydratase large subunit, alpha/beta/alpha, subdomain 2; Aconitase/3-isopropylmalate dehydratase, swivel; Aconitase/3-isopropylmalate dehydratase large subunit, alpha/beta/alpha, subdomain 1/3;
P29595	22	11.531	Up	K	NEDD8	Nedd8	1	0.000140176	74.853	EIEIDIEPTDK(1)VER	3	2.098	2	6.803	0.59	cytoplasm	GO:0050794 regulation of cellular process; GO:0060255 regulation of macromolecule metabolic process; GO:0019219 regulation of nucleobase-containing compound metabolic process; GO:0044267 cellular protein metabolic process; GO:0050896 response to stimulus; GO:0044237 cellular metabolic process; GO:0071704 organic substance metabolic process; GO:2001141 regulation of RNA biosynthetic process; GO:00…	GO:0043229 intracellular organelle; GO:0044421 extracellular region part; GO:0031982 vesicle; GO:0044424 intracellular part; GO:0005623 cell; GO:0005576 extracellular region; GO:0043226 organelle; GO:0070062 extracellular exosome; GO:0043231 intracellular membrane-bounded organelle; GO:0005634 nucleus; GO:0005622 intracellular; GO:0044464 cell part; GO:1903561 extracellular vesicle; GO:0043227 me…	GO:0005515 protein binding; GO:0031625 ubiquitin protein ligase binding; GO:0044389 ubiquitin-like protein ligase binding; GO:0019899 enzyme binding; GO:0005488 binding;	K12158	NEDD8; ubiquitin-like protein Nedd8		IPR029071; IPR000626;	Ubiquitin-related domain; Ubiquitin domain;
P29595	6	10.442	Up	K	NEDD8	Nedd8	1	0.00817269	119.21	VK(1)TLTGK	2	-1.1806	3	6.432	0.616	cytoplasm	GO:0050794 regulation of cellular process; GO:0060255 regulation of macromolecule metabolic process; GO:0019219 regulation of nucleobase-containing compound metabolic process; GO:0044267 cellular protein metabolic process; GO:0050896 response to stimulus; GO:0044237 cellular metabolic process; GO:0071704 organic substance metabolic process; GO:2001141 regulation of RNA biosynthetic process; GO:00…	GO:0043229 intracellular organelle; GO:0044421 extracellular region part; GO:0031982 vesicle; GO:0044424 intracellular part; GO:0005623 cell; GO:0005576 extracellular region; GO:0043226 organelle; GO:0070062 extracellular exosome; GO:0043231 intracellular membrane-bounded organelle; GO:0005634 nucleus; GO:0005622 intracellular; GO:0044464 cell part; GO:1903561 extracellular vesicle; GO:0043227 me…	GO:0005515 protein binding; GO:0031625 ubiquitin protein ligase binding; GO:0044389 ubiquitin-like protein ligase binding; GO:0019899 enzyme binding; GO:0005488 binding;	K12158	NEDD8; ubiquitin-like protein Nedd8		IPR029071; IPR000626;	Ubiquitin-related domain; Ubiquitin domain;
P29595	11	11.654	Up	K	NEDD8	Nedd8	1	8.41104e-42	227.67	TLTGK(1)EIEIDIEPTDKVER	4	0.27129	9	6.841	0.587	cytoplasm	GO:0050794 regulation of cellular process; GO:0060255 regulation of macromolecule metabolic process; GO:0019219 regulation of nucleobase-containing compound metabolic process; GO:0044267 cellular protein metabolic process; GO:0050896 response to stimulus; GO:0044237 cellular metabolic process; GO:0071704 organic substance metabolic process; GO:2001141 regulation of RNA biosynthetic process; GO:00…	GO:0043229 intracellular organelle; GO:0044421 extracellular region part; GO:0031982 vesicle; GO:0044424 intracellular part; GO:0005623 cell; GO:0005576 extracellular region; GO:0043226 organelle; GO:0070062 extracellular exosome; GO:0043231 intracellular membrane-bounded organelle; GO:0005634 nucleus; GO:0005622 intracellular; GO:0044464 cell part; GO:1903561 extracellular vesicle; GO:0043227 me…	GO:0005515 protein binding; GO:0031625 ubiquitin protein ligase binding; GO:0044389 ubiquitin-like protein ligase binding; GO:0019899 enzyme binding; GO:0005488 binding;	K12158	NEDD8; ubiquitin-like protein Nedd8		IPR029071; IPR000626;	Ubiquitin-related domain; Ubiquitin domain;
P29595	48	8.225	Up	K	NEDD8	Nedd8	1	1.25318e-05	130.15	LIYSGK(1)QMNDEK	2	0.1995	4	5.568	0.677	cytoplasm	GO:0050794 regulation of cellular process; GO:0060255 regulation of macromolecule metabolic process; GO:0019219 regulation of nucleobase-containing compound metabolic process; GO:0044267 cellular protein metabolic process; GO:0050896 response to stimulus; GO:0044237 cellular metabolic process; GO:0071704 organic substance metabolic process; GO:2001141 regulation of RNA biosynthetic process; GO:00…	GO:0043229 intracellular organelle; GO:0044421 extracellular region part; GO:0031982 vesicle; GO:0044424 intracellular part; GO:0005623 cell; GO:0005576 extracellular region; GO:0043226 organelle; GO:0070062 extracellular exosome; GO:0043231 intracellular membrane-bounded organelle; GO:0005634 nucleus; GO:0005622 intracellular; GO:0044464 cell part; GO:1903561 extracellular vesicle; GO:0043227 me…	GO:0005515 protein binding; GO:0031625 ubiquitin protein ligase binding; GO:0044389 ubiquitin-like protein ligase binding; GO:0019899 enzyme binding; GO:0005488 binding;	K12158	NEDD8; ubiquitin-like protein Nedd8		IPR029071; IPR000626;	Ubiquitin-related domain; Ubiquitin domain;
P29758	374	1.969	Up	K	"Ornithine aminotransferase, mitochondrial"	Oat	1	0.00838665	48.561	GK(1)GLLNAIVIR	3	-0.99493	1	1.319	0.67	mitochondria	GO:0044085 cellular component biogenesis; GO:0016043 cellular component organization; GO:0055129 L-proline biosynthetic process; GO:0016053 organic acid biosynthetic process; GO:0044699 single-organism process; GO:0009058 biosynthetic process; GO:1901566 organonitrogen compound biosynthetic process; GO:0044237 cellular metabolic process; GO:0009084 glutamine family amino acid biosynthetic process…	GO:0005759 mitochondrial matrix; GO:0043229 intracellular organelle; GO:0044429 mitochondrial part; GO:0005737 cytoplasm; GO:0044446 intracellular organelle part; GO:0031981 nuclear lumen; GO:0044424 intracellular part; GO:0005623 cell; GO:0005739 mitochondrion; GO:0044422 organelle part; GO:0031974 membrane-enclosed lumen; GO:0043226 organelle; GO:0043231 intracellular membrane-bounded organelle…	GO:0097159 organic cyclic compound binding; GO:1901363 heterocyclic compound binding; GO:0016769 transferase activity, transferring nitrogenous groups; GO:0004587 ornithine-oxo-acid transaminase activity; GO:0042802 identical protein binding; GO:0003824 catalytic activity; GO:0005488 binding; GO:0043167 ion binding; GO:0043168 anion binding; GO:0005515 protein binding; GO:0008483 transaminase act…	K00819	rocD, OAT; ornithine--oxo-acid transaminase [EC:2.6.1.13]	mmu00330 Arginine and proline metabolism - Mus musculus (mouse); mmu01100 Metabolic pathways - Mus musculus (mouse);	IPR015424; IPR015422; IPR015421;	Pyridoxal phosphate-dependent transferase; Pyridoxal phosphate-dependent transferase, major region, subdomain 2; Pyridoxal phosphate-dependent transferase, major region, subdomain 1;
P31001	240	1.533	Up	K	Desmin	Des	1	0.003227	123.86	K(1)VHEEEIR	2	-0.81078	2	1.191	0.777	mitochondria	GO:0032502 developmental process; GO:0044707 single-multicellular organism process; GO:0016043 cellular component organization; GO:0045109 intermediate filament organization; GO:0045104 intermediate filament cytoskeleton organization; GO:0048731 system development; GO:0045103 intermediate filament-based process; GO:0044763 single-organism cellular process; GO:0044699 single-organism process; GO:0…	GO:0016020 membrane; GO:0044421 extracellular region part; GO:0071944 cell periphery; GO:0044291 cell-cell contact zone; GO:0030054 cell junction; GO:0030016 myofibril; GO:0031982 vesicle; GO:0005737 cytoplasm; GO:0099512 supramolecular fiber; GO:0044424 intracellular part; GO:0005913 cell-cell adherens junction; GO:0030018 Z disc; GO:0005911 cell-cell junction; GO:0099080 supramolecular complex;…	GO:0005515 protein binding; GO:0042802 identical protein binding; GO:0008092 cytoskeletal protein binding; GO:0005200 structural constituent of cytoskeleton; GO:0005198 structural molecule activity; GO:0005488 binding;	K07610	DES; desmin	mmu05410 Hypertrophic cardiomyopathy (HCM) - Mus musculus (mouse); mmu05412 Arrhythmogenic right ventricular cardiomyopathy (ARVC) - Mus musculus (mouse); mmu05414 Dilated cardiomyopathy (DCM) - Mus musculus (mouse);	IPR006821;	Intermediate filament head, DNA-binding domain;
P31001	192	1.736	Up	K	Desmin	Des	1	0.000129721	128.03	AK(1)LQEEIQLR	2	0.040259	4	1.243	0.716	mitochondria	GO:0032502 developmental process; GO:0044707 single-multicellular organism process; GO:0016043 cellular component organization; GO:0045109 intermediate filament organization; GO:0045104 intermediate filament cytoskeleton organization; GO:0048731 system development; GO:0045103 intermediate filament-based process; GO:0044763 single-organism cellular process; GO:0044699 single-organism process; GO:0…	GO:0016020 membrane; GO:0044421 extracellular region part; GO:0071944 cell periphery; GO:0044291 cell-cell contact zone; GO:0030054 cell junction; GO:0030016 myofibril; GO:0031982 vesicle; GO:0005737 cytoplasm; GO:0099512 supramolecular fiber; GO:0044424 intracellular part; GO:0005913 cell-cell adherens junction; GO:0030018 Z disc; GO:0005911 cell-cell junction; GO:0099080 supramolecular complex;…	GO:0005515 protein binding; GO:0042802 identical protein binding; GO:0008092 cytoskeletal protein binding; GO:0005200 structural constituent of cytoskeleton; GO:0005198 structural molecule activity; GO:0005488 binding;	K07610	DES; desmin	mmu05410 Hypertrophic cardiomyopathy (HCM) - Mus musculus (mouse); mmu05412 Arrhythmogenic right ventricular cardiomyopathy (ARVC) - Mus musculus (mouse); mmu05414 Dilated cardiomyopathy (DCM) - Mus musculus (mouse);	IPR006821;	Intermediate filament head, DNA-binding domain;
P34914	132	1.598	Up	K	Bifunctional epoxide hydrolase 2	Ephx2	1	0.00199136	50.392	GFTTCIVTNNWLDDGDK(1)R	3	0.58891	1	1.242	0.777	extracellular	GO:0065008 regulation of biological quality; GO:0009810 stilbene metabolic process; GO:0006725 cellular aromatic compound metabolic process; GO:0060255 regulation of macromolecule metabolic process; GO:0044699 single-organism process; GO:0019218 regulation of steroid metabolic process; GO:0044255 cellular lipid metabolic process; GO:0019216 regulation of lipid metabolic process; GO:0050896 respon…	GO:0043229 intracellular organelle; GO:0044421 extracellular region part; GO:0005777 peroxisome; GO:0031982 vesicle; GO:0005737 cytoplasm; GO:0044424 intracellular part; GO:0005829 cytosol; GO:0005623 cell; GO:0005576 extracellular region; GO:0043231 intracellular membrane-bounded organelle; GO:0043226 organelle; GO:0070062 extracellular exosome; GO:0005622 intracellular; GO:0044464 cell part; GO…	GO:0000287 magnesium ion binding; GO:0016801 hydrolase activity, acting on ether bonds; GO:0015643 toxic substance binding; GO:0005102 receptor binding; GO:0016791 phosphatase activity; GO:0046983 protein dimerization activity; GO:0043167 ion binding; GO:0042577 lipid phosphatase activity; GO:0005515 protein binding; GO:0016787 hydrolase activity; GO:0033885 10-hydroxy-9-(phosphonooxy)octadecanoa…	K08726	EPHX2; soluble epoxide hydrolase / lipid-phosphate phosphatase [EC:3.3.2.10 3.1.3.76]	mmu00590 Arachidonic acid metabolism - Mus musculus (mouse); mmu01100 Metabolic pathways - Mus musculus (mouse); mmu04146 Peroxisome - Mus musculus (mouse);	IPR029058; IPR000073; IPR023198; IPR023214;	Alpha/Beta hydrolase fold; Alpha/beta hydrolase fold-1; Phosphoglycolate phosphatase, domain 2; HAD-like domain;
P34914	55	1.512	Up	K	Bifunctional epoxide hydrolase 2	Ephx2	1	1.30433e-05	67.11	DFLLGAYQTEFPEGPTEQLMK(1)GK	3	-0.39399	4	1.214	0.803	extracellular	GO:0065008 regulation of biological quality; GO:0009810 stilbene metabolic process; GO:0006725 cellular aromatic compound metabolic process; GO:0060255 regulation of macromolecule metabolic process; GO:0044699 single-organism process; GO:0019218 regulation of steroid metabolic process; GO:0044255 cellular lipid metabolic process; GO:0019216 regulation of lipid metabolic process; GO:0050896 respon…	GO:0043229 intracellular organelle; GO:0044421 extracellular region part; GO:0005777 peroxisome; GO:0031982 vesicle; GO:0005737 cytoplasm; GO:0044424 intracellular part; GO:0005829 cytosol; GO:0005623 cell; GO:0005576 extracellular region; GO:0043231 intracellular membrane-bounded organelle; GO:0043226 organelle; GO:0070062 extracellular exosome; GO:0005622 intracellular; GO:0044464 cell part; GO…	GO:0000287 magnesium ion binding; GO:0016801 hydrolase activity, acting on ether bonds; GO:0015643 toxic substance binding; GO:0005102 receptor binding; GO:0016791 phosphatase activity; GO:0046983 protein dimerization activity; GO:0043167 ion binding; GO:0042577 lipid phosphatase activity; GO:0005515 protein binding; GO:0016787 hydrolase activity; GO:0033885 10-hydroxy-9-(phosphonooxy)octadecanoa…	K08726	EPHX2; soluble epoxide hydrolase / lipid-phosphate phosphatase [EC:3.3.2.10 3.1.3.76]	mmu00590 Arachidonic acid metabolism - Mus musculus (mouse); mmu01100 Metabolic pathways - Mus musculus (mouse); mmu04146 Peroxisome - Mus musculus (mouse);	IPR029058; IPR000073; IPR023198; IPR023214;	Alpha/Beta hydrolase fold; Alpha/beta hydrolase fold-1; Phosphoglycolate phosphatase, domain 2; HAD-like domain;
P35700	7	1.856	Up	K	Peroxiredoxin-1	Prdx1	1	1.8383e-10	125.97	SSGNAK(1)IGYPAPNFK	2	-0.93608	3	1.301	0.701	cytoplasm	GO:0006801 superoxide metabolic process; GO:0000303 response to superoxide; GO:0065008 regulation of biological quality; GO:0032872 regulation of stress-activated MAPK cascade; GO:1903533 regulation of protein targeting; GO:0002262 myeloid cell homeostasis; GO:0023051 regulation of signaling; GO:0044699 single-organism process; GO:0044237 cellular metabolic process; GO:0048871 multicellular organ…	GO:0097708 intracellular vesicle; GO:0043229 intracellular organelle; GO:0005615 extracellular space; GO:0044421 extracellular region part; GO:0031410 cytoplasmic vesicle; GO:0030054 cell junction; GO:0042470 melanosome; GO:0031982 vesicle; GO:0005737 cytoplasm; GO:0070161 anchoring junction; GO:0044424 intracellular part; GO:0005913 cell-cell adherens junction; GO:0005829 cytosol; GO:0005911 cel…	GO:0003723 RNA binding; GO:0016209 antioxidant activity; GO:0005515 protein binding; GO:0098632 protein binding involved in cell-cell adhesion; GO:0016491 oxidoreductase activity; GO:0097159 organic cyclic compound binding; GO:1901363 heterocyclic compound binding; GO:0050839 cell adhesion molecule binding; GO:0098641 cadherin binding involved in cell-cell adhesion; GO:0042802 identical protein b…	K13279	PRDX1; peroxiredoxin 1 [EC:1.11.1.15]	mmu04146 Peroxisome - Mus musculus (mouse);	IPR019479; IPR000866; IPR013766; IPR012336;	Peroxiredoxin, C-terminal; Alkyl hydroperoxide reductase subunit C/ Thiol specific antioxidant; Thioredoxin domain; Thioredoxin-like fold;
P37040	487	1.985	Up	K	NADPH--cytochrome P450 reductase	Por	1	0.000261714	83.226	VNK(1)GVATSWLR	3	0.34091	3	1.334	0.672	cytoplasm	GO:0065008 regulation of biological quality; GO:0010941 regulation of cell death; GO:0009891 positive regulation of biosynthetic process; GO:0044255 cellular lipid metabolic process; GO:0019216 regulation of lipid metabolic process; GO:0044237 cellular metabolic process; GO:0009605 response to external stimulus; GO:0010466 negative regulation of peptidase activity; GO:1903010 regulation of bone d…	GO:0043229 intracellular organelle; GO:0016020 membrane; GO:0042175 nuclear outer membrane-endoplasmic reticulum membrane network; GO:0005783 endoplasmic reticulum; GO:0044446 intracellular organelle part; GO:0005737 cytoplasm; GO:0031224 intrinsic component of membrane; GO:0012505 endomembrane system; GO:0044424 intracellular part; GO:0005623 cell; GO:0016021 integral component of membrane; GO:0…	GO:0016651 oxidoreductase activity, acting on NAD(P)H; GO:0016708 oxidoreductase activity, acting on paired donors, with incorporation or reduction of molecular oxygen, NAD(P)H as one donor, and incorporation of two atoms of oxygen into one donor; GO:0047726 iron-cytochrome-c reductase activity; GO:1901265 nucleoside phosphate binding; GO:0016653 oxidoreductase activity, acting on NAD(P)H, heme p…	K00327	POR; NADPH-ferrihemoprotein reductase [EC:1.6.2.4]		IPR001433; IPR017927; IPR017938; IPR003097; IPR029039; IPR023173; IPR008254; IPR001709;	Oxidoreductase FAD/NAD(P)-binding; Ferredoxin reductase-type FAD-binding domain; Riboflavin synthase-like beta-barrel; FAD-binding, type 1; Flavoprotein-like domain; NADPH-cytochrome p450 reductase, FAD-binding, alpha-helical domain-3; Flavodoxin/nitric oxide synthase; Flavoprotein pyridine nucleotide cytochrome reductase;
P40142	254	1.806	Up	K	Transketolase	Tkt	0.99998	3.82871e-13	119.46	GITGIEDK(1)EAWHGKPLPK	3	1.0528	4	1.259	0.697	cytoplasm	GO:0040008 regulation of growth; GO:0044711 single-organism biosynthetic process; GO:0044763 single-organism cellular process; GO:0044699 single-organism process; GO:0006081 cellular aldehyde metabolic process; GO:0009058 biosynthetic process; GO:0044237 cellular metabolic process; GO:1901576 organic substance biosynthetic process; GO:0006796 phosphate-containing compound metabolic process; GO:00…	GO:0043229 intracellular organelle; GO:0044421 extracellular region part; GO:0044446 intracellular organelle part; GO:0031982 vesicle; GO:0031981 nuclear lumen; GO:0044424 intracellular part; GO:0016604 nuclear body; GO:0005623 cell; GO:0005576 extracellular region; GO:0044422 organelle part; GO:0031974 membrane-enclosed lumen; GO:0043226 organelle; GO:0070062 extracellular exosome; GO:0043231 in…	GO:0042802 identical protein binding; GO:0003824 catalytic activity; GO:0042803 protein homodimerization activity; GO:0005488 binding; GO:0016744 transferase activity, transferring aldehyde or ketonic groups; GO:0043167 ion binding; GO:0046983 protein dimerization activity; GO:0043169 cation binding; GO:0046872 metal ion binding; GO:0005515 protein binding; GO:0016740 transferase activity; GO:004…	K00615	E2.2.1.1, tktA, tktB; transketolase [EC:2.2.1.1]	mmu00030 Pentose phosphate pathway - Mus musculus (mouse); mmu01100 Metabolic pathways - Mus musculus (mouse); mmu01200 Carbon metabolism - Mus musculus (mouse); mmu01230 Biosynthesis of amino acids - Mus musculus (mouse);	IPR005474; IPR009014; IPR033248; IPR029061; IPR005475;	Transketolase, N-terminal; Transketolase C-terminal/Pyruvate-ferredoxin oxidoreductase domain II; Transketolase, C-terminal domain; Thiamin diphosphate-binding fold; Transketolase-like, pyrimidine-binding domain;
P41216	357	1.623	Up	K	Long-chain-fatty-acid--CoA ligase 1	Acsl1	1	9.55017e-08	101.92	LLMDDLK(1)VLQPTIFPVVPR	3	-2.7362	2	1.206	0.743	cytoplasm	GO:0044700 single organism signaling; GO:0001101 response to acid chemical; GO:0046486 glycerolipid metabolic process; GO:0032270 positive regulation of cellular protein metabolic process; GO:0007166 cell surface receptor signaling pathway; GO:0044699 single-organism process; GO:0044255 cellular lipid metabolic process; GO:0009058 biosynthetic process; GO:0044237 cellular metabolic process; GO:00…	GO:0016020 membrane; GO:0019867 outer membrane; GO:0042175 nuclear outer membrane-endoplasmic reticulum membrane network; GO:0005783 endoplasmic reticulum; GO:0031090 organelle membrane; GO:0071944 cell periphery; GO:0005737 cytoplasm; GO:0031224 intrinsic component of membrane; GO:0044438 microbody part; GO:0044424 intracellular part; GO:0005623 cell; GO:0044422 organelle part; GO:0005778 peroxi…	GO:0005524 ATP binding; GO:1901265 nucleoside phosphate binding; GO:0004467 long-chain fatty acid-CoA ligase activity; GO:0001882 nucleoside binding; GO:0043167 ion binding; GO:0016874 ligase activity; GO:0016877 ligase activity, forming carbon-sulfur bonds; GO:0000166 nucleotide binding; GO:0097159 organic cyclic compound binding; GO:1901363 heterocyclic compound binding; GO:0032549 ribonucleosi…	K01897	ACSL, fadD; long-chain acyl-CoA synthetase [EC:6.2.1.3]	mmu00061 Fatty acid biosynthesis - Mus musculus (mouse); mmu00071 Fatty acid degradation - Mus musculus (mouse); mmu01100 Metabolic pathways - Mus musculus (mouse); mmu01212 Fatty acid metabolism - Mus musculus (mouse); mmu03320 PPAR signaling pathway - Mus musculus (mouse); mmu04146 Peroxisome - Mus musculus (mouse); mmu04216 Ferroptosis - Mus musculus (mouse); mmu04714 Thermogenesis - Mus muscu…	IPR000873;	AMP-dependent synthetase/ligase;
P47791	318	1.583	Up	K	"Glutathione reductase, mitochondrial"	Gsr	1	0.00438793	53.432	DPNSK(1)GLNLNK	3	0.13171	1	1.195	0.755	mitochondria	GO:0006790 sulfur compound metabolic process; GO:0050794 regulation of cellular process; GO:0065008 regulation of biological quality; GO:0006518 peptide metabolic process; GO:0055114 oxidation-reduction process; GO:0009636 response to toxic substance; GO:0045454 cell redox homeostasis; GO:0044763 single-organism cellular process; GO:0006807 nitrogen compound metabolic process; GO:0019725 cellular…	GO:0043229 intracellular organelle; GO:0016020 membrane; GO:0044421 extracellular region part; GO:0009897 external side of plasma membrane; GO:0071944 cell periphery; GO:0005737 cytoplasm; GO:0031982 vesicle; GO:0044424 intracellular part; GO:0005623 cell; GO:0005576 extracellular region; GO:0005739 mitochondrion; GO:0005886 plasma membrane; GO:0043231 intracellular membrane-bounded organelle; GO…	GO:0016651 oxidoreductase activity, acting on NAD(P)H; GO:1901265 nucleoside phosphate binding; GO:0050660 flavin adenine dinucleotide binding; GO:0043167 ion binding; GO:0016209 antioxidant activity; GO:0000166 nucleotide binding; GO:0016668 oxidoreductase activity, acting on a sulfur group of donors, NAD(P) as acceptor; GO:0048037 cofactor binding; GO:0004362 glutathione-disulfide reductase act…	K00383	GSR, gor; glutathione reductase (NADPH) [EC:1.8.1.7]	mmu00480 Glutathione metabolism - Mus musculus (mouse); mmu04918 Thyroid hormone synthesis - Mus musculus (mouse);	IPR016156; IPR004099; IPR023753;	FAD/NAD-linked reductase, dimerisation domain; Pyridine nucleotide-disulphide oxidoreductase, dimerisation domain; FAD/NAD(P)-binding domain;
P48036	95	2.133	Up	K	Annexin A5	Anxa5	1	0.000368104	71.085	LYDAYELK(1)HALK	4	0.93095	4	1.348	0.632	cytoplasm	GO:0044707 single-multicellular organism process; GO:0007596 blood coagulation; GO:0065008 regulation of biological quality; GO:0050878 regulation of body fluid levels; GO:0006950 response to stress; GO:0051241 negative regulation of multicellular organismal process; GO:0044699 single-organism process; GO:0048519 negative regulation of biological process; GO:0010033 response to organic substance;…	GO:0016020 membrane; GO:0005615 extracellular space; GO:0044421 extracellular region part; GO:0009897 external side of plasma membrane; GO:0030054 cell junction; GO:0071944 cell periphery; GO:0031982 vesicle; GO:0070161 anchoring junction; GO:0072563 endothelial microparticle; GO:0005623 cell; GO:0005576 extracellular region; GO:0005886 plasma membrane; GO:0043226 organelle; GO:0070062 extracellu…	GO:0005544 calcium-dependent phospholipid binding; GO:0005488 binding; GO:0005543 phospholipid binding; GO:0043167 ion binding; GO:0008289 lipid binding; GO:0043169 cation binding; GO:0046872 metal ion binding; GO:0043168 anion binding; GO:0005515 protein binding; GO:0005509 calcium ion binding;	K16646	ANXA5; annexin A5
P48678	171	1.982	Up	K	Prelamin-A/C	Lmna	1	7.33731e-05	87.647	GQVAK(1)LEAALGEAK	2	-0.009365	3	1.322	0.667	nucleus	GO:0044700 single organism signaling; GO:0010941 regulation of cell death; GO:0090342 regulation of cell aging; GO:0090201 negative regulation of release of cytochrome c from mitochondria; GO:0009891 positive regulation of biosynthetic process; GO:0051169 nuclear transport; GO:0010821 regulation of mitochondrion organization; GO:0015031 protein transport; GO:0008285 negative regulation of cell pr…	GO:0016020 membrane; GO:0044421 extracellular region part; GO:0031090 organelle membrane; GO:0005737 cytoplasm; GO:0099512 supramolecular fiber; GO:0044424 intracellular part; GO:0099080 supramolecular complex; GO:0005623 cell; GO:0044422 organelle part; GO:0043228 non-membrane-bounded organelle; GO:0005856 cytoskeleton; GO:0031974 membrane-enclosed lumen; GO:0005652 nuclear lamina; GO:0005654 nu…	GO:0005515 protein binding; GO:0005198 structural molecule activity; GO:0005488 binding;	K12641	LMNA; lamin A/C	mmu04210 Apoptosis - Mus musculus (mouse); mmu05410 Hypertrophic cardiomyopathy (HCM) - Mus musculus (mouse); mmu05412 Arrhythmogenic right ventricular cardiomyopathy (ARVC) - Mus musculus (mouse); mmu05414 Dilated cardiomyopathy (DCM) - Mus musculus (mouse);	IPR001322;	Lamin Tail Domain;
P50516	165	2.335	Up	K	V-type proton ATPase catalytic subunit A	Atp6v1a	1	0.00598398	60.589	HK(1)IMLPPR	3	-0.38027	3	1.56	0.668	cytoplasm	GO:0009116 nucleoside metabolic process; GO:0042278 purine nucleoside metabolic process; GO:0034220 ion transmembrane transport; GO:0006725 cellular aromatic compound metabolic process; GO:0009167 purine ribonucleoside monophosphate metabolic process; GO:0090662 ATP hydrolysis coupled transmembrane transport; GO:0009259 ribonucleotide metabolic process; GO:0009117 nucleotide metabolic process; GO…	GO:0016020 membrane; GO:0044421 extracellular region part; GO:0016324 apical plasma membrane; GO:0031090 organelle membrane; GO:0098796 membrane protein complex; GO:0071944 cell periphery; GO:0031982 vesicle; GO:0005737 cytoplasm; GO:0032991 macromolecular complex; GO:0044424 intracellular part; GO:0033176 proton-transporting V-type ATPase complex; GO:0098858 actin-based cell projection; GO:00056…	GO:0042625 ATPase coupled ion transmembrane transporter activity; GO:1901265 nucleoside phosphate binding; GO:0015399 primary active transmembrane transporter activity; GO:0022892 substrate-specific transporter activity; GO:0016817 hydrolase activity, acting on acid anhydrides; GO:0044769 ATPase activity, coupled to transmembrane movement of ions, rotational mechanism; GO:0015077 monovalent inorg…	K02145	ATPeV1A, ATP6A; V-type H+-transporting ATPase subunit A [EC:3.6.3.14]	mmu00190 Oxidative phosphorylation - Mus musculus (mouse); mmu01100 Metabolic pathways - Mus musculus (mouse); mmu04145 Phagosome - Mus musculus (mouse); mmu04150 mTOR signaling pathway - Mus musculus (mouse); mmu04721 Synaptic vesicle cycle - Mus musculus (mouse); mmu04966 Collecting duct acid secretion - Mus musculus (mouse); mmu05165 Human papillomavirus infection - Mus musculus (mouse); mmu05…	IPR031686; IPR004100; IPR000194; IPR027417; IPR024034;	ATPsynthase alpha/beta subunit, N-terminal extension; ATPase, F1/V1/A1 complex, alpha/beta subunit, N-terminal domain; ATPase, F1/V1/A1 complex, alpha/beta subunit, nucleotide-binding domain; P-loop containing nucleoside triphosphate hydrolase; ATPase, F1/V1 complex, beta subunit, C-terminal;
P51410	28	1.767	Up	K	60S ribosomal protein L9	Rpl9	1	0.00759048	119.17	TVIVK(1)GPR	2	0.8737	2	1.405	0.795	cytoplasm	GO:0006518 peptide metabolic process; GO:0043043 peptide biosynthetic process; GO:0044267 cellular protein metabolic process; GO:0006807 nitrogen compound metabolic process; GO:0009058 biosynthetic process; GO:0043603 cellular amide metabolic process; GO:0044238 primary metabolic process; GO:1901566 organonitrogen compound biosynthetic process; GO:1901576 organic substance biosynthetic process; G…	GO:0016020 membrane; GO:0044421 extracellular region part; GO:0030054 cell junction; GO:0005737 cytoplasm; GO:0032991 macromolecular complex; GO:0044424 intracellular part; GO:0005623 cell; GO:0044422 organelle part; GO:0043228 non-membrane-bounded organelle; GO:0005925 focal adhesion; GO:0044391 ribosomal subunit; GO:0005622 intracellular; GO:0044464 cell part; GO:0005912 adherens junction; GO:0…	GO:0097159 organic cyclic compound binding; GO:1901363 heterocyclic compound binding; GO:0003723 RNA binding; GO:0005488 binding; GO:0003676 nucleic acid binding; GO:0005198 structural molecule activity; GO:0003735 structural constituent of ribosome; GO:0019843 rRNA binding;	K02940	RP-L9e, RPL9; large subunit ribosomal protein L9e	mmu03010 Ribosome - Mus musculus (mouse);	IPR020040;	Ribosomal protein L6, alpha-beta domain;
P51432	278	2.39	Up	K	"1-phosphatidylinositol 4,5-bisphosphate phosphodiesterase beta-3"	Plcb3	1	0.000513173	132.88	LLIEK(1)YETNK	2	1.1567	2	1.41	0.59	nucleus	GO:0008217 regulation of blood pressure; GO:0050794 regulation of cellular process; GO:0044700 single organism signaling; GO:0065008 regulation of biological quality; GO:0044699 single-organism process; GO:0050896 response to stimulus; GO:0071704 organic substance metabolic process; GO:0022610 biological adhesion; GO:0008152 metabolic process; GO:0007165 signal transduction; GO:0007154 cell commu…	GO:0043229 intracellular organelle; GO:0030054 cell junction; GO:0044446 intracellular organelle part; GO:0070161 anchoring junction; GO:0032991 macromolecular complex; GO:0031981 nuclear lumen; GO:0044424 intracellular part; GO:0005913 cell-cell adherens junction; GO:0005623 cell; GO:0005911 cell-cell junction; GO:0044422 organelle part; GO:0031974 membrane-enclosed lumen; GO:0043231 intracellul…	GO:0004629 phospholipase C activity; GO:0043167 ion binding; GO:0005515 protein binding; GO:0016787 hydrolase activity; GO:0098632 protein binding involved in cell-cell adhesion; GO:0016298 lipase activity; GO:0005516 calmodulin binding; GO:0004871 signal transducer activity; GO:0050839 cell adhesion molecule binding; GO:0098641 cadherin binding involved in cell-cell adhesion; GO:0004435 phosphat…	K05858	PLCB; phosphatidylinositol phospholipase C, beta [EC:3.1.4.11]	mmu00562 Inositol phosphate metabolism - Mus musculus (mouse); mmu01100 Metabolic pathways - Mus musculus (mouse); mmu04015 Rap1 signaling pathway - Mus musculus (mouse); mmu04020 Calcium signaling pathway - Mus musculus (mouse); mmu04022 cGMP-PKG signaling pathway - Mus musculus (mouse); mmu04062 Chemokine signaling pathway - Mus musculus (mouse); mmu04070 Phosphatidylinositol signaling system -…	IPR015359; IPR000909; IPR011992; IPR001711; IPR017946; IPR011993; IPR000008; IPR014815;	Phosphoinositide-specific phospholipase C, EF-hand-like domain; Phosphatidylinositol-specific phospholipase C, X domain; EF-hand domain pair; Phospholipase C, phosphatidylinositol-specific, Y domain; PLC-like phosphodiesterase, TIM beta/alpha-barrel domain; PH domain-like; C2 domain; Phospholipase C-beta, C-terminal domain;
P51432	30	2.2	Up	K	"1-phosphatidylinositol 4,5-bisphosphate phosphodiesterase beta-3"	Plcb3	1	2.65042e-05	118.28	FIK(1)WDEEASSR	2	-0.2105	4	1.375	0.625	nucleus	GO:0008217 regulation of blood pressure; GO:0050794 regulation of cellular process; GO:0044700 single organism signaling; GO:0065008 regulation of biological quality; GO:0044699 single-organism process; GO:0050896 response to stimulus; GO:0071704 organic substance metabolic process; GO:0022610 biological adhesion; GO:0008152 metabolic process; GO:0007165 signal transduction; GO:0007154 cell commu…	GO:0043229 intracellular organelle; GO:0030054 cell junction; GO:0044446 intracellular organelle part; GO:0070161 anchoring junction; GO:0032991 macromolecular complex; GO:0031981 nuclear lumen; GO:0044424 intracellular part; GO:0005913 cell-cell adherens junction; GO:0005623 cell; GO:0005911 cell-cell junction; GO:0044422 organelle part; GO:0031974 membrane-enclosed lumen; GO:0043231 intracellul…	GO:0004629 phospholipase C activity; GO:0043167 ion binding; GO:0005515 protein binding; GO:0016787 hydrolase activity; GO:0098632 protein binding involved in cell-cell adhesion; GO:0016298 lipase activity; GO:0005516 calmodulin binding; GO:0004871 signal transducer activity; GO:0050839 cell adhesion molecule binding; GO:0098641 cadherin binding involved in cell-cell adhesion; GO:0004435 phosphat…	K05858	PLCB; phosphatidylinositol phospholipase C, beta [EC:3.1.4.11]	mmu00562 Inositol phosphate metabolism - Mus musculus (mouse); mmu01100 Metabolic pathways - Mus musculus (mouse); mmu04015 Rap1 signaling pathway - Mus musculus (mouse); mmu04020 Calcium signaling pathway - Mus musculus (mouse); mmu04022 cGMP-PKG signaling pathway - Mus musculus (mouse); mmu04062 Chemokine signaling pathway - Mus musculus (mouse); mmu04070 Phosphatidylinositol signaling system -…	IPR015359; IPR000909; IPR011992; IPR001711; IPR017946; IPR011993; IPR000008; IPR014815;	Phosphoinositide-specific phospholipase C, EF-hand-like domain; Phosphatidylinositol-specific phospholipase C, X domain; EF-hand domain pair; Phospholipase C, phosphatidylinositol-specific, Y domain; PLC-like phosphodiesterase, TIM beta/alpha-barrel domain; PH domain-like; C2 domain; Phospholipase C-beta, C-terminal domain;
P52480	62	2.639	Up	K	Pyruvate kinase PKM	Pkm	1	0.000776927	74.841	SVEMLK(1)EMIK	3	-0.1265	1	1.483	0.562	cytoplasm	GO:0006757 ATP generation from ADP; GO:0009116 nucleoside metabolic process; GO:0042278 purine nucleoside metabolic process; GO:0006165 nucleoside diphosphate phosphorylation; GO:0046031 ADP metabolic process; GO:0019362 pyridine nucleotide metabolic process; GO:0006096 glycolytic process; GO:0009167 purine ribonucleoside monophosphate metabolic process; GO:0009117 nucleotide metabolic process; G…	GO:0043229 intracellular organelle; GO:0005929 cilium; GO:0044421 extracellular region part; GO:0042995 cell projection; GO:0030054 cell junction; GO:0005737 cytoplasm; GO:0031982 vesicle; GO:0070161 anchoring junction; GO:0044424 intracellular part; GO:0005913 cell-cell adherens junction; GO:0005829 cytosol; GO:0005911 cell-cell junction; GO:0005623 cell; GO:0005576 extracellular region; GO:0005…	GO:1901265 nucleoside phosphate binding; GO:0016773 phosphotransferase activity, alcohol group as acceptor; GO:0030955 potassium ion binding; GO:0005515 protein binding; GO:0003823 antigen binding; GO:1901363 heterocyclic compound binding; GO:0097159 organic cyclic compound binding; GO:0098641 cadherin binding involved in cell-cell adhesion; GO:0016301 kinase activity; GO:0003824 catalytic activi…	K00873	PK, pyk; pyruvate kinase [EC:2.7.1.40]	mmu00010 Glycolysis / Gluconeogenesis - Mus musculus (mouse); mmu00230 Purine metabolism - Mus musculus (mouse); mmu00620 Pyruvate metabolism - Mus musculus (mouse); mmu01100 Metabolic pathways - Mus musculus (mouse); mmu01200 Carbon metabolism - Mus musculus (mouse); mmu01230 Biosynthesis of amino acids - Mus musculus (mouse); mmu04922 Glucagon signaling pathway - Mus musculus (mouse); mmu04930 …	IPR015794; IPR011037; IPR015813; IPR015806; IPR015795; IPR015793;	Pyruvate kinase, alpha/beta; Pyruvate kinase-like, insert domain; Pyruvate/Phosphoenolpyruvate kinase-like domain; Pyruvate kinase, beta-barrel insert domain; Pyruvate kinase, C-terminal; Pyruvate kinase, barrel;
P53657	250	2.076	Up	K	Pyruvate kinase PKLR	Pklr	1	1.9298e-09	100.62	K(1)GVNLPNAEVDLPGLSEQDLLDLR	3	-0.38178	1	1.385	0.667	cytoplasm	GO:0006757 ATP generation from ADP; GO:0009116 nucleoside metabolic process; GO:0042278 purine nucleoside metabolic process; GO:0006165 nucleoside diphosphate phosphorylation; GO:0046031 ADP metabolic process; GO:0019362 pyridine nucleotide metabolic process; GO:0006096 glycolytic process; GO:0009167 purine ribonucleoside monophosphate metabolic process; GO:0009117 nucleotide metabolic process; G…	GO:0044421 extracellular region part; GO:0031982 vesicle; GO:0005737 cytoplasm; GO:0044424 intracellular part; GO:0005623 cell; GO:0005829 cytosol; GO:0005576 extracellular region; GO:0043226 organelle; GO:0070062 extracellular exosome; GO:0005622 intracellular; GO:0044464 cell part; GO:1903561 extracellular vesicle; GO:0043227 membrane-bounded organelle; GO:0043230 extracellular organelle; GO:00…	GO:0000287 magnesium ion binding; GO:0004743 pyruvate kinase activity; GO:0005524 ATP binding; GO:1901265 nucleoside phosphate binding; GO:0016773 phosphotransferase activity, alcohol group as acceptor; GO:0001882 nucleoside binding; GO:0043167 ion binding; GO:0030955 potassium ion binding; GO:0000166 nucleotide binding; GO:0097159 organic cyclic compound binding; GO:1901363 heterocyclic compound…	K12406	PKLR; pyruvate kinase isozymes R/L [EC:2.7.1.40]	mmu00010 Glycolysis / Gluconeogenesis - Mus musculus (mouse); mmu00230 Purine metabolism - Mus musculus (mouse); mmu00620 Pyruvate metabolism - Mus musculus (mouse); mmu01100 Metabolic pathways - Mus musculus (mouse); mmu01200 Carbon metabolism - Mus musculus (mouse); mmu01230 Biosynthesis of amino acids - Mus musculus (mouse); mmu04910 Insulin signaling pathway - Mus musculus (mouse); mmu04930 T…	IPR011037; IPR015813; IPR015794; IPR015806; IPR015795; IPR015793;	Pyruvate kinase-like, insert domain; Pyruvate/Phosphoenolpyruvate kinase-like domain; Pyruvate kinase, alpha/beta; Pyruvate kinase, beta-barrel insert domain; Pyruvate kinase, C-terminal; Pyruvate kinase, barrel;
P53810	5	1.815	Up	K	Phosphatidylinositol transfer protein alpha isoform	Pitpna	1	0.0508184	79.469	VLLK(1)EYR	2	0.36377	1	1.254	0.691	cytoplasm	GO:0016043 cellular component organization; GO:0044707 single-multicellular organism process; GO:0048869 cellular developmental process; GO:0048666 neuron development; GO:0044699 single-organism process; GO:0032989 cellular component morphogenesis; GO:0022008 neurogenesis; GO:0048468 cell development; GO:0000904 cell morphogenesis involved in differentiation; GO:0051234 establishment of localizat…	GO:0016020 membrane; GO:0044421 extracellular region part; GO:0005737 cytoplasm; GO:0031982 vesicle; GO:0031224 intrinsic component of membrane; GO:0044424 intracellular part; GO:0005829 cytosol; GO:0005623 cell; GO:0016021 integral component of membrane; GO:0005576 extracellular region; GO:0043226 organelle; GO:0070062 extracellular exosome; GO:0044425 membrane part; GO:0044464 cell part; GO:004…	GO:0070405 ammonium ion binding; GO:0043167 ion binding; GO:0005319 lipid transporter activity; GO:0022892 substrate-specific transporter activity; GO:0008526 phosphatidylinositol transporter activity; GO:0031210 phosphatidylcholine binding; GO:0050997 quaternary ammonium group binding; GO:0005488 binding; GO:0005543 phospholipid binding; GO:0035091 phosphatidylinositol binding; GO:0008289 lipid …				IPR023393;	START-like domain;
P55012	1054	1.728	Up	K	Solute carrier family 12 member 2	Slc12a2	1	0.000937411	79.474	VFIGGK(1)INR	2	-4.0811	3	1.279	0.74	plasma membrane	GO:0098661 inorganic anion transmembrane transport; GO:0048732 gland development; GO:0044699 single-organism process; GO:0050877 neurological system process; GO:0048754 branching morphogenesis of an epithelial tube; GO:0051234 establishment of localization; GO:0009605 response to external stimulus; GO:0006813 potassium ion transport; GO:0061180 mammary gland epithelium development; GO:0048729 tis…	GO:0016323 basolateral plasma membrane; GO:0016020 membrane; GO:0044421 extracellular region part; GO:0016324 apical plasma membrane; GO:0071944 cell periphery; GO:0031982 vesicle; GO:0031224 intrinsic component of membrane; GO:0005623 cell; GO:0005576 extracellular region; GO:0016021 integral component of membrane; GO:0005886 plasma membrane; GO:0043226 organelle; GO:0070062 extracellular exosom…	GO:0015294 solute:cation symporter activity; GO:0022804 active transmembrane transporter activity; GO:0015291 secondary active transmembrane transporter activity; GO:0008519 ammonium transmembrane transporter activity; GO:0015075 ion transmembrane transporter activity; GO:0022853 active ion transmembrane transporter activity; GO:0015293 symporter activity; GO:0019901 protein kinase binding; GO:00…	K10951	SLC12A2, NKCC1; solute carrier family 12 (sodium/potassium/chloride transporter), member 2	mmu04970 Salivary secretion - Mus musculus (mouse); mmu04972 Pancreatic secretion - Mus musculus (mouse);	IPR013612; IPR004841; IPR018491;	Amino acid permease, N-terminal; Amino acid permease/ SLC12A domain; SLC12A transporter, C-terminal;
P55050	51	23.053	Up	K	"Fatty acid-binding protein, intestinal"	Fabp2	1	0.00639824	52.167	FTVK(1)ESSNFR	3	1.6069	1	1.752	0.076	cytoplasm	GO:0006810 transport; GO:0051179 localization; GO:0051234 establishment of localization;	GO:0044424 intracellular part; GO:0005623 cell; GO:0005622 intracellular; GO:0044464 cell part; GO:0005737 cytoplasm;	GO:0031406 carboxylic acid binding; GO:0005488 binding; GO:0043167 ion binding; GO:0008289 lipid binding; GO:0043177 organic acid binding; GO:0043168 anion binding; GO:0005504 fatty acid binding; GO:0033293 monocarboxylic acid binding; GO:0005215 transporter activity; GO:0036094 small molecule binding;	K08751	FABP2; fatty acid-binding protein 2, intestinal	mmu03320 PPAR signaling pathway - Mus musculus (mouse); mmu04975 Fat digestion and absorption - Mus musculus (mouse);	IPR000463; IPR012674; IPR000566; IPR011038;	Cytosolic fatty-acid binding; Calycin; Lipocalin/cytosolic fatty-acid binding domain; Calycin-like;
P56389	73	1.841	Up	K	Cytidine deaminase	Cda	1	8.89689e-05	103.97	TAIQK(1)AISEGYK	2	0.070907	4	1.3	0.706	extracellular	GO:0044085 cellular component biogenesis; GO:0009116 nucleoside metabolic process; GO:0046135 pyrimidine nucleoside catabolic process; GO:0045980 negative regulation of nucleotide metabolic process; GO:0044699 single-organism process; GO:0044237 cellular metabolic process; GO:0001558 regulation of cell growth; GO:0008152 metabolic process; GO:0006213 pyrimidine nucleoside metabolic process; GO:00…	GO:0044464 cell part; GO:0005622 intracellular; GO:0005737 cytoplasm; GO:0044424 intracellular part; GO:0005829 cytosol; GO:0005623 cell; GO:0044444 cytoplasmic part;	GO:0043167 ion binding; GO:0001882 nucleoside binding; GO:0046983 protein dimerization activity; GO:0005515 protein binding; GO:0016787 hydrolase activity; GO:0008270 zinc ion binding; GO:1901363 heterocyclic compound binding; GO:0097159 organic cyclic compound binding; GO:0016814 hydrolase activity, acting on carbon-nitrogen (but not peptide) bonds, in cyclic amidines; GO:0097367 carbohydrate de…	K01489	cdd, CDA; cytidine deaminase [EC:3.5.4.5]	mmu00240 Pyrimidine metabolism - Mus musculus (mouse); mmu00983 Drug metabolism - other enzymes - Mus musculus (mouse); mmu01100 Metabolic pathways - Mus musculus (mouse);	IPR016193; IPR002125;	Cytidine deaminase-like; Cytidine and deoxycytidylate deaminases, zinc-binding;
P56399	743	1.992	Up	K	Ubiquitin carboxyl-terminal hydrolase 5	Usp5	1	0.00695602	118.74	DQALK(1)ALR	2	0.62847	2	1.315	0.66	nucleus	GO:0050794 regulation of cellular process; GO:0070646 protein modification by small protein removal; GO:0051603 proteolysis involved in cellular protein catabolic process; GO:0044257 cellular protein catabolic process; GO:0032270 positive regulation of cellular protein metabolic process; GO:0032436 positive regulation of proteasomal ubiquitin-dependent protein catabolic process; GO:0060255 regula…		GO:0004843 thiol-dependent ubiquitin-specific protease activity; GO:0008233 peptidase activity; GO:0043167 ion binding; GO:0019783 ubiquitin-like protein-specific protease activity; GO:0005515 protein binding; GO:0008234 cysteine-type peptidase activity; GO:0016787 hydrolase activity; GO:0008270 zinc ion binding; GO:0032182 ubiquitin-like protein binding; GO:0046914 transition metal ion binding; …	K11836	USP5_13, UBP14; ubiquitin carboxyl-terminal hydrolase 5/13 [EC:3.4.19.12]		IPR001607; IPR015940; IPR013083; IPR028889; IPR001394; IPR009060;	Zinc finger, UBP-type; Ubiquitin-associated domain; Zinc finger, RING/FYVE/PHD-type; Ubiquitin specific protease domain; Peptidase C19, ubiquitin carboxyl-terminal hydrolase; UBA-like;
P56399	558	1.67	Up	K	Ubiquitin carboxyl-terminal hydrolase 5	Usp5	1	0.0229213	76.679	SVAVK(1)TTR	2	-0.35666	2	1.239	0.742	nucleus	GO:0050794 regulation of cellular process; GO:0070646 protein modification by small protein removal; GO:0051603 proteolysis involved in cellular protein catabolic process; GO:0044257 cellular protein catabolic process; GO:0032270 positive regulation of cellular protein metabolic process; GO:0032436 positive regulation of proteasomal ubiquitin-dependent protein catabolic process; GO:0060255 regula…		GO:0004843 thiol-dependent ubiquitin-specific protease activity; GO:0008233 peptidase activity; GO:0043167 ion binding; GO:0019783 ubiquitin-like protein-specific protease activity; GO:0005515 protein binding; GO:0008234 cysteine-type peptidase activity; GO:0016787 hydrolase activity; GO:0008270 zinc ion binding; GO:0032182 ubiquitin-like protein binding; GO:0046914 transition metal ion binding; …	K11836	USP5_13, UBP14; ubiquitin carboxyl-terminal hydrolase 5/13 [EC:3.4.19.12]		IPR001607; IPR015940; IPR013083; IPR028889; IPR001394; IPR009060;	Zinc finger, UBP-type; Ubiquitin-associated domain; Zinc finger, RING/FYVE/PHD-type; Ubiquitin specific protease domain; Peptidase C19, ubiquitin carboxyl-terminal hydrolase; UBA-like;
P57780	332	1.867	Up	K	Alpha-actinin-4	Actn4	1	4.04275e-23	200.16	TIQEMQQK(1)LEDFR	2	-1.4618	9	1.245	0.667	cytoplasm,nucleus	GO:0060627 regulation of vesicle-mediated transport; GO:0044085 cellular component biogenesis; GO:0044700 single organism signaling; GO:0010941 regulation of cell death; GO:0030335 positive regulation of cell migration; GO:1901224 positive regulation of NIK/NF-kappaB signaling; GO:0015031 protein transport; GO:0048549 positive regulation of pinocytosis; GO:0030036 actin cytoskeleton organization;…	GO:0098862 cluster of actin-based cell projections; GO:0044421 extracellular region part; GO:0099568 cytoplasmic region; GO:0005737 cytoplasm; GO:0032991 macromolecular complex; GO:0099080 supramolecular complex; GO:0005623 cell; GO:0031674 I band; GO:0031143 pseudopodium; GO:0044422 organelle part; GO:0043228 non-membrane-bounded organelle; GO:0070062 extracellular exosome; GO:0005654 nucleoplas…	GO:0051015 actin filament binding; GO:0047485 protein N-terminus binding; GO:0031490 chromatin DNA binding; GO:0005102 receptor binding; GO:0003690 double-stranded DNA binding; GO:0046983 protein dimerization activity; GO:0005515 protein binding; GO:0051427 hormone receptor binding; GO:0003682 chromatin binding; GO:0000975 regulatory region DNA binding; GO:1901363 heterocyclic compound binding; G…	K05699	ACTN1_4; actinin alpha 1/4	mmu04510 Focal adhesion - Mus musculus (mouse); mmu04520 Adherens junction - Mus musculus (mouse); mmu04530 Tight junction - Mus musculus (mouse); mmu04670 Leukocyte transendothelial migration - Mus musculus (mouse); mmu04810 Regulation of actin cytoskeleton - Mus musculus (mouse); mmu05146 Amoebiasis - Mus musculus (mouse); mmu05203 Viral carcinogenesis - Mus musculus (mouse); mmu05322 Systemic …	IPR014837; IPR002048; IPR011992; IPR001715;	EF-hand, Ca insensitive; EF-hand domain; EF-hand domain pair; Calponin homology domain;
P58252	272	1.512	Up	K	Elongation factor 2	Eef2	1	0.000244901	111.63	YFDPANGK(1)FSK	2	-1.6749	11	1.175	0.777	cytoplasm	GO:0032270 positive regulation of cellular protein metabolic process; GO:0006518 peptide metabolic process; GO:0010608 posttranscriptional regulation of gene expression; GO:0009891 positive regulation of biosynthetic process; GO:0044237 cellular metabolic process; GO:0022610 biological adhesion; GO:0009605 response to external stimulus; GO:0008152 metabolic process; GO:0007155 cell adhesion; GO:0…	GO:0016020 membrane; GO:0044421 extracellular region part; GO:0071944 cell periphery; GO:0098857 membrane microdomain; GO:0030054 cell junction; GO:0031982 vesicle; GO:0005737 cytoplasm; GO:0032991 macromolecular complex; GO:0044424 intracellular part; GO:0005913 cell-cell adherens junction; GO:0005623 cell; GO:0005911 cell-cell junction; GO:0043228 non-membrane-bounded organelle; GO:0070062 extr…	GO:0051015 actin filament binding; GO:1901265 nucleoside phosphate binding; GO:0003746 translation elongation factor activity; GO:0019901 protein kinase binding; GO:0016817 hydrolase activity, acting on acid anhydrides; GO:0016787 hydrolase activity; GO:0005515 protein binding; GO:1901363 heterocyclic compound binding; GO:0097159 organic cyclic compound binding; GO:0098641 cadherin binding involv…	K03234	EEF2; elongation factor 2	mmu04152 AMPK signaling pathway - Mus musculus (mouse); mmu04921 Oxytocin signaling pathway - Mus musculus (mouse);	IPR027417; IPR000795; IPR005517; IPR005225; IPR004161; IPR000640; IPR020568; IPR014721; IPR009022; IPR009000;	P-loop containing nucleoside triphosphate hydrolase; Transcription factor, GTP-binding domain; Translation elongation factor EFG/EF2, domain IV; Small GTP-binding protein domain; Translation elongation factor EFTu-like, domain 2; Translation elongation factor EFG, V domain; Ribosomal protein S5 domain 2-type fold; Ribosomal protein S5 domain 2-type fold, subgroup; Elongation factor G, III-V domai…
P58771	37	2.418	Up	K	Tropomyosin alpha-1 chain	Tpm1	1	8.28745e-07	110.44	SK(1)QLEDELVSLQK	3	2.0854	2	1.393	0.576	cytoplasm	GO:0044085 cellular component biogenesis; GO:0065008 regulation of biological quality; GO:0045777 positive regulation of blood pressure; GO:0003065 positive regulation of heart rate by epinephrine; GO:0043009 chordate embryonic development; GO:0060415 muscle tissue morphogenesis; GO:0032989 cellular component morphogenesis; GO:0008285 negative regulation of cell proliferation; GO:0030036 actin cy…	GO:0016020 membrane; GO:0071944 cell periphery; GO:0030016 myofibril; GO:0032587 ruffle membrane; GO:0005737 cytoplasm; GO:0044424 intracellular part; GO:0099512 supramolecular fiber; GO:0032059 bleb; GO:0099080 supramolecular complex; GO:0005623 cell; GO:0032432 actin filament bundle; GO:0044422 organelle part; GO:0005862 muscle thin filament tropomyosin; GO:0043228 non-membrane-bounded organell…	GO:0051015 actin filament binding; GO:0008092 cytoskeletal protein binding; GO:0005200 structural constituent of cytoskeleton; GO:0005488 binding; GO:0044877 macromolecular complex binding; GO:0003779 actin binding; GO:0005515 protein binding; GO:0008307 structural constituent of muscle; GO:0005198 structural molecule activity; GO:0032403 protein complex binding;	K10373	TPM1; tropomyosin 1	mmu04260 Cardiac muscle contraction - Mus musculus (mouse); mmu04261 Adrenergic signaling in cardiomyocytes - Mus musculus (mouse); mmu05206 MicroRNAs in cancer - Mus musculus (mouse); mmu05410 Hypertrophic cardiomyopathy (HCM) - Mus musculus (mouse); mmu05414 Dilated cardiomyopathy (DCM) - Mus musculus (mouse);
P60843	284	1.637	Up	K	Eukaryotic initiation factor 4A-I	Eif4a1	1	0.0197841	66.758	K(1)VDWLTEK	2	-0.0337	1	1.28	0.782	nucleus	GO:0006518 peptide metabolic process; GO:0006725 cellular aromatic compound metabolic process; GO:0060255 regulation of macromolecule metabolic process; GO:0044267 cellular protein metabolic process; GO:0009058 biosynthetic process; GO:1901566 organonitrogen compound biosynthetic process; GO:0044237 cellular metabolic process; GO:0071704 organic substance metabolic process; GO:0008152 metabolic p…	GO:0016020 membrane; GO:0044421 extracellular region part; GO:0031982 vesicle; GO:0005737 cytoplasm; GO:0044424 intracellular part; GO:0005623 cell; GO:0005576 extracellular region; GO:0043226 organelle; GO:0070062 extracellular exosome; GO:0031012 extracellular matrix; GO:0005622 intracellular; GO:0044464 cell part; GO:1903561 extracellular vesicle; GO:0043227 membrane-bounded organelle; GO:0043…	GO:1901265 nucleoside phosphate binding; GO:0008026 ATP-dependent helicase activity; GO:0003743 translation initiation factor activity; GO:0016817 hydrolase activity, acting on acid anhydrides; GO:0005515 protein binding; GO:0016787 hydrolase activity; GO:0016887 ATPase activity; GO:1901363 heterocyclic compound binding; GO:0097159 organic cyclic compound binding; GO:0016462 pyrophosphatase activ…	K03257	EIF4A; translation initiation factor 4A	mmu03013 RNA transport - Mus musculus (mouse);	IPR011545; IPR014014; IPR014001; IPR027417; IPR001650;	DEAD/DEAH box helicase domain; RNA helicase, DEAD-box type, Q motif; Helicase superfamily 1/2, ATP-binding domain; P-loop containing nucleoside triphosphate hydrolase; Helicase, C-terminal;
P61290	132	5.617	Up	K	Proteasome activator complex subunit 3	Psme3	1	0.0370891	54.343	LLIEK(1)CNTVK	2	1.5912	1	2.775	0.494	cytoplasm	GO:2000045 regulation of G1/S transition of mitotic cell cycle; GO:0010941 regulation of cell death; GO:0032270 positive regulation of cellular protein metabolic process; GO:0009968 negative regulation of signal transduction; GO:0023051 regulation of signaling; GO:0044699 single-organism process; GO:0010564 regulation of cell cycle process; GO:2001233 regulation of apoptotic signaling pathway; GO…	GO:0043229 intracellular organelle; GO:0016020 membrane; GO:0000502 proteasome complex; GO:0044446 intracellular organelle part; GO:0005737 cytoplasm; GO:0031981 nuclear lumen; GO:0032991 macromolecular complex; GO:0044424 intracellular part; GO:0005829 cytosol; GO:0005623 cell; GO:0044422 organelle part; GO:1905369 endopeptidase complex; GO:0031974 membrane-enclosed lumen; GO:0043226 organelle; …	GO:0042802 identical protein binding; GO:0002039 p53 binding; GO:0030234 enzyme regulator activity; GO:0005488 binding; GO:0061134 peptidase regulator activity; GO:0016504 peptidase activator activity; GO:0061133 endopeptidase activator activity; GO:0061135 endopeptidase regulator activity; GO:0005515 protein binding; GO:0098772 molecular function regulator; GO:0008047 enzyme activator activity; …	K06698	PSME3; proteasome activator subunit 3 (PA28 gamma)	mmu03050 Proteasome - Mus musculus (mouse); mmu04612 Antigen processing and presentation - Mus musculus (mouse); mmu05160 Hepatitis C - Mus musculus (mouse);	IPR003186; IPR003185;	Proteasome activator pa28, C-terminal domain; Proteasome activator pa28, N-terminal domain;
P61759	81	1.795	Up	K	Prefoldin subunit 3	Vbp1	1	3.78944e-12	123.02	LKGQIPEIK(1)QTLEILK	2	-0.46172	15	1.24	0.691	cytoplasm	GO:0044085 cellular component biogenesis; GO:0016043 cellular component organization; GO:0034622 cellular macromolecular complex assembly; GO:0071822 protein complex subunit organization; GO:0007021 tubulin complex assembly; GO:0007017 microtubule-based process; GO:0043933 macromolecular complex subunit organization; GO:0006457 protein folding; GO:0022607 cellular component assembly; GO:0065003 m…	GO:0043229 intracellular organelle; GO:0005737 cytoplasm; GO:0016272 prefoldin complex; GO:0032991 macromolecular complex; GO:0044424 intracellular part; GO:0005829 cytosol; GO:0005623 cell; GO:0043226 organelle; GO:0043231 intracellular membrane-bounded organelle; GO:0005634 nucleus; GO:0005622 intracellular; GO:0044464 cell part; GO:1990904 ribonucleoprotein complex; GO:0043227 membrane-bounded…	GO:0015631 tubulin binding; GO:0005515 protein binding; GO:0008092 cytoskeletal protein binding; GO:0005488 binding;
P62082	85	1.983	Up	K	40S ribosomal protein S7	Rps7	0.948248	9.6688e-05	77.191	ELEK(0.948)K(0.051)FSGKHVVFIAQRR	4	-0.52997	1	1.402	0.707	cytoplasm	GO:0001841 neural tube formation; GO:0044085 cellular component biogenesis; GO:0022613 ribonucleoprotein complex biogenesis; GO:0006518 peptide metabolic process; GO:0035148 tube formation; GO:0043009 chordate embryonic development; GO:0048869 cellular developmental process; GO:0044699 single-organism process; GO:0009058 biosynthetic process; GO:0044237 cellular metabolic process; GO:0048729 tiss…	GO:0016020 membrane; GO:0044421 extracellular region part; GO:0030054 cell junction; GO:0015935 small ribosomal subunit; GO:0031982 vesicle; GO:0005737 cytoplasm; GO:0032991 macromolecular complex; GO:0044424 intracellular part; GO:0005623 cell; GO:0044422 organelle part; GO:0043228 non-membrane-bounded organelle; GO:0005856 cytoskeleton; GO:0070062 extracellular exosome; GO:0031974 membrane-encl…	GO:0097159 organic cyclic compound binding; GO:1901363 heterocyclic compound binding; GO:0003723 RNA binding; GO:0008187 poly-pyrimidine tract binding; GO:0005488 binding; GO:0003676 nucleic acid binding; GO:0008266 poly(U) RNA binding; GO:0005198 structural molecule activity; GO:0003735 structural constituent of ribosome; GO:0003727 single-stranded RNA binding;	K02993	RP-S7e, RPS7; small subunit ribosomal protein S7e	mmu03010 Ribosome - Mus musculus (mouse);
P62192	98	2.218	Up	K	26S proteasome regulatory subunit 4	Psmc1	1	0.0155993	99.755	SK(1)VDDLR	2	0.25423	1	1.333	0.601	cytoplasm,nucleus	GO:0060260 regulation of transcription initiation from RNA polymerase II promoter; GO:0010941 regulation of cell death; GO:0032270 positive regulation of cellular protein metabolic process; GO:0031331 positive regulation of cellular catabolic process; GO:0009891 positive regulation of biosynthetic process; GO:0044699 single-organism process; GO:0036503 ERAD pathway; GO:0044237 cellular metabolic …	GO:0016020 membrane; GO:0005838 proteasome regulatory particle; GO:0005737 cytoplasm; GO:0032991 macromolecular complex; GO:0044424 intracellular part; GO:0005623 cell; GO:0044422 organelle part; GO:1905369 endopeptidase complex; GO:0031974 membrane-enclosed lumen; GO:0005654 nucleoplasm; GO:1902494 catalytic complex; GO:0070013 intracellular organelle lumen; GO:0022624 proteasome accessory compl…	GO:1901265 nucleoside phosphate binding; GO:0016817 hydrolase activity, acting on acid anhydrides; GO:0005515 protein binding; GO:0016787 hydrolase activity; GO:0016887 ATPase activity; GO:1901363 heterocyclic compound binding; GO:0097159 organic cyclic compound binding; GO:0016462 pyrophosphatase activity; GO:0003824 catalytic activity; GO:0032553 ribonucleotide binding; GO:0005488 binding; GO:0…	K03062	PSMC1, RPT2; 26S proteasome regulatory subunit T2	mmu03050 Proteasome - Mus musculus (mouse); mmu05165 Human papillomavirus infection - Mus musculus (mouse); mmu05169 Epstein-Barr virus infection - Mus musculus (mouse); mmu05203 Viral carcinogenesis - Mus musculus (mouse);	IPR003959; IPR003593; IPR027417;	ATPase, AAA-type, core; AAA+ ATPase domain; P-loop containing nucleoside triphosphate hydrolase;
P62334	38	2.791	Up	K	26S proteasome regulatory subunit 10B	Psmc6	1	0.00129166	136.8	ELTK(1)QYEK	2	0.5258	3	1.7	0.609	cytoplasm	GO:0060260 regulation of transcription initiation from RNA polymerase II promoter; GO:0032270 positive regulation of cellular protein metabolic process; GO:0031331 positive regulation of cellular catabolic process; GO:0009891 positive regulation of biosynthetic process; GO:0044699 single-organism process; GO:0036503 ERAD pathway; GO:0044237 cellular metabolic process; GO:0051130 positive regulati…	GO:0016020 membrane; GO:0044421 extracellular region part; GO:0005838 proteasome regulatory particle; GO:0031982 vesicle; GO:0005737 cytoplasm; GO:0032991 macromolecular complex; GO:0044424 intracellular part; GO:0005623 cell; GO:0044422 organelle part; GO:1905369 endopeptidase complex; GO:0070062 extracellular exosome; GO:0031974 membrane-enclosed lumen; GO:1902494 catalytic complex; GO:0070013 …	GO:1901265 nucleoside phosphate binding; GO:0016817 hydrolase activity, acting on acid anhydrides; GO:0005515 protein binding; GO:0016787 hydrolase activity; GO:0016887 ATPase activity; GO:0097159 organic cyclic compound binding; GO:1901363 heterocyclic compound binding; GO:0042802 identical protein binding; GO:0016462 pyrophosphatase activity; GO:0003824 catalytic activity; GO:0032553 ribonucleo…	K03064	PSMC6, RPT4; 26S proteasome regulatory subunit T4	mmu03050 Proteasome - Mus musculus (mouse); mmu05169 Epstein-Barr virus infection - Mus musculus (mouse);	IPR003593; IPR003959; IPR027417;	AAA+ ATPase domain; ATPase, AAA-type, core; P-loop containing nucleoside triphosphate hydrolase;
P62334	34	2.218	Up	K	26S proteasome regulatory subunit 10B	Psmc6	1	0.0486997	60.892	EQLK(1)ELTK	2	-0.11351	1	1.544	0.696	cytoplasm	GO:0060260 regulation of transcription initiation from RNA polymerase II promoter; GO:0032270 positive regulation of cellular protein metabolic process; GO:0031331 positive regulation of cellular catabolic process; GO:0009891 positive regulation of biosynthetic process; GO:0044699 single-organism process; GO:0036503 ERAD pathway; GO:0044237 cellular metabolic process; GO:0051130 positive regulati…	GO:0016020 membrane; GO:0044421 extracellular region part; GO:0005838 proteasome regulatory particle; GO:0031982 vesicle; GO:0005737 cytoplasm; GO:0032991 macromolecular complex; GO:0044424 intracellular part; GO:0005623 cell; GO:0044422 organelle part; GO:1905369 endopeptidase complex; GO:0070062 extracellular exosome; GO:0031974 membrane-enclosed lumen; GO:1902494 catalytic complex; GO:0070013 …	GO:1901265 nucleoside phosphate binding; GO:0016817 hydrolase activity, acting on acid anhydrides; GO:0005515 protein binding; GO:0016787 hydrolase activity; GO:0016887 ATPase activity; GO:0097159 organic cyclic compound binding; GO:1901363 heterocyclic compound binding; GO:0042802 identical protein binding; GO:0016462 pyrophosphatase activity; GO:0003824 catalytic activity; GO:0032553 ribonucleo…	K03064	PSMC6, RPT4; 26S proteasome regulatory subunit T4	mmu03050 Proteasome - Mus musculus (mouse); mmu05169 Epstein-Barr virus infection - Mus musculus (mouse);	IPR003593; IPR003959; IPR027417;	AAA+ ATPase domain; ATPase, AAA-type, core; P-loop containing nucleoside triphosphate hydrolase;
P62334	206	2.075	Up	K	26S proteasome regulatory subunit 10B	Psmc6	1	0.00336721	50.077	VVSSSIVDK(1)YIGESAR	3	0.2397	2	1.498	0.722	cytoplasm	GO:0060260 regulation of transcription initiation from RNA polymerase II promoter; GO:0032270 positive regulation of cellular protein metabolic process; GO:0031331 positive regulation of cellular catabolic process; GO:0009891 positive regulation of biosynthetic process; GO:0044699 single-organism process; GO:0036503 ERAD pathway; GO:0044237 cellular metabolic process; GO:0051130 positive regulati…	GO:0016020 membrane; GO:0044421 extracellular region part; GO:0005838 proteasome regulatory particle; GO:0031982 vesicle; GO:0005737 cytoplasm; GO:0032991 macromolecular complex; GO:0044424 intracellular part; GO:0005623 cell; GO:0044422 organelle part; GO:1905369 endopeptidase complex; GO:0070062 extracellular exosome; GO:0031974 membrane-enclosed lumen; GO:1902494 catalytic complex; GO:0070013 …	GO:1901265 nucleoside phosphate binding; GO:0016817 hydrolase activity, acting on acid anhydrides; GO:0005515 protein binding; GO:0016787 hydrolase activity; GO:0016887 ATPase activity; GO:0097159 organic cyclic compound binding; GO:1901363 heterocyclic compound binding; GO:0042802 identical protein binding; GO:0016462 pyrophosphatase activity; GO:0003824 catalytic activity; GO:0032553 ribonucleo…	K03064	PSMC6, RPT4; 26S proteasome regulatory subunit T4	mmu03050 Proteasome - Mus musculus (mouse); mmu05169 Epstein-Barr virus infection - Mus musculus (mouse);	IPR003593; IPR003959; IPR027417;	AAA+ ATPase domain; ATPase, AAA-type, core; P-loop containing nucleoside triphosphate hydrolase;
P62334	62	5.874	Up	K	26S proteasome regulatory subunit 10B	Psmc6	1	5.14216e-08	102.39	ALQSVGQIVGEVLK(1)QLTEEK	3	-1.2026	2	2.138	0.364	cytoplasm	GO:0060260 regulation of transcription initiation from RNA polymerase II promoter; GO:0032270 positive regulation of cellular protein metabolic process; GO:0031331 positive regulation of cellular catabolic process; GO:0009891 positive regulation of biosynthetic process; GO:0044699 single-organism process; GO:0036503 ERAD pathway; GO:0044237 cellular metabolic process; GO:0051130 positive regulati…	GO:0016020 membrane; GO:0044421 extracellular region part; GO:0005838 proteasome regulatory particle; GO:0031982 vesicle; GO:0005737 cytoplasm; GO:0032991 macromolecular complex; GO:0044424 intracellular part; GO:0005623 cell; GO:0044422 organelle part; GO:1905369 endopeptidase complex; GO:0070062 extracellular exosome; GO:0031974 membrane-enclosed lumen; GO:1902494 catalytic complex; GO:0070013 …	GO:1901265 nucleoside phosphate binding; GO:0016817 hydrolase activity, acting on acid anhydrides; GO:0005515 protein binding; GO:0016787 hydrolase activity; GO:0016887 ATPase activity; GO:0097159 organic cyclic compound binding; GO:1901363 heterocyclic compound binding; GO:0042802 identical protein binding; GO:0016462 pyrophosphatase activity; GO:0003824 catalytic activity; GO:0032553 ribonucleo…	K03064	PSMC6, RPT4; 26S proteasome regulatory subunit T4	mmu03050 Proteasome - Mus musculus (mouse); mmu05169 Epstein-Barr virus infection - Mus musculus (mouse);	IPR003593; IPR003959; IPR027417;	AAA+ ATPase domain; ATPase, AAA-type, core; P-loop containing nucleoside triphosphate hydrolase;
P62334	48	2.282	Up	K	26S proteasome regulatory subunit 10B	Psmc6	1	7.67182e-34	181.54	SENDLK(1)ALQSVGQIVGEVLK	3	0.69219	6	1.563	0.685	cytoplasm	GO:0060260 regulation of transcription initiation from RNA polymerase II promoter; GO:0032270 positive regulation of cellular protein metabolic process; GO:0031331 positive regulation of cellular catabolic process; GO:0009891 positive regulation of biosynthetic process; GO:0044699 single-organism process; GO:0036503 ERAD pathway; GO:0044237 cellular metabolic process; GO:0051130 positive regulati…	GO:0016020 membrane; GO:0044421 extracellular region part; GO:0005838 proteasome regulatory particle; GO:0031982 vesicle; GO:0005737 cytoplasm; GO:0032991 macromolecular complex; GO:0044424 intracellular part; GO:0005623 cell; GO:0044422 organelle part; GO:1905369 endopeptidase complex; GO:0070062 extracellular exosome; GO:0031974 membrane-enclosed lumen; GO:1902494 catalytic complex; GO:0070013 …	GO:1901265 nucleoside phosphate binding; GO:0016817 hydrolase activity, acting on acid anhydrides; GO:0005515 protein binding; GO:0016787 hydrolase activity; GO:0016887 ATPase activity; GO:0097159 organic cyclic compound binding; GO:1901363 heterocyclic compound binding; GO:0042802 identical protein binding; GO:0016462 pyrophosphatase activity; GO:0003824 catalytic activity; GO:0032553 ribonucleo…	K03064	PSMC6, RPT4; 26S proteasome regulatory subunit T4	mmu03050 Proteasome - Mus musculus (mouse); mmu05169 Epstein-Barr virus infection - Mus musculus (mouse);	IPR003593; IPR003959; IPR027417;	AAA+ ATPase domain; ATPase, AAA-type, core; P-loop containing nucleoside triphosphate hydrolase;
P62849	21	1.848	Up	K	40S ribosomal protein S24	Rps24	1	0.0106506	43.549	K(1)QMVIDVLHPGK	4	-0.48746	1	1.364	0.738	cytoplasm	GO:0044085 cellular component biogenesis; GO:0022613 ribonucleoprotein complex biogenesis; GO:0065008 regulation of biological quality; GO:0006518 peptide metabolic process; GO:0006725 cellular aromatic compound metabolic process; GO:0002262 myeloid cell homeostasis; GO:0044267 cellular protein metabolic process; GO:0009058 biosynthetic process; GO:1901566 organonitrogen compound biosynthetic pro…	GO:0005840 ribosome; GO:0043229 intracellular organelle; GO:0016020 membrane; GO:0043232 intracellular non-membrane-bounded organelle; GO:0015935 small ribosomal subunit; GO:0044446 intracellular organelle part; GO:0005737 cytoplasm; GO:0032991 macromolecular complex; GO:0044424 intracellular part; GO:0005829 cytosol; GO:0005623 cell; GO:0044422 organelle part; GO:0043228 non-membrane-bounded org…	GO:0097159 organic cyclic compound binding; GO:1901363 heterocyclic compound binding; GO:0003723 RNA binding; GO:1901265 nucleoside phosphate binding; GO:0005488 binding; GO:0003676 nucleic acid binding; GO:0000166 nucleotide binding; GO:0003735 structural constituent of ribosome; GO:0005198 structural molecule activity; GO:0036094 small molecule binding;				IPR012678; IPR012677;	Ribosomal protein L23/L15e core domain; Nucleotide-binding alpha-beta plait domain;
P62849	83	1.718	Up	K	40S ribosomal protein S24	Rps24	1	1.38176e-20	179.79	TTGFGMIYDSLDYAK(1)K	2	-0.11404	4	1.321	0.769	cytoplasm	GO:0044085 cellular component biogenesis; GO:0022613 ribonucleoprotein complex biogenesis; GO:0065008 regulation of biological quality; GO:0006518 peptide metabolic process; GO:0006725 cellular aromatic compound metabolic process; GO:0002262 myeloid cell homeostasis; GO:0044267 cellular protein metabolic process; GO:0009058 biosynthetic process; GO:1901566 organonitrogen compound biosynthetic pro…	GO:0005840 ribosome; GO:0043229 intracellular organelle; GO:0016020 membrane; GO:0043232 intracellular non-membrane-bounded organelle; GO:0015935 small ribosomal subunit; GO:0044446 intracellular organelle part; GO:0005737 cytoplasm; GO:0032991 macromolecular complex; GO:0044424 intracellular part; GO:0005829 cytosol; GO:0005623 cell; GO:0044422 organelle part; GO:0043228 non-membrane-bounded org…	GO:0097159 organic cyclic compound binding; GO:1901363 heterocyclic compound binding; GO:0003723 RNA binding; GO:1901265 nucleoside phosphate binding; GO:0005488 binding; GO:0003676 nucleic acid binding; GO:0000166 nucleotide binding; GO:0003735 structural constituent of ribosome; GO:0005198 structural molecule activity; GO:0036094 small molecule binding;				IPR012678; IPR012677;	Ribosomal protein L23/L15e core domain; Nucleotide-binding alpha-beta plait domain;
P62908	132	1.876	Up	K	40S ribosomal protein S3	Rps3	1	1.86572e-05	87.429	FIMESGAK(1)GCEVVVSGK	3	-0.058882	3	1.281	0.683	cytoplasm	GO:0044085 cellular component biogenesis; GO:0032872 regulation of stress-activated MAPK cascade; GO:0010941 regulation of cell death; GO:0032270 positive regulation of cellular protein metabolic process; GO:0006518 peptide metabolic process; GO:0031116 positive regulation of microtubule polymerization; GO:0010608 posttranscriptional regulation of gene expression; GO:0097659 nucleic acid-template…	GO:0016020 membrane; GO:0044421 extracellular region part; GO:0031090 organelle membrane; GO:0032587 ruffle membrane; GO:0015935 small ribosomal subunit; GO:0005737 cytoplasm; GO:0032991 macromolecular complex; GO:0005623 cell; GO:0044422 organelle part; GO:0043228 non-membrane-bounded organelle; GO:0070062 extracellular exosome; GO:0005925 focal adhesion; GO:0098590 plasma membrane region; GO:00…	GO:0051018 protein kinase A binding; GO:0032358 oxidized pyrimidine DNA binding; GO:0003690 double-stranded DNA binding; GO:0019901 protein kinase binding; GO:0016787 hydrolase activity; GO:0005515 protein binding; GO:0032183 SUMO binding; GO:0030544 Hsp70 protein binding; GO:0003735 structural constituent of ribosome; GO:0032182 ubiquitin-like protein binding; GO:0016835 carbon-oxygen lyase acti…	K02985	RP-S3e, RPS3; small subunit ribosomal protein S3e	mmu03010 Ribosome - Mus musculus (mouse);	IPR009019; IPR004044; IPR015946; IPR001351;	K homology domain, prokaryotic type; K Homology domain, type 2; K homology domain-like, alpha/beta; Ribosomal protein S3, C-terminal;
P62983	63	18.862	Up	K	Ubiquitin-40S ribosomal protein S27a	Rps27a	1	1.2077e-135	322.33	TLSDYNIQK(1)ESTLHLVLR	3	-1.3998	39	1.773	0.094	extracellular	GO:0050794 regulation of cellular process; GO:0044700 single organism signaling; GO:0006518 peptide metabolic process; GO:0007166 cell surface receptor signaling pathway; GO:0044267 cellular protein metabolic process; GO:0044699 single-organism process; GO:0009058 biosynthetic process; GO:0050896 response to stimulus; GO:1901566 organonitrogen compound biosynthetic process; GO:0044237 cellular me…	GO:0016020 membrane; GO:0005615 extracellular space; GO:0044421 extracellular region part; GO:0031982 vesicle; GO:0015935 small ribosomal subunit; GO:0005737 cytoplasm; GO:0032991 macromolecular complex; GO:0044424 intracellular part; GO:0005623 cell; GO:0044422 organelle part; GO:0043228 non-membrane-bounded organelle; GO:0070062 extracellular exosome; GO:0031974 membrane-enclosed lumen; GO:0005…	GO:0097159 organic cyclic compound binding; GO:1901363 heterocyclic compound binding; GO:0003723 RNA binding; GO:0005488 binding; GO:0043167 ion binding; GO:0003676 nucleic acid binding; GO:0046872 metal ion binding; GO:0043169 cation binding; GO:0005515 protein binding; GO:0005198 structural molecule activity; GO:0003735 structural constituent of ribosome;				IPR002906; IPR011332; IPR029071; IPR000626;	Ribosomal protein S27a; Zinc-binding ribosomal protein; Ubiquitin-related domain; Ubiquitin domain;
P63101	9	1.719	Up	K	14-3-3 protein zeta/delta	Ywhaz	1	7.01964e-12	179.6	NELVQK(1)AK	2	-0.15329	7	1.231	0.716	cytoplasm	GO:0051640 organelle localization; GO:0044085 cellular component biogenesis; GO:0050794 regulation of cellular process; GO:0046907 intracellular transport; GO:0016043 cellular component organization; GO:0010256 endomembrane system organization; GO:0010941 regulation of cell death; GO:0048313 Golgi inheritance; GO:0015031 protein transport; GO:0051234 establishment of localization; GO:0006605 prot…	GO:0016020 membrane; GO:0005615 extracellular space; GO:0044421 extracellular region part; GO:0031090 organelle membrane; GO:0031410 cytoplasmic vesicle; GO:0030054 cell junction; GO:0005737 cytoplasm; GO:0031982 vesicle; GO:0044433 cytoplasmic vesicle part; GO:0044424 intracellular part; GO:0005913 cell-cell adherens junction; GO:0005911 cell-cell junction; GO:0005623 cell; GO:0044422 organelle …	GO:0003723 RNA binding; GO:0031625 ubiquitin protein ligase binding; GO:0019901 protein kinase binding; GO:0005515 protein binding; GO:0098632 protein binding involved in cell-cell adhesion; GO:0019900 kinase binding; GO:1901363 heterocyclic compound binding; GO:0097159 organic cyclic compound binding; GO:0050839 cell adhesion molecule binding; GO:0098641 cadherin binding involved in cell-cell ad…	K16197	YWHAB_Q_Z; 14-3-3 protein beta/theta/zeta	mmu04110 Cell cycle - Mus musculus (mouse); mmu04114 Oocyte meiosis - Mus musculus (mouse); mmu04151 PI3K-Akt signaling pathway - Mus musculus (mouse); mmu04390 Hippo signaling pathway - Mus musculus (mouse); mmu05161 Hepatitis B - Mus musculus (mouse); mmu05203 Viral carcinogenesis - Mus musculus (mouse);	IPR023410;	14-3-3 domain;
P63260	315	2.014	Up	K	"Actin, cytoplasmic 2"	Actg1	1	9.01711e-09	119.54	MQK(1)EITALAPSTMK	3	3.3276	11	1.44	0.715	cytoskeleton	GO:0044085 cellular component biogenesis; GO:0007596 blood coagulation; GO:0065008 regulation of biological quality; GO:0048869 cellular developmental process; GO:0044699 single-organism process; GO:0032989 cellular component morphogenesis; GO:0048871 multicellular organismal homeostasis; GO:0009611 response to wounding; GO:0022610 biological adhesion; GO:0009605 response to external stimulus; GO…	GO:0016020 membrane; GO:0005615 extracellular space; GO:0044421 extracellular region part; GO:0030054 cell junction; GO:0071944 cell periphery; GO:0030016 myofibril; GO:0031982 vesicle; GO:0005737 cytoplasm; GO:0032991 macromolecular complex; GO:0044424 intracellular part; GO:0099512 supramolecular fiber; GO:0005623 cell; GO:0099080 supramolecular complex; GO:0044422 organelle part; GO:0043228 no…	GO:0005524 ATP binding; GO:1901265 nucleoside phosphate binding; GO:0031625 ubiquitin protein ligase binding; GO:0001882 nucleoside binding; GO:0043167 ion binding; GO:0005515 protein binding; GO:0000166 nucleotide binding; GO:0097159 organic cyclic compound binding; GO:1901363 heterocyclic compound binding; GO:0032549 ribonucleoside binding; GO:0097367 carbohydrate derivative binding; GO:0042802…	K05692	ACTB_G1; actin beta/gamma 1	mmu04015 Rap1 signaling pathway - Mus musculus (mouse); mmu04145 Phagosome - Mus musculus (mouse); mmu04210 Apoptosis - Mus musculus (mouse); mmu04390 Hippo signaling pathway - Mus musculus (mouse); mmu04510 Focal adhesion - Mus musculus (mouse); mmu04520 Adherens junction - Mus musculus (mouse); mmu04530 Tight junction - Mus musculus (mouse); mmu04611 Platelet activation - Mus musculus (mouse); …
P63330	8	2.419	Up	K	Serine/threonine-protein phosphatase 2A catalytic subunit alpha isoform	Ppp2ca	1	7.90935e-30	195.28	LFTK(1)ELDQWIEQLNECK	3	-0.195	2	1.437	0.594	cytoplasm	GO:0044085 cellular component biogenesis; GO:0051093 negative regulation of developmental process; GO:0010717 regulation of epithelial to mesenchymal transition; GO:0032270 positive regulation of cellular protein metabolic process; GO:0022414 reproductive process; GO:0023051 regulation of signaling; GO:0051241 negative regulation of multicellular organismal process; GO:0044699 single-organism pro…	GO:0016020 membrane; GO:0044421 extracellular region part; GO:0071944 cell periphery; GO:0031982 vesicle; GO:0005737 cytoplasm; GO:0032991 macromolecular complex; GO:0008287 protein serine/threonine phosphatase complex; GO:0044424 intracellular part; GO:0005623 cell; GO:1903293 phosphatase complex; GO:0044422 organelle part; GO:0000159 protein phosphatase type 2A complex; GO:0044427 chromosomal p…	GO:0046982 protein heterodimerization activity; GO:0005102 receptor binding; GO:0004722 protein serine/threonine phosphatase activity; GO:0016791 phosphatase activity; GO:0043167 ion binding; GO:0046983 protein dimerization activity; GO:0005515 protein binding; GO:0016787 hydrolase activity; GO:0004721 phosphoprotein phosphatase activity; GO:0050811 GABA receptor binding; GO:0042578 phosphoric es…	K04382	PPP2C; serine/threonine-protein phosphatase 2A catalytic subunit [EC:3.1.3.16]	mmu03015 mRNA surveillance pathway - Mus musculus (mouse); mmu04071 Sphingolipid signaling pathway - Mus musculus (mouse); mmu04114 Oocyte meiosis - Mus musculus (mouse); mmu04136 Autophagy - other - Mus musculus (mouse); mmu04140 Autophagy - animal - Mus musculus (mouse); mmu04151 PI3K-Akt signaling pathway - Mus musculus (mouse); mmu04152 AMPK signaling pathway - Mus musculus (mouse); mmu04261 …	IPR029052; IPR004843; IPR006186;	Metallo-dependent phosphatase-like; Calcineurin-like phosphoesterase domain, ApaH type; Serine/threonine-specific protein phosphatase/bis(5-nucleosyl)-tetraphosphatase;
P68037	64	2.209	Up	K	Ubiquitin-conjugating enzyme E2 L3	Ube2l3	1	5.74752e-05	79.346	IEINFPAEYPFK(1)PPK	3	0.10086	2	1.425	0.645	cytoplasm,nucleus	GO:0032270 positive regulation of cellular protein metabolic process; GO:1903955 positive regulation of protein targeting to mitochondrion; GO:0097659 nucleic acid-templated transcription; GO:1903533 regulation of protein targeting; GO:0051443 positive regulation of ubiquitin-protein transferase activity; GO:0071384 cellular response to corticosteroid stimulus; GO:0044237 cellular metabolic proce…	GO:0043229 intracellular organelle; GO:0044421 extracellular region part; GO:0031982 vesicle; GO:0005737 cytoplasm; GO:0044424 intracellular part; GO:0005623 cell; GO:0005829 cytosol; GO:0005576 extracellular region; GO:0043231 intracellular membrane-bounded organelle; GO:0043226 organelle; GO:0070062 extracellular exosome; GO:0005634 nucleus; GO:0005622 intracellular; GO:0044464 cell part; GO:19…	GO:0097027 ubiquitin-protein transferase activator activity; GO:1901265 nucleoside phosphate binding; GO:0031625 ubiquitin protein ligase binding; GO:0005515 protein binding; GO:0098772 molecular function regulator; GO:0055106 ubiquitin-protein transferase regulator activity; GO:1901363 heterocyclic compound binding; GO:0097159 organic cyclic compound binding; GO:0003824 catalytic activity; GO:00…	K04552	UBE2L3, UBCH7; ubiquitin-conjugating enzyme E2 L3 [EC:2.3.2.23]	mmu04120 Ubiquitin mediated proteolysis - Mus musculus (mouse); mmu05012 Parkinson disease - Mus musculus (mouse);	IPR016135; IPR000608;	Ubiquitin-conjugating enzyme/RWD-like; Ubiquitin-conjugating enzyme E2;
P80313	135	3.577	Up	K	T-complex protein 1 subunit eta	Cct7	1	0.000689602	69.672	TATQLAVNK(1)IK	3	0.49758	1	1.642	0.459	cytoplasm	GO:0065008 regulation of biological quality; GO:0035036 sperm-egg recognition; GO:0022414 reproductive process; GO:0061077 chaperone-mediated protein folding; GO:0009891 positive regulation of biosynthetic process; GO:0044699 single-organism process; GO:1901998 toxin transport; GO:1904816 positive regulation of protein localization to chromosome, telomeric region; GO:0032204 regulation of telomer…	GO:0044421 extracellular region part; GO:0005874 microtubule; GO:0031982 vesicle; GO:0005737 cytoplasm; GO:0032991 macromolecular complex; GO:0099512 supramolecular fiber; GO:0044424 intracellular part; GO:0005623 cell; GO:0099080 supramolecular complex; GO:0044422 organelle part; GO:0002199 zona pellucida receptor complex; GO:0043228 non-membrane-bounded organelle; GO:0070062 extracellular exoso…	GO:0005524 ATP binding; GO:1901265 nucleoside phosphate binding; GO:0001882 nucleoside binding; GO:0043167 ion binding; GO:0005515 protein binding; GO:0000166 nucleotide binding; GO:0044183 protein binding involved in protein folding; GO:0097159 organic cyclic compound binding; GO:1901363 heterocyclic compound binding; GO:0032549 ribonucleoside binding; GO:0097367 carbohydrate derivative binding;…	K09499	CCT7; T-complex protein 1 subunit eta		IPR027410; IPR027409; IPR027413;	TCP-1-like chaperonin intermediate domain; GroEL-like apical domain; GroEL-like equatorial domain;
P80317	127	2.221	Up	K	T-complex protein 1 subunit zeta	Cct6a	1	1.59837e-05	107.17	IITEGFEAAK(1)EK	3	0.63942	4	1.468	0.661	cytoplasm	GO:0065008 regulation of biological quality; GO:0035036 sperm-egg recognition; GO:0022414 reproductive process; GO:0061077 chaperone-mediated protein folding; GO:0009891 positive regulation of biosynthetic process; GO:0044699 single-organism process; GO:1901998 toxin transport; GO:1904816 positive regulation of protein localization to chromosome, telomeric region; GO:0032204 regulation of telomer…	GO:0044421 extracellular region part; GO:0005874 microtubule; GO:0031410 cytoplasmic vesicle; GO:0031982 vesicle; GO:0005737 cytoplasm; GO:0032991 macromolecular complex; GO:0099512 supramolecular fiber; GO:0044424 intracellular part; GO:0005623 cell; GO:0099080 supramolecular complex; GO:0044422 organelle part; GO:0002199 zona pellucida receptor complex; GO:0043228 non-membrane-bounded organelle…	GO:0003723 RNA binding; GO:0005524 ATP binding; GO:1901265 nucleoside phosphate binding; GO:0001882 nucleoside binding; GO:0043167 ion binding; GO:0005515 protein binding; GO:0000166 nucleotide binding; GO:0044183 protein binding involved in protein folding; GO:1901363 heterocyclic compound binding; GO:0097159 organic cyclic compound binding; GO:0032549 ribonucleoside binding; GO:0097367 carbohyd…	K09498	CCT6; T-complex protein 1 subunit zeta		IPR027410; IPR027409; IPR027413;	TCP-1-like chaperonin intermediate domain; GroEL-like apical domain; GroEL-like equatorial domain;
P80317	129	2.485	Up	K	T-complex protein 1 subunit zeta	Cct6a	1	2.89266e-05	140	EK(1)ALQFLEQVK	2	1.1398	4	1.531	0.616	cytoplasm	GO:0065008 regulation of biological quality; GO:0035036 sperm-egg recognition; GO:0022414 reproductive process; GO:0061077 chaperone-mediated protein folding; GO:0009891 positive regulation of biosynthetic process; GO:0044699 single-organism process; GO:1901998 toxin transport; GO:1904816 positive regulation of protein localization to chromosome, telomeric region; GO:0032204 regulation of telomer…	GO:0044421 extracellular region part; GO:0005874 microtubule; GO:0031410 cytoplasmic vesicle; GO:0031982 vesicle; GO:0005737 cytoplasm; GO:0032991 macromolecular complex; GO:0099512 supramolecular fiber; GO:0044424 intracellular part; GO:0005623 cell; GO:0099080 supramolecular complex; GO:0044422 organelle part; GO:0002199 zona pellucida receptor complex; GO:0043228 non-membrane-bounded organelle…	GO:0003723 RNA binding; GO:0005524 ATP binding; GO:1901265 nucleoside phosphate binding; GO:0001882 nucleoside binding; GO:0043167 ion binding; GO:0005515 protein binding; GO:0000166 nucleotide binding; GO:0044183 protein binding involved in protein folding; GO:1901363 heterocyclic compound binding; GO:0097159 organic cyclic compound binding; GO:0032549 ribonucleoside binding; GO:0097367 carbohyd…	K09498	CCT6; T-complex protein 1 subunit zeta		IPR027410; IPR027409; IPR027413;	TCP-1-like chaperonin intermediate domain; GroEL-like apical domain; GroEL-like equatorial domain;
P80317	377	1.505	Up	K	T-complex protein 1 subunit zeta	Cct6a	1	0.0170778	59.198	SVTLLVK(1)GPNK	2	0.32723	2	1.242	0.825	cytoplasm	GO:0065008 regulation of biological quality; GO:0035036 sperm-egg recognition; GO:0022414 reproductive process; GO:0061077 chaperone-mediated protein folding; GO:0009891 positive regulation of biosynthetic process; GO:0044699 single-organism process; GO:1901998 toxin transport; GO:1904816 positive regulation of protein localization to chromosome, telomeric region; GO:0032204 regulation of telomer…	GO:0044421 extracellular region part; GO:0005874 microtubule; GO:0031410 cytoplasmic vesicle; GO:0031982 vesicle; GO:0005737 cytoplasm; GO:0032991 macromolecular complex; GO:0099512 supramolecular fiber; GO:0044424 intracellular part; GO:0005623 cell; GO:0099080 supramolecular complex; GO:0044422 organelle part; GO:0002199 zona pellucida receptor complex; GO:0043228 non-membrane-bounded organelle…	GO:0003723 RNA binding; GO:0005524 ATP binding; GO:1901265 nucleoside phosphate binding; GO:0001882 nucleoside binding; GO:0043167 ion binding; GO:0005515 protein binding; GO:0000166 nucleotide binding; GO:0044183 protein binding involved in protein folding; GO:1901363 heterocyclic compound binding; GO:0097159 organic cyclic compound binding; GO:0032549 ribonucleoside binding; GO:0097367 carbohyd…	K09498	CCT6; T-complex protein 1 subunit zeta		IPR027410; IPR027409; IPR027413;	TCP-1-like chaperonin intermediate domain; GroEL-like apical domain; GroEL-like equatorial domain;
P80318	527	4.585	Up	K	T-complex protein 1 subunit gamma	Cct3	1	0.000886457	73.499	IDDIVSGHK(1)K	3	0.12577	1	1.724	0.376	mitochondria	GO:0044085 cellular component biogenesis; GO:0065008 regulation of biological quality; GO:0035036 sperm-egg recognition; GO:0022414 reproductive process; GO:0061077 chaperone-mediated protein folding; GO:0009891 positive regulation of biosynthetic process; GO:0044699 single-organism process; GO:1901998 toxin transport; GO:0032204 regulation of telomere maintenance; GO:0051234 establishment of loc…	GO:0016020 membrane; GO:0044421 extracellular region part; GO:0005874 microtubule; GO:0071944 cell periphery; GO:0031982 vesicle; GO:0005737 cytoplasm; GO:0032991 macromolecular complex; GO:0099512 supramolecular fiber; GO:0044424 intracellular part; GO:0005623 cell; GO:0099080 supramolecular complex; GO:0044422 organelle part; GO:0002199 zona pellucida receptor complex; GO:0043228 non-membrane-b…	GO:0003723 RNA binding; GO:0005524 ATP binding; GO:1901265 nucleoside phosphate binding; GO:0001882 nucleoside binding; GO:0043167 ion binding; GO:0005515 protein binding; GO:0000166 nucleotide binding; GO:0044183 protein binding involved in protein folding; GO:1901363 heterocyclic compound binding; GO:0097159 organic cyclic compound binding; GO:0032549 ribonucleoside binding; GO:0097367 carbohyd…	K09495	CCT3, TRIC5; T-complex protein 1 subunit gamma		IPR027410; IPR027409; IPR027413;	TCP-1-like chaperonin intermediate domain; GroEL-like apical domain; GroEL-like equatorial domain;
P97351	46	1.68	Up	K	40S ribosomal protein S3a	Rps3a	1	0.0293968	59.067	NIGK(1)TLVTR	2	0.98955	1	1.267	0.754	nucleus	GO:0050794 regulation of cellular process; GO:0010941 regulation of cell death; GO:0006518 peptide metabolic process; GO:0043069 negative regulation of programmed cell death; GO:0048869 cellular developmental process; GO:0044267 cellular protein metabolic process; GO:0043067 regulation of programmed cell death; GO:0044699 single-organism process; GO:0009058 biosynthetic process; GO:0048519 negati…	GO:0044421 extracellular region part; GO:0005783 endoplasmic reticulum; GO:0030054 cell junction; GO:0015935 small ribosomal subunit; GO:0031982 vesicle; GO:0005737 cytoplasm; GO:0032991 macromolecular complex; GO:0044424 intracellular part; GO:0005623 cell; GO:0044422 organelle part; GO:0043228 non-membrane-bounded organelle; GO:0070062 extracellular exosome; GO:0031974 membrane-enclosed lumen; …	GO:0097159 organic cyclic compound binding; GO:1901363 heterocyclic compound binding; GO:0003723 RNA binding; GO:0005488 binding; GO:0003676 nucleic acid binding; GO:0005515 protein binding; GO:0005198 structural molecule activity; GO:0003735 structural constituent of ribosome;	K02984	RP-S3Ae, RPS3A; small subunit ribosomal protein S3Ae	mmu03010 Ribosome - Mus musculus (mouse);
P97872	398	2.444	Up	K	Dimethylaniline monooxygenase [N-oxide-forming] 5	Fmo5	1	1.29713e-05	85.163	K(1)LPSQSEMMAEINK	3	1.0774	1	1.469	0.601	plasma membrane	GO:0044699 single-organism process; GO:0008152 metabolic process; GO:0055114 oxidation-reduction process; GO:0044710 single-organism metabolic process;	GO:0016020 membrane; GO:0043229 intracellular organelle; GO:0042175 nuclear outer membrane-endoplasmic reticulum membrane network; GO:0005783 endoplasmic reticulum; GO:0031090 organelle membrane; GO:0044446 intracellular organelle part; GO:0005737 cytoplasm; GO:0031224 intrinsic component of membrane; GO:0012505 endomembrane system; GO:0044424 intracellular part; GO:0005829 cytosol; GO:0005623 ce…	GO:0016709 oxidoreductase activity, acting on paired donors, with incorporation or reduction of molecular oxygen, NAD(P)H as one donor, and incorporation of one atom of oxygen; GO:1901265 nucleoside phosphate binding; GO:0050660 flavin adenine dinucleotide binding; GO:0043167 ion binding; GO:0016705 oxidoreductase activity, acting on paired donors, with incorporation or reduction of molecular oxy…	K00485	FMO; dimethylaniline monooxygenase (N-oxide forming) [EC:1.14.13.8]	mmu00982 Drug metabolism - cytochrome P450 - Mus musculus (mouse);	IPR016040; IPR023753;	NAD(P)-binding domain; FAD/NAD(P)-binding domain;
Q00519	905	2.294	Up	K	Xanthine dehydrogenase/oxidase	Xdh	1	5.75291e-18	186.16	ICK(1)TNLPSNTAFR	2	-0.21933	4	1.365	0.595	cytoplasm	GO:0032872 regulation of stress-activated MAPK cascade; GO:0065008 regulation of biological quality; GO:0010941 regulation of cell death; GO:0048732 gland development; GO:0032270 positive regulation of cellular protein metabolic process; GO:0051896 regulation of protein kinase B signaling; GO:0044237 cellular metabolic process; GO:0008285 negative regulation of cell proliferation; GO:0008152 meta…	GO:0043229 intracellular organelle; GO:0005783 endoplasmic reticulum; GO:0005615 extracellular space; GO:0044421 extracellular region part; GO:0005777 peroxisome; GO:0005737 cytoplasm; GO:0016529 sarcoplasmic reticulum; GO:0012505 endomembrane system; GO:0044424 intracellular part; GO:0005829 cytosol; GO:0016528 sarcoplasm; GO:0005623 cell; GO:0005576 extracellular region; GO:0043231 intracellula…	GO:0051537 2 iron, 2 sulfur cluster binding; GO:0016725 oxidoreductase activity, acting on CH or CH2 groups; GO:1901265 nucleoside phosphate binding; GO:0016726 oxidoreductase activity, acting on CH or CH2 groups, NAD or NADP as acceptor; GO:0050660 flavin adenine dinucleotide binding; GO:0004854 xanthine dehydrogenase activity; GO:0046983 protein dimerization activity; GO:0016903 oxidoreductase …	K00106	XDH; xanthine dehydrogenase/oxidase [EC:1.17.1.4 1.17.3.2]	mmu00230 Purine metabolism - Mus musculus (mouse); mmu00232 Caffeine metabolism - Mus musculus (mouse); mmu00983 Drug metabolism - other enzymes - Mus musculus (mouse); mmu01100 Metabolic pathways - Mus musculus (mouse); mmu04146 Peroxisome - Mus musculus (mouse);	IPR001041; IPR002346; IPR014307; IPR012675; IPR016167; IPR002888; IPR016166; IPR014309; IPR005107; IPR016169; IPR000674; IPR008274;	2Fe-2S ferredoxin-type iron-sulfur binding domain; Molybdopterin dehydrogenase, FAD-binding; Xanthine dehydrogenase, small subunit; Beta-grasp domain; FAD-binding, type 2, subdomain 1; [2Fe-2S]-binding; FAD-binding, type 2; Xanthine dehydrogenase, molybdopterin binding subunit; CO dehydrogenase flavoprotein, C-terminal; CO dehydrogenase flavoprotein-like, FAD-binding, subdomain 2; Aldehyde oxidas…
Q00519	342	2.736	Up	K	Xanthine dehydrogenase/oxidase	Xdh	1	0.00453999	65.252	WFAGK(1)QVK	3	0.31626	1	1.431	0.523	cytoplasm	GO:0032872 regulation of stress-activated MAPK cascade; GO:0065008 regulation of biological quality; GO:0010941 regulation of cell death; GO:0048732 gland development; GO:0032270 positive regulation of cellular protein metabolic process; GO:0051896 regulation of protein kinase B signaling; GO:0044237 cellular metabolic process; GO:0008285 negative regulation of cell proliferation; GO:0008152 meta…	GO:0043229 intracellular organelle; GO:0005783 endoplasmic reticulum; GO:0005615 extracellular space; GO:0044421 extracellular region part; GO:0005777 peroxisome; GO:0005737 cytoplasm; GO:0016529 sarcoplasmic reticulum; GO:0012505 endomembrane system; GO:0044424 intracellular part; GO:0005829 cytosol; GO:0016528 sarcoplasm; GO:0005623 cell; GO:0005576 extracellular region; GO:0043231 intracellula…	GO:0051537 2 iron, 2 sulfur cluster binding; GO:0016725 oxidoreductase activity, acting on CH or CH2 groups; GO:1901265 nucleoside phosphate binding; GO:0016726 oxidoreductase activity, acting on CH or CH2 groups, NAD or NADP as acceptor; GO:0050660 flavin adenine dinucleotide binding; GO:0004854 xanthine dehydrogenase activity; GO:0046983 protein dimerization activity; GO:0016903 oxidoreductase …	K00106	XDH; xanthine dehydrogenase/oxidase [EC:1.17.1.4 1.17.3.2]	mmu00230 Purine metabolism - Mus musculus (mouse); mmu00232 Caffeine metabolism - Mus musculus (mouse); mmu00983 Drug metabolism - other enzymes - Mus musculus (mouse); mmu01100 Metabolic pathways - Mus musculus (mouse); mmu04146 Peroxisome - Mus musculus (mouse);	IPR001041; IPR002346; IPR014307; IPR012675; IPR016167; IPR002888; IPR016166; IPR014309; IPR005107; IPR016169; IPR000674; IPR008274;	2Fe-2S ferredoxin-type iron-sulfur binding domain; Molybdopterin dehydrogenase, FAD-binding; Xanthine dehydrogenase, small subunit; Beta-grasp domain; FAD-binding, type 2, subdomain 1; [2Fe-2S]-binding; FAD-binding, type 2; Xanthine dehydrogenase, molybdopterin binding subunit; CO dehydrogenase flavoprotein, C-terminal; CO dehydrogenase flavoprotein-like, FAD-binding, subdomain 2; Aldehyde oxidas…
Q00519	133	1.655	Up	K	Xanthine dehydrogenase/oxidase	Xdh	1	4.58061e-10	108.45	NK(1)PEPTVEEIENAFQGNLCR	3	-0.99962	1	1.231	0.744	cytoplasm	GO:0032872 regulation of stress-activated MAPK cascade; GO:0065008 regulation of biological quality; GO:0010941 regulation of cell death; GO:0048732 gland development; GO:0032270 positive regulation of cellular protein metabolic process; GO:0051896 regulation of protein kinase B signaling; GO:0044237 cellular metabolic process; GO:0008285 negative regulation of cell proliferation; GO:0008152 meta…	GO:0043229 intracellular organelle; GO:0005783 endoplasmic reticulum; GO:0005615 extracellular space; GO:0044421 extracellular region part; GO:0005777 peroxisome; GO:0005737 cytoplasm; GO:0016529 sarcoplasmic reticulum; GO:0012505 endomembrane system; GO:0044424 intracellular part; GO:0005829 cytosol; GO:0016528 sarcoplasm; GO:0005623 cell; GO:0005576 extracellular region; GO:0043231 intracellula…	GO:0051537 2 iron, 2 sulfur cluster binding; GO:0016725 oxidoreductase activity, acting on CH or CH2 groups; GO:1901265 nucleoside phosphate binding; GO:0016726 oxidoreductase activity, acting on CH or CH2 groups, NAD or NADP as acceptor; GO:0050660 flavin adenine dinucleotide binding; GO:0004854 xanthine dehydrogenase activity; GO:0046983 protein dimerization activity; GO:0016903 oxidoreductase …	K00106	XDH; xanthine dehydrogenase/oxidase [EC:1.17.1.4 1.17.3.2]	mmu00230 Purine metabolism - Mus musculus (mouse); mmu00232 Caffeine metabolism - Mus musculus (mouse); mmu00983 Drug metabolism - other enzymes - Mus musculus (mouse); mmu01100 Metabolic pathways - Mus musculus (mouse); mmu04146 Peroxisome - Mus musculus (mouse);	IPR001041; IPR002346; IPR014307; IPR012675; IPR016167; IPR002888; IPR016166; IPR014309; IPR005107; IPR016169; IPR000674; IPR008274;	2Fe-2S ferredoxin-type iron-sulfur binding domain; Molybdopterin dehydrogenase, FAD-binding; Xanthine dehydrogenase, small subunit; Beta-grasp domain; FAD-binding, type 2, subdomain 1; [2Fe-2S]-binding; FAD-binding, type 2; Xanthine dehydrogenase, molybdopterin binding subunit; CO dehydrogenase flavoprotein, C-terminal; CO dehydrogenase flavoprotein-like, FAD-binding, subdomain 2; Aldehyde oxidas…
Q00519	781	3.121	Up	K	Xanthine dehydrogenase/oxidase	Xdh	1	1.76642e-09	125.41	TQSFIAK(1)MLGVPDNR	2	-2.1505	4	1.476	0.473	cytoplasm	GO:0032872 regulation of stress-activated MAPK cascade; GO:0065008 regulation of biological quality; GO:0010941 regulation of cell death; GO:0048732 gland development; GO:0032270 positive regulation of cellular protein metabolic process; GO:0051896 regulation of protein kinase B signaling; GO:0044237 cellular metabolic process; GO:0008285 negative regulation of cell proliferation; GO:0008152 meta…	GO:0043229 intracellular organelle; GO:0005783 endoplasmic reticulum; GO:0005615 extracellular space; GO:0044421 extracellular region part; GO:0005777 peroxisome; GO:0005737 cytoplasm; GO:0016529 sarcoplasmic reticulum; GO:0012505 endomembrane system; GO:0044424 intracellular part; GO:0005829 cytosol; GO:0016528 sarcoplasm; GO:0005623 cell; GO:0005576 extracellular region; GO:0043231 intracellula…	GO:0051537 2 iron, 2 sulfur cluster binding; GO:0016725 oxidoreductase activity, acting on CH or CH2 groups; GO:1901265 nucleoside phosphate binding; GO:0016726 oxidoreductase activity, acting on CH or CH2 groups, NAD or NADP as acceptor; GO:0050660 flavin adenine dinucleotide binding; GO:0004854 xanthine dehydrogenase activity; GO:0046983 protein dimerization activity; GO:0016903 oxidoreductase …	K00106	XDH; xanthine dehydrogenase/oxidase [EC:1.17.1.4 1.17.3.2]	mmu00230 Purine metabolism - Mus musculus (mouse); mmu00232 Caffeine metabolism - Mus musculus (mouse); mmu00983 Drug metabolism - other enzymes - Mus musculus (mouse); mmu01100 Metabolic pathways - Mus musculus (mouse); mmu04146 Peroxisome - Mus musculus (mouse);	IPR001041; IPR002346; IPR014307; IPR012675; IPR016167; IPR002888; IPR016166; IPR014309; IPR005107; IPR016169; IPR000674; IPR008274;	2Fe-2S ferredoxin-type iron-sulfur binding domain; Molybdopterin dehydrogenase, FAD-binding; Xanthine dehydrogenase, small subunit; Beta-grasp domain; FAD-binding, type 2, subdomain 1; [2Fe-2S]-binding; FAD-binding, type 2; Xanthine dehydrogenase, molybdopterin binding subunit; CO dehydrogenase flavoprotein, C-terminal; CO dehydrogenase flavoprotein-like, FAD-binding, subdomain 2; Aldehyde oxidas…
Q01405	415	2.484	Up	K	Protein transport protein Sec23A	Sec23a	1	0.000794345	56.036	EIK(1)ISGAIGPCVSLNSK	3	2.0246	1	1.582	0.637	cytoplasm	GO:0046907 intracellular transport; GO:0016192 vesicle-mediated transport; GO:0048193 Golgi vesicle transport; GO:0071702 organic substance transport; GO:0015031 protein transport; GO:0051641 cellular localization; GO:0051234 establishment of localization; GO:0006810 transport; GO:0045184 establishment of protein localization; GO:0070727 cellular macromolecule localization; GO:0051649 establishme…	GO:0005790 smooth endoplasmic reticulum; GO:0030658 transport vesicle membrane; GO:0016020 membrane; GO:0042175 nuclear outer membrane-endoplasmic reticulum membrane network; GO:0005783 endoplasmic reticulum; GO:0031410 cytoplasmic vesicle; GO:0031090 organelle membrane; GO:0098796 membrane protein complex; GO:0031982 vesicle; GO:0005737 cytoplasm; GO:0044433 cytoplasmic vesicle part; GO:0032991 …	GO:0043169 cation binding; GO:0046872 metal ion binding; GO:0005515 protein binding; GO:0008270 zinc ion binding; GO:0046914 transition metal ion binding; GO:0005488 binding; GO:0043167 ion binding;	K14006	SEC23; protein transport protein SEC23	mmu04141 Protein processing in endoplasmic reticulum - Mus musculus (mouse);	IPR006900; IPR012990; IPR006896; IPR006895; IPR029006; IPR002035; IPR007123;	Sec23/Sec24, helical domain; Sec23/Sec24 beta-sandwich; Sec23/Sec24, trunk domain; Zinc finger, Sec23/Sec24-type; ADF-H/Gelsolin-like domain; von Willebrand factor, type A; Gelsolin-like domain;
Q01768	100	2.543	Up	K	Nucleoside diphosphate kinase B	Nme2	1	3.41255e-24	186.75	VMLGETNPADSK(1)PGTIR	3	0.26891	5	1.386	0.545	cytoplasm	GO:0044700 single organism signaling; GO:0044085 cellular component biogenesis; GO:0010941 regulation of cell death; GO:0009147 pyrimidine nucleoside triphosphate metabolic process; GO:0042593 glucose homeostasis; GO:0009891 positive regulation of biosynthetic process; GO:0030858 positive regulation of epithelial cell differentiation; GO:0044237 cellular metabolic process; GO:0008152 metabolic pr…	GO:0016020 membrane; GO:0044421 extracellular region part; GO:0031090 organelle membrane; GO:0071944 cell periphery; GO:0031982 vesicle; GO:0005737 cytoplasm; GO:0099512 supramolecular fiber; GO:0044424 intracellular part; GO:0099080 supramolecular complex; GO:0005623 cell; GO:0044422 organelle part; GO:0043228 non-membrane-bounded organelle; GO:0005740 mitochondrial envelope; GO:0005856 cytoskel…	GO:1901265 nucleoside phosphate binding; GO:0016773 phosphotransferase activity, alcohol group as acceptor; GO:0019205 nucleobase-containing compound kinase activity; GO:0005515 protein binding; GO:0016775 phosphotransferase activity, nitrogenous group as acceptor; GO:0004672 protein kinase activity; GO:0016776 phosphotransferase activity, phosphate group as acceptor; GO:1901363 heterocyclic comp…	K00940	ndk, NME; nucleoside-diphosphate kinase [EC:2.7.4.6]	mmu00230 Purine metabolism - Mus musculus (mouse); mmu00240 Pyrimidine metabolism - Mus musculus (mouse); mmu00983 Drug metabolism - other enzymes - Mus musculus (mouse); mmu01100 Metabolic pathways - Mus musculus (mouse);
Q01853	386	1.706	Up	K	Transitional endoplasmic reticulum ATPase	Vcp	1	1.17431e-09	164.11	LEILQIHTK(1)NMK	2	0.23522	6	1.273	0.746	cytoplasm,nucleus	GO:0044085 cellular component biogenesis; GO:0010941 regulation of cell death; GO:0032436 positive regulation of proteasomal ubiquitin-dependent protein catabolic process; GO:0009891 positive regulation of biosynthetic process; GO:0018196 peptidyl-asparagine modification; GO:0006914 autophagy; GO:0044237 cellular metabolic process; GO:1903364 positive regulation of cellular protein catabolic proc…	GO:0016020 membrane; GO:0005783 endoplasmic reticulum; GO:0042175 nuclear outer membrane-endoplasmic reticulum membrane network; GO:0044421 extracellular region part; GO:0098796 membrane protein complex; GO:0031982 vesicle; GO:0005737 cytoplasm; GO:0034098 VCP-NPL4-UFD1 AAA ATPase complex; GO:0032991 macromolecular complex; GO:0044424 intracellular part; GO:0005623 cell; GO:0044422 organelle part…	GO:1901265 nucleoside phosphate binding; GO:0019903 protein phosphatase binding; GO:0031625 ubiquitin protein ligase binding; GO:0005102 receptor binding; GO:0061134 peptidase regulator activity; GO:0016504 peptidase activator activity; GO:0016817 hydrolase activity, acting on acid anhydrides; GO:0035800 deubiquitinase activator activity; GO:0016787 hydrolase activity; GO:0005515 protein binding;…	K13525	VCP, CDC48; transitional endoplasmic reticulum ATPase	mmu04141 Protein processing in endoplasmic reticulum - Mus musculus (mouse); mmu05134 Legionellosis - Mus musculus (mouse);	IPR029067; IPR003959; IPR004201; IPR015415; IPR027417; IPR003593; IPR009010; IPR003338;	CDC48 domain 2-like; ATPase, AAA-type, core; CDC48, domain 2; Vps4 oligomerisation, C-terminal; P-loop containing nucleoside triphosphate hydrolase; AAA+ ATPase domain; Aspartate decarboxylase-like domain; CDC48, N-terminal subdomain;
Q01853	109	1.687	Up	K	Transitional endoplasmic reticulum ATPase	Vcp	1	3.95569e-14	139.49	LGDVISIQPCPDVK(1)YGK	2	0.15956	3	1.267	0.751	cytoplasm,nucleus	GO:0044085 cellular component biogenesis; GO:0010941 regulation of cell death; GO:0032436 positive regulation of proteasomal ubiquitin-dependent protein catabolic process; GO:0009891 positive regulation of biosynthetic process; GO:0018196 peptidyl-asparagine modification; GO:0006914 autophagy; GO:0044237 cellular metabolic process; GO:1903364 positive regulation of cellular protein catabolic proc…	GO:0016020 membrane; GO:0005783 endoplasmic reticulum; GO:0042175 nuclear outer membrane-endoplasmic reticulum membrane network; GO:0044421 extracellular region part; GO:0098796 membrane protein complex; GO:0031982 vesicle; GO:0005737 cytoplasm; GO:0034098 VCP-NPL4-UFD1 AAA ATPase complex; GO:0032991 macromolecular complex; GO:0044424 intracellular part; GO:0005623 cell; GO:0044422 organelle part…	GO:1901265 nucleoside phosphate binding; GO:0019903 protein phosphatase binding; GO:0031625 ubiquitin protein ligase binding; GO:0005102 receptor binding; GO:0061134 peptidase regulator activity; GO:0016504 peptidase activator activity; GO:0016817 hydrolase activity, acting on acid anhydrides; GO:0035800 deubiquitinase activator activity; GO:0016787 hydrolase activity; GO:0005515 protein binding;…	K13525	VCP, CDC48; transitional endoplasmic reticulum ATPase	mmu04141 Protein processing in endoplasmic reticulum - Mus musculus (mouse); mmu05134 Legionellosis - Mus musculus (mouse);	IPR029067; IPR003959; IPR004201; IPR015415; IPR027417; IPR003593; IPR009010; IPR003338;	CDC48 domain 2-like; ATPase, AAA-type, core; CDC48, domain 2; Vps4 oligomerisation, C-terminal; P-loop containing nucleoside triphosphate hydrolase; AAA+ ATPase domain; Aspartate decarboxylase-like domain; CDC48, N-terminal subdomain;
Q01853	60	1.815	Up	K	Transitional endoplasmic reticulum ATPase	Vcp	1	0.0138298	67.334	GDTVLLK(1)GK	2	-0.32218	1	1.303	0.718	cytoplasm,nucleus	GO:0044085 cellular component biogenesis; GO:0010941 regulation of cell death; GO:0032436 positive regulation of proteasomal ubiquitin-dependent protein catabolic process; GO:0009891 positive regulation of biosynthetic process; GO:0018196 peptidyl-asparagine modification; GO:0006914 autophagy; GO:0044237 cellular metabolic process; GO:1903364 positive regulation of cellular protein catabolic proc…	GO:0016020 membrane; GO:0005783 endoplasmic reticulum; GO:0042175 nuclear outer membrane-endoplasmic reticulum membrane network; GO:0044421 extracellular region part; GO:0098796 membrane protein complex; GO:0031982 vesicle; GO:0005737 cytoplasm; GO:0034098 VCP-NPL4-UFD1 AAA ATPase complex; GO:0032991 macromolecular complex; GO:0044424 intracellular part; GO:0005623 cell; GO:0044422 organelle part…	GO:1901265 nucleoside phosphate binding; GO:0019903 protein phosphatase binding; GO:0031625 ubiquitin protein ligase binding; GO:0005102 receptor binding; GO:0061134 peptidase regulator activity; GO:0016504 peptidase activator activity; GO:0016817 hydrolase activity, acting on acid anhydrides; GO:0035800 deubiquitinase activator activity; GO:0016787 hydrolase activity; GO:0005515 protein binding;…	K13525	VCP, CDC48; transitional endoplasmic reticulum ATPase	mmu04141 Protein processing in endoplasmic reticulum - Mus musculus (mouse); mmu05134 Legionellosis - Mus musculus (mouse);	IPR029067; IPR003959; IPR004201; IPR015415; IPR027417; IPR003593; IPR009010; IPR003338;	CDC48 domain 2-like; ATPase, AAA-type, core; CDC48, domain 2; Vps4 oligomerisation, C-terminal; P-loop containing nucleoside triphosphate hydrolase; AAA+ ATPase domain; Aspartate decarboxylase-like domain; CDC48, N-terminal subdomain;
Q3U1J4	579	1.512	Up	K	DNA damage-binding protein 1	Ddb1	1	2.39166e-13	118.37	LPSFELLHK(1)EMLGGEIIPR	3	2.2784	2	1.157	0.765	cytoplasm	GO:0044700 single organism signaling; GO:0065008 regulation of biological quality; GO:0010941 regulation of cell death; GO:0007166 cell surface receptor signaling pathway; GO:0040017 positive regulation of locomotion; GO:0006289 nucleotide-excision repair; GO:0034644 cellular response to UV; GO:0044699 single-organism process; GO:0010564 regulation of cell cycle process; GO:0044237 cellular metab…	GO:0080008 Cul4-RING E3 ubiquitin ligase complex; GO:0000784 nuclear chromosome, telomeric region; GO:0000781 chromosome, telomeric region; GO:0005615 extracellular space; GO:0044421 extracellular region part; GO:0031982 vesicle; GO:0005737 cytoplasm; GO:0032991 macromolecular complex; GO:0044424 intracellular part; GO:0005623 cell; GO:0044422 organelle part; GO:0044427 chromosomal part; GO:00432…	GO:0097159 organic cyclic compound binding; GO:1901363 heterocyclic compound binding; GO:0003677 DNA binding; GO:0005488 binding; GO:0003676 nucleic acid binding; GO:0005515 protein binding; GO:0003684 damaged DNA binding;	K10610	DDB1; DNA damage-binding protein 1	mmu03420 Nucleotide excision repair - Mus musculus (mouse); mmu04120 Ubiquitin mediated proteolysis - Mus musculus (mouse); mmu05161 Hepatitis B - Mus musculus (mouse); mmu05170 Human immunodeficiency virus 1 infection - Mus musculus (mouse); mmu05203 Viral carcinogenesis - Mus musculus (mouse);	IPR015943; IPR004871; IPR011047;	WD40/YVTN repeat-like-containing domain; Cleavage/polyadenylation specificity factor, A subunit, C-terminal; Quinoprotein alcohol dehydrogenase-like superfamily;
Q3U2P1	739	2.594	Up	K	Protein transport protein Sec24A	Sec24a	1	0.00280317	63.184	K(1)IGFEAVMR	3	-0.44455	3	1.515	0.584	nucleus	GO:0050794 regulation of cellular process; GO:0046907 intracellular transport; GO:0065008 regulation of biological quality; GO:0010869 regulation of receptor biosynthetic process; GO:0060255 regulation of macromolecule metabolic process; GO:0048193 Golgi vesicle transport; GO:0051046 regulation of secretion; GO:0045714 regulation of low-density lipoprotein particle receptor biosynthetic process; …	GO:0030658 transport vesicle membrane; GO:0016020 membrane; GO:0042175 nuclear outer membrane-endoplasmic reticulum membrane network; GO:0005783 endoplasmic reticulum; GO:0031410 cytoplasmic vesicle; GO:0031090 organelle membrane; GO:0098796 membrane protein complex; GO:0031982 vesicle; GO:0005737 cytoplasm; GO:0044433 cytoplasmic vesicle part; GO:0032991 macromolecular complex; GO:0044424 intrac…	GO:0043169 cation binding; GO:0046872 metal ion binding; GO:0008270 zinc ion binding; GO:0046914 transition metal ion binding; GO:0005488 binding; GO:0043167 ion binding;	K14007	SEC24; protein transport protein SEC24	mmu04141 Protein processing in endoplasmic reticulum - Mus musculus (mouse);	IPR006900; IPR012990; IPR006896; IPR029006; IPR006895; IPR002035; IPR007123;	Sec23/Sec24, helical domain; Sec23/Sec24 beta-sandwich; Sec23/Sec24, trunk domain; ADF-H/Gelsolin-like domain; Zinc finger, Sec23/Sec24-type; von Willebrand factor, type A; Gelsolin-like domain;
Q3UIL6	742	2.336	Up	K	Pleckstrin homology domain-containing family A member 7	Plekha7	1	1.40316e-05	83.692	DQPQHLEK(1)ITCQQR	3	-0.83097	2	1.558	0.667	nucleus	GO:0045218 zonula adherens maintenance; GO:0090136 epithelial cell-cell adhesion; GO:0016043 cellular component organization; GO:0022610 biological adhesion; GO:0043954 cellular component maintenance; GO:0016337 single organismal cell-cell adhesion; GO:0034330 cell junction organization; GO:0045217 cell-cell junction maintenance; GO:0044763 single-organism cellular process; GO:0045216 cell-cell j…	GO:0044421 extracellular region part; GO:0030054 cell junction; GO:0005737 cytoplasm; GO:0031982 vesicle; GO:0044424 intracellular part; GO:0005913 cell-cell adherens junction; GO:0005911 cell-cell junction; GO:0005623 cell; GO:0044422 organelle part; GO:0043228 non-membrane-bounded organelle; GO:0070062 extracellular exosome; GO:0005856 cytoskeleton; GO:0005815 microtubule organizing center; GO:…	GO:0005515 protein binding; GO:0070097 delta-catenin binding; GO:0005488 binding;				IPR001202; IPR011993; IPR001849;	WW domain; PH domain-like; Pleckstrin homology domain;
Q3UQ44	257	1.789	Up	K	Ras GTPase-activating-like protein IQGAP2	Iqgap2	1	8.13982e-16	120.33	NPNAVLTCVDDSLSQEYQK(1)ELWEAK	3	-0.48666	1	1.331	0.744	nucleus	GO:0044700 single organism signaling; GO:0030833 regulation of actin filament polymerization; GO:0050794 regulation of cellular process; GO:0016043 cellular component organization; GO:0034314 Arp2/3 complex-mediated actin nucleation; GO:0065008 regulation of biological quality; GO:0032273 positive regulation of protein polymerization; GO:0032956 regulation of actin cytoskeleton organization; GO:0…	GO:0044421 extracellular region part; GO:0005874 microtubule; GO:0031982 vesicle; GO:0005737 cytoplasm; GO:0032991 macromolecular complex; GO:0099512 supramolecular fiber; GO:0044424 intracellular part; GO:0098858 actin-based cell projection; GO:0005623 cell; GO:0099080 supramolecular complex; GO:0044422 organelle part; GO:0043228 non-membrane-bounded organelle; GO:0070062 extracellular exosome; …	GO:0031267 small GTPase binding; GO:0051015 actin filament binding; GO:1901981 phosphatidylinositol phosphate binding; GO:0017048 Rho GTPase binding; GO:0048365 Rac GTPase binding; GO:0071933 Arp2/3 complex binding; GO:0043167 ion binding; GO:0044877 macromolecular complex binding; GO:0005515 protein binding; GO:0005516 calmodulin binding; GO:0008092 cytoskeletal protein binding; GO:0017016 Ras G…	K05767	IQGAP2_3; Ras GTPase-activating-like protein IQGAP2/3	mmu04810 Regulation of actin cytoskeleton - Mus musculus (mouse);	IPR001936; IPR001202; IPR001715; IPR000593; IPR008936;	Ras GTPase-activating protein; WW domain; Calponin homology domain; RasGAP protein, C-terminal; Rho GTPase activation protein;
Q3V0K9	265	3.768	Up	K	Plastin-1	Pls1	1	3.9778e-33	195.97	DGEDLEELMK(1)LSPEELLLR	3	1.0068	4	1.59	0.422	cytoplasm	GO:0044085 cellular component biogenesis; GO:0065008 regulation of biological quality; GO:0007586 digestion; GO:0050892 intestinal absorption; GO:0044699 single-organism process; GO:0045927 positive regulation of growth; GO:0051234 establishment of localization; GO:0051130 positive regulation of cellular component organization; GO:1903729 regulation of plasma membrane organization; GO:1904375 reg…	GO:0044421 extracellular region part; GO:0098862 cluster of actin-based cell projections; GO:0005938 cell cortex; GO:0005903 brush border; GO:1990357 terminal web; GO:0071944 cell periphery; GO:0031982 vesicle; GO:0005737 cytoplasm; GO:0099568 cytoplasmic region; GO:0030863 cortical cytoskeleton; GO:0099512 supramolecular fiber; GO:0030864 cortical actin cytoskeleton; GO:0044424 intracellular par…	GO:0051015 actin filament binding; GO:0008092 cytoskeletal protein binding; GO:0005488 binding; GO:0043167 ion binding; GO:0044877 macromolecular complex binding; GO:0003779 actin binding; GO:0046872 metal ion binding; GO:0043169 cation binding; GO:0005515 protein binding; GO:0005509 calcium ion binding; GO:0032403 protein complex binding;	K17275	PLS1; plastin-1		IPR002048; IPR011992; IPR001715;	EF-hand domain; EF-hand domain pair; Calponin homology domain;
Q5SW19	793	1.526	Up	K	Clustered mitochondria protein homolog	Cluh	1	0.00174929	61.344	YLGK(1)VLDLVLR	3	-0.58753	2	1.204	0.789	nucleus	GO:0051640 organelle localization; GO:0016043 cellular component organization; GO:0051646 mitochondrion localization; GO:0048311 mitochondrion distribution; GO:0006996 organelle organization; GO:0007005 mitochondrion organization; GO:0051179 localization; GO:0009987 cellular process; GO:0071840 cellular component organization or biogenesis; GO:0048312 intracellular distribution of mitochondria; G…	GO:0044424 intracellular part; GO:0005623 cell; GO:0044464 cell part; GO:0005622 intracellular; GO:0005737 cytoplasm;	GO:0097159 organic cyclic compound binding; GO:1901363 heterocyclic compound binding; GO:0003729 mRNA binding; GO:0003723 RNA binding; GO:0005515 protein binding; GO:0005488 binding; GO:0003676 nucleic acid binding;	K03255	TIF31, CLU1; protein TIF31		IPR023231; IPR033646; IPR025697; IPR011990; IPR028275;	GSKIP domain; CLU central domain; CLU domain; Tetratricopeptide-like helical domain; Clustered mitochondria protein, N-terminal;
Q5SYD0	140	1.508	Up	K	Unconventional myosin-Id	Myo1d	1	0.000785139	56.25	NMLLK(1)SNCVLEAFGNAK	3	-1.3272	2	1.217	0.807	cytoplasm	GO:0050794 regulation of cellular process; GO:0044707 single-multicellular organism process; GO:0046907 intracellular transport; GO:0007420 brain development; GO:0044699 single-organism process; GO:0031324 negative regulation of cellular metabolic process; GO:0048519 negative regulation of biological process; GO:0048523 negative regulation of cellular process; GO:0010923 negative regulation of ph…	GO:0030425 dendrite; GO:0016020 membrane; GO:0044421 extracellular region part; GO:0098862 cluster of actin-based cell projections; GO:0098857 membrane microdomain; GO:0005737 cytoplasm; GO:0043025 neuronal cell body; GO:0032991 macromolecular complex; GO:0005623 cell; GO:0044422 organelle part; GO:0032589 neuron projection membrane; GO:0043228 non-membrane-bounded organelle; GO:0070062 extracell…	GO:0051015 actin filament binding; GO:0003774 motor activity; GO:1901265 nucleoside phosphate binding; GO:0016817 hydrolase activity, acting on acid anhydrides; GO:0016787 hydrolase activity; GO:0005515 protein binding; GO:0048306 calcium-dependent protein binding; GO:0016887 ATPase activity; GO:0097159 organic cyclic compound binding; GO:1901363 heterocyclic compound binding; GO:0016462 pyrophos…	K10356	MYO1; myosin I		IPR010926; IPR001609; IPR027417;	Class I myosin tail homology domain; Myosin head, motor domain; P-loop containing nucleoside triphosphate hydrolase;
Q60854	109	1.637	Up	K	Serpin B6	Serpinb6	1	0.000219875	71.031	TCDLLASFK(1)DSCLK	3	0.78282	3	1.205	0.736	cytoplasm	GO:0000003 reproduction; GO:0050794 regulation of cellular process; GO:0033554 cellular response to stress; GO:0044707 single-multicellular organism process; GO:0010951 negative regulation of endopeptidase activity; GO:0022414 reproductive process; GO:0009628 response to abiotic stimulus; GO:0060255 regulation of macromolecule metabolic process; GO:0008406 gonad development; GO:0044699 single-org…	GO:0005615 extracellular space; GO:0044421 extracellular region part; GO:0005737 cytoplasm; GO:0031982 vesicle; GO:0032991 macromolecular complex; GO:0044424 intracellular part; GO:0005623 cell; GO:0005576 extracellular region; GO:0043226 organelle; GO:0070062 extracellular exosome; GO:0044464 cell part; GO:0005622 intracellular; GO:1903561 extracellular vesicle; GO:0043227 membrane-bounded organ…	GO:0002020 protease binding; GO:0004867 serine-type endopeptidase inhibitor activity; GO:0030234 enzyme regulator activity; GO:0005488 binding; GO:0030414 peptidase inhibitor activity; GO:0061134 peptidase regulator activity; GO:0061135 endopeptidase regulator activity; GO:0005515 protein binding; GO:0004857 enzyme inhibitor activity; GO:0098772 molecular function regulator; GO:0004866 endopeptid…	K13963	SERPINB; serpin B	mmu05146 Amoebiasis - Mus musculus (mouse);	IPR023796;	Serpin domain;
Q61194	1096	1.824	Up	K	Phosphatidylinositol 4-phosphate 3-kinase C2 domain-containing subunit alpha	Pik3c2a	1	0.00901521	49.189	LPLK(1)PSLVAK	3	-0.12913	1	1.335	0.732	cytoplasm	GO:0044700 single organism signaling; GO:1905037 autophagosome organization; GO:0046486 glycerolipid metabolic process; GO:0071583 negative regulation of zinc ion transmembrane transport; GO:0046854 phosphatidylinositol phosphorylation; GO:0008654 phospholipid biosynthetic process; GO:0044699 single-organism process; GO:0044255 cellular lipid metabolic process; GO:0009058 biosynthetic process; GO…	GO:0016020 membrane; GO:0044421 extracellular region part; GO:0061695 transferase complex, transferring phosphorus-containing groups; GO:0019898 extrinsic component of membrane; GO:0031410 cytoplasmic vesicle; GO:0071944 cell periphery; GO:0005737 cytoplasm; GO:0031982 vesicle; GO:0032991 macromolecular complex; GO:0044424 intracellular part; GO:0005623 cell; GO:0070062 extracellular exosome; GO:…	GO:1901265 nucleoside phosphate binding; GO:0016773 phosphotransferase activity, alcohol group as acceptor; GO:0005515 protein binding; GO:0097159 organic cyclic compound binding; GO:1901363 heterocyclic compound binding; GO:0016301 kinase activity; GO:0003824 catalytic activity; GO:0032553 ribonucleotide binding; GO:0005488 binding; GO:0035091 phosphatidylinositol binding; GO:0032550 purine ribo…	K00923	PIK3C2; phosphatidylinositol-4-phosphate 3-kinase [EC:2.7.1.154]	mmu00562 Inositol phosphate metabolism - Mus musculus (mouse); mmu01100 Metabolic pathways - Mus musculus (mouse); mmu04070 Phosphatidylinositol signaling system - Mus musculus (mouse);	IPR001263; IPR000403; IPR002420; IPR001683; IPR011009; IPR029071; IPR016024; IPR000008; IPR000341;	Phosphoinositide 3-kinase, accessory (PIK) domain; Phosphatidylinositol 3-/4-kinase, catalytic domain; Phosphatidylinositol 3-kinase, C2 domain; Phox homologous domain; Protein kinase-like domain; Ubiquitin-related domain; Armadillo-type fold; C2 domain; Phosphatidylinositol 3-kinase Ras-binding (PI3K RBD) domain;
Q64133	154	2.021	Up	K	Amine oxidase [flavin-containing] A	Maoa	1	0.000380156	78.342	HAEEWDK(1)ITMK	3	0.26478	3	1.417	0.701	plasma membrane	GO:0001505 regulation of neurotransmitter levels; GO:0065008 regulation of biological quality; GO:0006725 cellular aromatic compound metabolic process; GO:1901615 organic hydroxy compound metabolic process; GO:0019614 catechol-containing compound catabolic process; GO:0097164 ammonium ion metabolic process; GO:0044699 single-organism process; GO:0042135 neurotransmitter catabolic process; GO:0044…	GO:0043229 intracellular organelle; GO:0016020 membrane; GO:0019867 outer membrane; GO:0044429 mitochondrial part; GO:0098588 bounding membrane of organelle; GO:0031090 organelle membrane; GO:0005741 mitochondrial outer membrane; GO:0005737 cytoplasm; GO:0044446 intracellular organelle part; GO:0031967 organelle envelope; GO:0031224 intrinsic component of membrane; GO:0044424 intracellular part; …	GO:0008131 primary amine oxidase activity; GO:0005515 protein binding; GO:0016638 oxidoreductase activity, acting on the CH-NH2 group of donors; GO:0016641 oxidoreductase activity, acting on the CH-NH2 group of donors, oxygen as acceptor; GO:0003824 catalytic activity; GO:0005488 binding; GO:0016491 oxidoreductase activity;	K00274	MAO, aofH; monoamine oxidase [EC:1.4.3.4]	mmu00260 Glycine, serine and threonine metabolism - Mus musculus (mouse); mmu00330 Arginine and proline metabolism - Mus musculus (mouse); mmu00340 Histidine metabolism - Mus musculus (mouse); mmu00350 Tyrosine metabolism - Mus musculus (mouse); mmu00360 Phenylalanine metabolism - Mus musculus (mouse); mmu00380 Tryptophan metabolism - Mus musculus (mouse); mmu00982 Drug metabolism - cytochrome P4…	IPR002937; IPR023753;	Amine oxidase; FAD/NAD(P)-binding domain;
Q64133	284	1.959	Up	K	Amine oxidase [flavin-containing] A	Maoa	1	0.000470177	75.819	IHFK(1)PELPPER	3	-1.8399	7	1.399	0.714	plasma membrane	GO:0001505 regulation of neurotransmitter levels; GO:0065008 regulation of biological quality; GO:0006725 cellular aromatic compound metabolic process; GO:1901615 organic hydroxy compound metabolic process; GO:0019614 catechol-containing compound catabolic process; GO:0097164 ammonium ion metabolic process; GO:0044699 single-organism process; GO:0042135 neurotransmitter catabolic process; GO:0044…	GO:0043229 intracellular organelle; GO:0016020 membrane; GO:0019867 outer membrane; GO:0044429 mitochondrial part; GO:0098588 bounding membrane of organelle; GO:0031090 organelle membrane; GO:0005741 mitochondrial outer membrane; GO:0005737 cytoplasm; GO:0044446 intracellular organelle part; GO:0031967 organelle envelope; GO:0031224 intrinsic component of membrane; GO:0044424 intracellular part; …	GO:0008131 primary amine oxidase activity; GO:0005515 protein binding; GO:0016638 oxidoreductase activity, acting on the CH-NH2 group of donors; GO:0016641 oxidoreductase activity, acting on the CH-NH2 group of donors, oxygen as acceptor; GO:0003824 catalytic activity; GO:0005488 binding; GO:0016491 oxidoreductase activity;	K00274	MAO, aofH; monoamine oxidase [EC:1.4.3.4]	mmu00260 Glycine, serine and threonine metabolism - Mus musculus (mouse); mmu00330 Arginine and proline metabolism - Mus musculus (mouse); mmu00340 Histidine metabolism - Mus musculus (mouse); mmu00350 Tyrosine metabolism - Mus musculus (mouse); mmu00360 Phenylalanine metabolism - Mus musculus (mouse); mmu00380 Tryptophan metabolism - Mus musculus (mouse); mmu00982 Drug metabolism - cytochrome P4…	IPR002937; IPR023753;	Amine oxidase; FAD/NAD(P)-binding domain;
Q64133	465	1.569	Up	K	Amine oxidase [flavin-containing] A	Maoa	1	0.000479777	102.53	EVLNALGK(1)VAK	3	-0.070232	3	1.268	0.808	plasma membrane	GO:0001505 regulation of neurotransmitter levels; GO:0065008 regulation of biological quality; GO:0006725 cellular aromatic compound metabolic process; GO:1901615 organic hydroxy compound metabolic process; GO:0019614 catechol-containing compound catabolic process; GO:0097164 ammonium ion metabolic process; GO:0044699 single-organism process; GO:0042135 neurotransmitter catabolic process; GO:0044…	GO:0043229 intracellular organelle; GO:0016020 membrane; GO:0019867 outer membrane; GO:0044429 mitochondrial part; GO:0098588 bounding membrane of organelle; GO:0031090 organelle membrane; GO:0005741 mitochondrial outer membrane; GO:0005737 cytoplasm; GO:0044446 intracellular organelle part; GO:0031967 organelle envelope; GO:0031224 intrinsic component of membrane; GO:0044424 intracellular part; …	GO:0008131 primary amine oxidase activity; GO:0005515 protein binding; GO:0016638 oxidoreductase activity, acting on the CH-NH2 group of donors; GO:0016641 oxidoreductase activity, acting on the CH-NH2 group of donors, oxygen as acceptor; GO:0003824 catalytic activity; GO:0005488 binding; GO:0016491 oxidoreductase activity;	K00274	MAO, aofH; monoamine oxidase [EC:1.4.3.4]	mmu00260 Glycine, serine and threonine metabolism - Mus musculus (mouse); mmu00330 Arginine and proline metabolism - Mus musculus (mouse); mmu00340 Histidine metabolism - Mus musculus (mouse); mmu00350 Tyrosine metabolism - Mus musculus (mouse); mmu00360 Phenylalanine metabolism - Mus musculus (mouse); mmu00380 Tryptophan metabolism - Mus musculus (mouse); mmu00982 Drug metabolism - cytochrome P4…	IPR002937; IPR023753;	Amine oxidase; FAD/NAD(P)-binding domain;
Q64282	89	1.626	Up	K	Interferon-induced protein with tetratricopeptide repeats 1	Ifit1	1	1.2656e-38	224.43	EAEALIQSEQLSK(1)R	2	1.6442	4	1.242	0.764	cytoplasm	GO:0035456 response to interferon-beta; GO:0002252 immune effector process; GO:0071310 cellular response to organic substance; GO:0098542 defense response to other organism; GO:0035458 cellular response to interferon-beta; GO:0043207 response to external biotic stimulus; GO:0044764 multi-organism cellular process; GO:0050896 response to stimulus; GO:0071345 cellular response to cytokine stimulus;…	GO:0044424 intracellular part; GO:0005623 cell; GO:0044464 cell part; GO:0005622 intracellular; GO:0005737 cytoplasm;	GO:0097159 organic cyclic compound binding; GO:1901363 heterocyclic compound binding; GO:0003723 RNA binding; GO:0005515 protein binding; GO:0005488 binding; GO:0003676 nucleic acid binding;	K14217	IFIT1; interferon-induced protein with tetratricopeptide repeats 1	mmu05160 Hepatitis C - Mus musculus (mouse); mmu05168 Herpes simplex infection - Mus musculus (mouse);	IPR011990; IPR013026;	Tetratricopeptide-like helical domain; Tetratricopeptide repeat-containing domain;
Q64331	808	1.573	Up	K	Unconventional myosin-VI	Myo6	1	3.87108e-05	89.46	KVQWCSLSVIK(1)LK	3	-1.681	2	1.219	0.775	cytoplasm	GO:0044085 cellular component biogenesis; GO:0044700 single organism signaling; GO:0065008 regulation of biological quality; GO:0009891 positive regulation of biosynthetic process; GO:0050877 neurological system process; GO:0015031 protein transport; GO:0007610 behavior; GO:0035315 hair cell differentiation; GO:0022610 biological adhesion; GO:0009913 epidermal cell differentiation; GO:0048562 emb…	GO:0016020 membrane; GO:0044421 extracellular region part; GO:0098862 cluster of actin-based cell projections; GO:0031090 organelle membrane; GO:0005737 cytoplasm; GO:0043025 neuronal cell body; GO:0032991 macromolecular complex; GO:0005913 cell-cell adherens junction; GO:0099080 supramolecular complex; GO:0005623 cell; GO:0044422 organelle part; GO:0043228 non-membrane-bounded organelle; GO:0070…	GO:0051015 actin filament binding; GO:1901265 nucleoside phosphate binding; GO:0003774 motor activity; GO:0016817 hydrolase activity, acting on acid anhydrides; GO:0016787 hydrolase activity; GO:0005515 protein binding; GO:1901363 heterocyclic compound binding; GO:0097159 organic cyclic compound binding; GO:0098641 cadherin binding involved in cell-cell adhesion; GO:0008092 cytoskeletal protein b…	K10358	MYO6; myosin VI		IPR001609; IPR027417; IPR032412;	Myosin head, motor domain; P-loop containing nucleoside triphosphate hydrolase; Myosin VI, cargo binding domain;
Q64331	649	1.679	Up	K	Unconventional myosin-VI	Myo6	1	0.000689602	69.672	LSFISVGNK(1)FK	2	-1.7101	2	1.249	0.744	cytoplasm	GO:0044085 cellular component biogenesis; GO:0044700 single organism signaling; GO:0065008 regulation of biological quality; GO:0009891 positive regulation of biosynthetic process; GO:0050877 neurological system process; GO:0015031 protein transport; GO:0007610 behavior; GO:0035315 hair cell differentiation; GO:0022610 biological adhesion; GO:0009913 epidermal cell differentiation; GO:0048562 emb…	GO:0016020 membrane; GO:0044421 extracellular region part; GO:0098862 cluster of actin-based cell projections; GO:0031090 organelle membrane; GO:0005737 cytoplasm; GO:0043025 neuronal cell body; GO:0032991 macromolecular complex; GO:0005913 cell-cell adherens junction; GO:0099080 supramolecular complex; GO:0005623 cell; GO:0044422 organelle part; GO:0043228 non-membrane-bounded organelle; GO:0070…	GO:0051015 actin filament binding; GO:1901265 nucleoside phosphate binding; GO:0003774 motor activity; GO:0016817 hydrolase activity, acting on acid anhydrides; GO:0016787 hydrolase activity; GO:0005515 protein binding; GO:1901363 heterocyclic compound binding; GO:0097159 organic cyclic compound binding; GO:0098641 cadherin binding involved in cell-cell adhesion; GO:0008092 cytoskeletal protein b…	K10358	MYO6; myosin VI		IPR001609; IPR027417; IPR032412;	Myosin head, motor domain; P-loop containing nucleoside triphosphate hydrolase; Myosin VI, cargo binding domain;
Q64339	141	1.883	Up	K	Ubiquitin-like protein ISG15	Isg15	1	2.07604e-05	82.663	ELLGEYGLK(1)PQCTVIK	3	-2.3803	2	1.19	0.632	cytoplasm	GO:0065008 regulation of biological quality; GO:0045637 regulation of myeloid cell differentiation; GO:0098542 defense response to other organism; GO:0070169 positive regulation of biomineral tissue development; GO:0030500 regulation of bone mineralization; GO:0044764 multi-organism cellular process; GO:0070167 regulation of biomineral tissue development; GO:0044237 cellular metabolic process; GO…	GO:0044424 intracellular part; GO:0005623 cell; GO:0005576 extracellular region; GO:0044464 cell part; GO:0005622 intracellular; GO:0005737 cytoplasm;	GO:0031386 protein tag; GO:0005515 protein binding; GO:0005488 binding;	K12159	ISG15; ubiquitin cross-reactive protein	mmu04622 RIG-I-like receptor signaling pathway - Mus musculus (mouse); mmu05165 Human papillomavirus infection - Mus musculus (mouse); mmu05169 Epstein-Barr virus infection - Mus musculus (mouse);	IPR029071; IPR000626;	Ubiquitin-related domain; Ubiquitin domain;
Q68FL4	332	3.502	Up	K	Putative adenosylhomocysteinase 3	Ahcyl2	1	1.53671e-11	143.58	IK(1)GIVEESVTGVHR	3	-1.7694	1	1.478	0.422	extracellular	GO:1901606 alpha-amino acid catabolic process; GO:0009116 nucleoside metabolic process; GO:0042278 purine nucleoside metabolic process; GO:0046498 S-adenosylhomocysteine metabolic process; GO:0044699 single-organism process; GO:0044237 cellular metabolic process; GO:0000096 sulfur amino acid metabolic process; GO:0008152 metabolic process; GO:0006520 cellular amino acid metabolic process; GO:0046…	GO:0043229 intracellular organelle; GO:0042995 cell projection; GO:0005783 endoplasmic reticulum; GO:0005737 cytoplasm; GO:0012505 endomembrane system; GO:0044424 intracellular part; GO:0005829 cytosol; GO:0005623 cell; GO:0043226 organelle; GO:0043231 intracellular membrane-bounded organelle; GO:0005622 intracellular; GO:0044464 cell part; GO:0043005 neuron projection; GO:0043227 membrane-bounde…	GO:0097159 organic cyclic compound binding; GO:1901363 heterocyclic compound binding; GO:0004013 adenosylhomocysteinase activity; GO:0016801 hydrolase activity, acting on ether bonds; GO:1901265 nucleoside phosphate binding; GO:0051287 NAD binding; GO:0003824 catalytic activity; GO:0005488 binding; GO:0016787 hydrolase activity; GO:0000166 nucleotide binding; GO:0048037 cofactor binding; GO:00168…	K01251	E3.3.1.1, ahcY; adenosylhomocysteinase [EC:3.3.1.1]	mmu00270 Cysteine and methionine metabolism - Mus musculus (mouse); mmu01100 Metabolic pathways - Mus musculus (mouse);	IPR016040; IPR015878;	NAD(P)-binding domain; S-adenosyl-L-homocysteine hydrolase, NAD binding domain;
Q6P8M1	46	2.393	Up	K	Putative deoxyribonuclease TATDN1	Tatdn1	1	5.10434e-05	84.15	K(1)FMITGGSLQDSK	2	-2.5522	2	1.424	0.595	cytoplasm	GO:0044265 cellular macromolecule catabolic process; GO:0006308 DNA catabolic process; GO:0006725 cellular aromatic compound metabolic process; GO:0006259 DNA metabolic process; GO:1901360 organic cyclic compound metabolic process; GO:0006807 nitrogen compound metabolic process; GO:0044238 primary metabolic process; GO:0044237 cellular metabolic process; GO:0071704 organic substance metabolic pro…	GO:0043229 intracellular organelle; GO:0044446 intracellular organelle part; GO:0031981 nuclear lumen; GO:0044424 intracellular part; GO:0005623 cell; GO:0044422 organelle part; GO:0043226 organelle; GO:0043231 intracellular membrane-bounded organelle; GO:0031974 membrane-enclosed lumen; GO:0005654 nucleoplasm; GO:0005634 nucleus; GO:0070013 intracellular organelle lumen; GO:0044464 cell part; GO…	GO:0016893 endonuclease activity, active with either ribo- or deoxyribonucleic acids and producing 5'-phosphomonoesters; GO:0004536 deoxyribonuclease activity; GO:0016888 endodeoxyribonuclease activity, producing 5'-phosphomonoesters; GO:0003824 catalytic activity; GO:0005488 binding; GO:0043167 ion binding; GO:0016788 hydrolase activity, acting on ester bonds; GO:0004518 nuclease activity; GO:00…	K03424	tatD; TatD DNase family protein [EC:3.1.21.-]		IPR032466;	Metal-dependent hydrolase;
Q6Q477	75	2.52	Up	K	Plasma membrane calcium-transporting ATPase 4	Atp2b4	1	0.000817838	56.746	TSPIEGLSGNPADLEK(1)R	3	-1.8785	2	1.724	0.684	plasma membrane	GO:0065008 regulation of biological quality; GO:0032270 positive regulation of cellular protein metabolic process; GO:0021766 hippocampus development; GO:0014745 negative regulation of muscle adaptation; GO:0045428 regulation of nitric oxide biosynthetic process; GO:0022414 reproductive process; GO:0010612 regulation of cardiac muscle adaptation; GO:0007420 brain development; GO:0003407 neural re…	GO:0016323 basolateral plasma membrane; GO:0016020 membrane; GO:0071944 cell periphery; GO:0030016 myofibril; GO:0005737 cytoplasm; GO:0031224 intrinsic component of membrane; GO:0036126 sperm flagellum; GO:0097729 9+2 motile cilium; GO:0044424 intracellular part; GO:0099512 supramolecular fiber; GO:0005887 integral component of plasma membrane; GO:0030018 Z disc; GO:0099080 supramolecular comple…	GO:0042625 ATPase coupled ion transmembrane transporter activity; GO:0019903 protein phosphatase binding; GO:0050998 nitric-oxide synthase binding; GO:0022891 substrate-specific transmembrane transporter activity; GO:0097159 organic cyclic compound binding; GO:0019829 cation-transporting ATPase activity; GO:0032553 ribonucleotide binding; GO:0003824 catalytic activity; GO:0043492 ATPase activity,…	K05850	ATP2B; Ca2+ transporting ATPase, plasma membrane [EC:3.6.3.8]	mmu04020 Calcium signaling pathway - Mus musculus (mouse); mmu04022 cGMP-PKG signaling pathway - Mus musculus (mouse); mmu04024 cAMP signaling pathway - Mus musculus (mouse); mmu04261 Adrenergic signaling in cardiomyocytes - Mus musculus (mouse); mmu04925 Aldosterone synthesis and secretion - Mus musculus (mouse); mmu04970 Salivary secretion - Mus musculus (mouse); mmu04972 Pancreatic secretion -…	IPR023298; IPR004014; IPR022141; IPR008250; IPR023299; IPR006068; IPR023214;	P-type ATPase, transmembrane domain; Cation-transporting P-type ATPase, N-terminal; Plasma membrane calcium transporting P-type ATPase, C-terminal; P-type ATPase, A domain; P-type ATPase, cytoplasmic domain N; Cation-transporting P-type ATPase, C-terminal; HAD-like domain;
Q6URW6	437	1.737	Up	K	Myosin-14	Myh14	1	9.56547e-10	117.2	AQTK(1)EQADFALEALAK	3	1.4567	5	1.256	0.723	nucleus	GO:0044700 single organism signaling; GO:0030048 actin filament-based movement; GO:0003012 muscle system process; GO:0065008 regulation of biological quality; GO:0048869 cellular developmental process; GO:0032989 cellular component morphogenesis; GO:0044699 single-organism process; GO:0050877 neurological system process; GO:0007610 behavior; GO:0030036 actin cytoskeleton organization; GO:0007154 …	GO:0016020 membrane; GO:0044421 extracellular region part; GO:0098862 cluster of actin-based cell projections; GO:0005903 brush border; GO:0031982 vesicle; GO:0005737 cytoplasm; GO:0032991 macromolecular complex; GO:0030426 growth cone; GO:0044424 intracellular part; GO:0005623 cell; GO:0032432 actin filament bundle; GO:0044422 organelle part; GO:0043228 non-membrane-bounded organelle; GO:0005856…	GO:0051015 actin filament binding; GO:0003774 motor activity; GO:1901265 nucleoside phosphate binding; GO:0016817 hydrolase activity, acting on acid anhydrides; GO:0016787 hydrolase activity; GO:0005515 protein binding; GO:0016887 ATPase activity; GO:0097159 organic cyclic compound binding; GO:1901363 heterocyclic compound binding; GO:0016462 pyrophosphatase activity; GO:0008092 cytoskeletal prot…	K10352	MYH; myosin heavy chain	mmu04530 Tight junction - Mus musculus (mouse); mmu04810 Regulation of actin cytoskeleton - Mus musculus (mouse);	IPR002928; IPR004009; IPR027417; IPR001609; IPR027401;	Myosin tail; Myosin, N-terminal, SH3-like; P-loop containing nucleoside triphosphate hydrolase; Myosin head, motor domain; Myosin-like IQ motif-containing domain;
Q6URW6	863	1.542	Up	K	Myosin-14	Myh14	1	0.00208236	65.535	VK(1)PLLQVTR	3	0.41994	2	1.203	0.78	nucleus	GO:0044700 single organism signaling; GO:0030048 actin filament-based movement; GO:0003012 muscle system process; GO:0065008 regulation of biological quality; GO:0048869 cellular developmental process; GO:0032989 cellular component morphogenesis; GO:0044699 single-organism process; GO:0050877 neurological system process; GO:0007610 behavior; GO:0030036 actin cytoskeleton organization; GO:0007154 …	GO:0016020 membrane; GO:0044421 extracellular region part; GO:0098862 cluster of actin-based cell projections; GO:0005903 brush border; GO:0031982 vesicle; GO:0005737 cytoplasm; GO:0032991 macromolecular complex; GO:0030426 growth cone; GO:0044424 intracellular part; GO:0005623 cell; GO:0032432 actin filament bundle; GO:0044422 organelle part; GO:0043228 non-membrane-bounded organelle; GO:0005856…	GO:0051015 actin filament binding; GO:0003774 motor activity; GO:1901265 nucleoside phosphate binding; GO:0016817 hydrolase activity, acting on acid anhydrides; GO:0016787 hydrolase activity; GO:0005515 protein binding; GO:0016887 ATPase activity; GO:0097159 organic cyclic compound binding; GO:1901363 heterocyclic compound binding; GO:0016462 pyrophosphatase activity; GO:0008092 cytoskeletal prot…	K10352	MYH; myosin heavy chain	mmu04530 Tight junction - Mus musculus (mouse); mmu04810 Regulation of actin cytoskeleton - Mus musculus (mouse);	IPR002928; IPR004009; IPR027417; IPR001609; IPR027401;	Myosin tail; Myosin, N-terminal, SH3-like; P-loop containing nucleoside triphosphate hydrolase; Myosin head, motor domain; Myosin-like IQ motif-containing domain;
Q6ZQ38	957	1.971	Up	K	Cullin-associated NEDD8-dissociated protein 1	Cand1	1	1.30996e-05	76.049	NVVAECLGK(1)LTLIDPETLLPR	3	0.77375	3	1.415	0.718	cytoplasm	GO:0060260 regulation of transcription initiation from RNA polymerase II promoter; GO:0044085 cellular component biogenesis; GO:0048869 cellular developmental process; GO:0009891 positive regulation of biosynthetic process; GO:0044699 single-organism process; GO:0044237 cellular metabolic process; GO:0051130 positive regulation of cellular component organization; GO:0045898 regulation of RNA poly…	GO:0016020 membrane; GO:0044421 extracellular region part; GO:0031982 vesicle; GO:0005737 cytoplasm; GO:0032991 macromolecular complex; GO:0044424 intracellular part; GO:0005623 cell; GO:0044422 organelle part; GO:0031974 membrane-enclosed lumen; GO:0070062 extracellular exosome; GO:0005654 nucleoplasm; GO:1902494 catalytic complex; GO:0070013 intracellular organelle lumen; GO:0005622 intracellul…	GO:0005515 protein binding; GO:0017025 TBP-class protein binding; GO:0008134 transcription factor binding; GO:0005488 binding;	K17263	CAND1; cullin-associated NEDD8-dissociated protein 1		IPR011989; IPR016024; IPR013932;	Armadillo-like helical; Armadillo-type fold; TATA-binding protein interacting (TIP20);
Q6ZWN5	101	1.529	Up	K	40S ribosomal protein S9	Rps9	1	3.68776e-10	119.45	LDYILGLK(1)IEDFLER	3	-1.0194	3	1.199	0.784	cytoplasm	GO:0065008 regulation of biological quality; GO:0032270 positive regulation of cellular protein metabolic process; GO:0006518 peptide metabolic process; GO:0010608 posttranscriptional regulation of gene expression; GO:0009891 positive regulation of biosynthetic process; GO:0009058 biosynthetic process; GO:0044237 cellular metabolic process; GO:0008152 metabolic process; GO:0009893 positive regula…	GO:0016020 membrane; GO:0044421 extracellular region part; GO:0030054 cell junction; GO:0031982 vesicle; GO:0015935 small ribosomal subunit; GO:0005737 cytoplasm; GO:0032991 macromolecular complex; GO:0044424 intracellular part; GO:0005623 cell; GO:0044422 organelle part; GO:0043228 non-membrane-bounded organelle; GO:0070062 extracellular exosome; GO:0031974 membrane-enclosed lumen; GO:0005925 fo…	GO:0097159 organic cyclic compound binding; GO:1901363 heterocyclic compound binding; GO:1990932 5.8S rRNA binding; GO:0003723 RNA binding; GO:0005488 binding; GO:0003676 nucleic acid binding; GO:0045182 translation regulator activity; GO:0005198 structural molecule activity; GO:0003735 structural constituent of ribosome; GO:0019843 rRNA binding;	K02997	RP-S9e, RPS9; small subunit ribosomal protein S9e	mmu03010 Ribosome - Mus musculus (mouse);	IPR001912; IPR002942;	Ribosomal protein S4/S9, N-terminal; RNA-binding S4 domain;
Q6ZWQ0	1608	1.66	Up	K	Nesprin-2	Syne2	1	2.50129e-07	99.044	TFEDPPFEK(1)EANAIVDR	3	-0.45373	3	1.328	0.8	endoplasmic reticulum	GO:0030048 actin filament-based movement; GO:0065008 regulation of biological quality; GO:0010256 endomembrane system organization; GO:0030335 positive regulation of cell migration; GO:0051674 localization of cell; GO:0060491 regulation of cell projection assembly; GO:0007420 brain development; GO:0040017 positive regulation of locomotion; GO:0048869 cellular developmental process; GO:0051647 nuc…	GO:0016020 membrane; GO:0044421 extracellular region part; GO:0019867 outer membrane; GO:0031090 organelle membrane; GO:0005737 cytoplasm; GO:0032991 macromolecular complex; GO:0098858 actin-based cell projection; GO:0016528 sarcoplasm; GO:0099080 supramolecular complex; GO:0005623 cell; GO:0031674 I band; GO:0044422 organelle part; GO:0005640 nuclear outer membrane; GO:0033017 sarcoplasmic retic…	GO:0051015 actin filament binding; GO:0008092 cytoskeletal protein binding; GO:0005488 binding; GO:0044877 macromolecular complex binding; GO:0003779 actin binding; GO:0005515 protein binding; GO:0032403 protein complex binding;	K19346	SYNE2; nesprin-2		IPR012315; IPR001715;	KASH domain; Calponin homology domain;
Q80XI3	729	1.688	Up	K	Eukaryotic translation initiation factor 4 gamma 3	Eif4g3	0.997053	0.00572036	52.071	KAENAWK(0.997)PSQK(0.003)R	3	-0.19456	2	1.227	0.727	nucleus	GO:0006518 peptide metabolic process; GO:0032270 positive regulation of cellular protein metabolic process; GO:0022414 reproductive process; GO:0010608 posttranscriptional regulation of gene expression; GO:0051785 positive regulation of nuclear division; GO:0009891 positive regulation of biosynthetic process; GO:0044699 single-organism process; GO:0009058 biosynthetic process; GO:0010564 regulati…		GO:0097159 organic cyclic compound binding; GO:1901363 heterocyclic compound binding; GO:0008135 translation factor activity, RNA binding; GO:0003723 RNA binding; GO:0005488 binding; GO:0003676 nucleic acid binding; GO:0003743 translation initiation factor activity; GO:0005515 protein binding;	K03260	EIF4G; translation initiation factor 4G	mmu03013 RNA transport - Mus musculus (mouse); mmu05416 Viral myocarditis - Mus musculus (mouse);	IPR003307; IPR003891; IPR016024; IPR003890; IPR016021;	W2 domain; Initiation factor eIF-4 gamma, MA3; Armadillo-type fold; MIF4G-like, type 3; MIF4G-like domain;
Q8BHB9	543	1.87	Up	K	Chloride intracellular channel protein 6	Clic6	1	0.00579285	86.136	LHIIK(1)IVAK	3	0.61247	4	1.298	0.694	nucleus	GO:0098661 inorganic anion transmembrane transport; GO:0034220 ion transmembrane transport; GO:0098660 inorganic ion transmembrane transport; GO:0051049 regulation of transport; GO:0043269 regulation of ion transport; GO:0006821 chloride transport; GO:0098656 anion transmembrane transport; GO:1902476 chloride transmembrane transport; GO:0051234 establishment of localization; GO:0006810 transport;…	GO:0016020 membrane; GO:0044421 extracellular region part; GO:0071944 cell periphery; GO:0005737 cytoplasm; GO:0031982 vesicle; GO:0031224 intrinsic component of membrane; GO:0032991 macromolecular complex; GO:0044424 intracellular part; GO:0005623 cell; GO:1902495 transmembrane transporter complex; GO:0016021 integral component of membrane; GO:0005576 extracellular region; GO:0005886 plasma memb…	GO:0015075 ion transmembrane transporter activity; GO:0022803 passive transmembrane transporter activity; GO:0005253 anion channel activity; GO:0022892 substrate-specific transporter activity; GO:0005254 chloride channel activity; GO:0015103 inorganic anion transmembrane transporter activity; GO:0015267 channel activity; GO:0022891 substrate-specific transmembrane transporter activity; GO:0015108…	K05026	CLIC6; chloride intracellular channel protein 6		IPR010987; IPR012336;	Glutathione S-transferase, C-terminal-like; Thioredoxin-like fold;
Q8BPU7	539	2.381	Up	K	Engulfment and cell motility protein 1	Elmo1	1	4.86647e-05	106.97	EK(1)IQPEILELIK	3	1.9074	3	1.5	0.63	cytoplasm	GO:0050794 regulation of cellular process; GO:0044700 single organism signaling; GO:0016043 cellular component organization; GO:0016477 cell migration; GO:0051674 localization of cell; GO:0010324 membrane invagination; GO:0044699 single-organism process; GO:0050896 response to stimulus; GO:0051234 establishment of localization; GO:0006909 phagocytosis; GO:0099024 plasma membrane invagination; GO:…	GO:0016020 membrane; GO:0071944 cell periphery; GO:0044464 cell part; GO:0005622 intracellular; GO:0005737 cytoplasm; GO:0032991 macromolecular complex; GO:0044424 intracellular part; GO:0043234 protein complex; GO:0005623 cell; GO:0005886 plasma membrane; GO:0032045 guanyl-nucleotide exchange factor complex;	GO:0019904 protein domain specific binding; GO:0005515 protein binding; GO:0098772 molecular function regulator; GO:0017124 SH3 domain binding; GO:0005085 guanyl-nucleotide exchange factor activity; GO:0005488 binding;	K12366	ELMO1, CED12; engulfment and cell motility protein 1	mmu04062 Chemokine signaling pathway - Mus musculus (mouse); mmu05100 Bacterial invasion of epithelial cells - Mus musculus (mouse);	IPR006816; IPR011989; IPR011993; IPR024574; IPR016024; IPR001849;	ELMO domain; Armadillo-like helical; PH domain-like; Domain of unknown function DUF3361; Armadillo-type fold; Pleckstrin homology domain;
Q8BW75	363	2.12	Up	K	Amine oxidase [flavin-containing] B	Maob	1	0.00574667	74.92	K(1)LCELYAK	3	-0.38554	3	1.363	0.643	cytoplasm	GO:0001505 regulation of neurotransmitter levels; GO:0065008 regulation of biological quality; GO:0007420 brain development; GO:0042053 regulation of dopamine metabolic process; GO:0051046 regulation of secretion; GO:0044699 single-organism process; GO:0045915 positive regulation of catecholamine metabolic process; GO:0044237 cellular metabolic process; GO:0009607 response to biotic stimulus; GO:…	GO:0016020 membrane; GO:0044421 extracellular region part; GO:0019867 outer membrane; GO:0031090 organelle membrane; GO:0031982 vesicle; GO:0005737 cytoplasm; GO:0031224 intrinsic component of membrane; GO:0044424 intracellular part; GO:0005623 cell; GO:0044422 organelle part; GO:0070062 extracellular exosome; GO:0005740 mitochondrial envelope; GO:0044425 membrane part; GO:0005622 intracellular; …	GO:1901265 nucleoside phosphate binding; GO:0050660 flavin adenine dinucleotide binding; GO:0046983 protein dimerization activity; GO:0043167 ion binding; GO:0005515 protein binding; GO:0000166 nucleotide binding; GO:0048037 cofactor binding; GO:0016491 oxidoreductase activity; GO:1901363 heterocyclic compound binding; GO:0097159 organic cyclic compound binding; GO:0042802 identical protein bindi…	K00274	MAO, aofH; monoamine oxidase [EC:1.4.3.4]	mmu00260 Glycine, serine and threonine metabolism - Mus musculus (mouse); mmu00330 Arginine and proline metabolism - Mus musculus (mouse); mmu00340 Histidine metabolism - Mus musculus (mouse); mmu00350 Tyrosine metabolism - Mus musculus (mouse); mmu00360 Phenylalanine metabolism - Mus musculus (mouse); mmu00380 Tryptophan metabolism - Mus musculus (mouse); mmu00982 Drug metabolism - cytochrome P4…	IPR002937; IPR023753;	Amine oxidase; FAD/NAD(P)-binding domain;
Q8C1E7	36	1.713	Up	K	Transmembrane protein 120A	Tmem120a	1	0.00261132	78.264	LK(1)LEELTK	3	0.27892	4	1.391	0.812	plasma membrane	GO:0032502 developmental process; GO:0044085 cellular component biogenesis; GO:0016043 cellular component organization; GO:0071822 protein complex subunit organization; GO:0051260 protein homooligomerization; GO:0048869 cellular developmental process; GO:0044763 single-organism cellular process; GO:0044699 single-organism process; GO:0051259 protein oligomerization; GO:0043933 macromolecular comp…	GO:0043229 intracellular organelle; GO:0016020 membrane; GO:0031090 organelle membrane; GO:0005635 nuclear envelope; GO:0031967 organelle envelope; GO:0044446 intracellular organelle part; GO:0031224 intrinsic component of membrane; GO:0012505 endomembrane system; GO:0044424 intracellular part; GO:0005623 cell; GO:0016021 integral component of membrane; GO:0044422 organelle part; GO:0043231 intra…
Q8C863	311	2.289	Up	K	E3 ubiquitin-protein ligase Itchy	Itch	1	0.00677601	52.247	VYYVDHVEK(1)R	3	-0.88601	1	1.396	0.61	nucleus	GO:0044700 single organism signaling; GO:0002694 regulation of leukocyte activation; GO:0050672 negative regulation of lymphocyte proliferation; GO:0032872 regulation of stress-activated MAPK cascade; GO:0010941 regulation of cell death; GO:0032944 regulation of mononuclear cell proliferation; GO:0007166 cell surface receptor signaling pathway; GO:0098542 defense response to other organism; GO:00…	GO:0016020 membrane; GO:0044421 extracellular region part; GO:0005938 cell cortex; GO:0031410 cytoplasmic vesicle; GO:0071944 cell periphery; GO:0031982 vesicle; GO:0005737 cytoplasm; GO:0099568 cytoplasmic region; GO:0032991 macromolecular complex; GO:0044424 intracellular part; GO:0005623 cell; GO:0044422 organelle part; GO:0031974 membrane-enclosed lumen; GO:0070062 extracellular exosome; GO:1…	GO:0019787 ubiquitin-like protein transferase activity; GO:0005102 receptor binding; GO:0044877 macromolecular complex binding; GO:0005126 cytokine receptor binding; GO:0016874 ligase activity; GO:0005515 protein binding; GO:0061659 ubiquitin-like protein ligase activity; GO:0061630 ubiquitin protein ligase activity; GO:0045236 CXCR chemokine receptor binding; GO:0003824 catalytic activity; GO:00…	K05632	AIP4, ITCH; atrophin-1 interacting protein 4 [EC:2.3.2.26]	mmu04120 Ubiquitin mediated proteolysis - Mus musculus (mouse); mmu04144 Endocytosis - Mus musculus (mouse); mmu04668 TNF signaling pathway - Mus musculus (mouse); mmu04932 Non-alcoholic fatty liver disease (NAFLD) - Mus musculus (mouse);	IPR001202; IPR000569; IPR000008;	WW domain; HECT domain; C2 domain;
Q8CAS9	470	1.679	Up	K	Poly [ADP-ribose] polymerase 9	Parp9	1	2.67457e-07	98.572	TLTVK(1)IVIFPVDVETYK	3	0.98614	3	1.269	0.756	nucleus	GO:0033554 cellular response to stress; GO:0006725 cellular aromatic compound metabolic process; GO:0006259 DNA metabolic process; GO:0006302 double-strand break repair; GO:0060330 regulation of response to interferon-gamma; GO:0080134 regulation of response to stress; GO:0031347 regulation of defense response; GO:0050896 response to stimulus; GO:0044237 cellular metabolic process; GO:0071704 org…	GO:0043229 intracellular organelle; GO:0016020 membrane; GO:0005737 cytoplasm; GO:0044446 intracellular organelle part; GO:0031981 nuclear lumen; GO:0044424 intracellular part; GO:0005829 cytosol; GO:0005623 cell; GO:0005739 mitochondrion; GO:0044422 organelle part; GO:0043226 organelle; GO:0043231 intracellular membrane-bounded organelle; GO:0031974 membrane-enclosed lumen; GO:0005654 nucleoplas…	GO:0016763 transferase activity, transferring pentosyl groups; GO:0016757 transferase activity, transferring glycosyl groups; GO:0003950 NAD+ ADP-ribosyltransferase activity; GO:0003824 catalytic activity; GO:0016740 transferase activity;	K15260	PARP9; poly [ADP-ribose] polymerase 9 [EC:2.4.2.30]		IPR002589; IPR012317;	Macro domain; Poly(ADP-ribose) polymerase, catalytic domain;
Q8CC86	164	2.307	Up	K	Nicotinate phosphoribosyltransferase	Naprt	1	0.00168118	91.783	K(1)LLEMGLR	3	-0.43553	7	1.384	0.6	cytoplasm,nucleus	GO:0051188 cofactor biosynthetic process; GO:0043173 nucleotide salvage; GO:0009165 nucleotide biosynthetic process; GO:0019362 pyridine nucleotide metabolic process; GO:0006725 cellular aromatic compound metabolic process; GO:0046496 nicotinamide nucleotide metabolic process; GO:0009117 nucleotide metabolic process; GO:0044699 single-organism process; GO:0009058 biosynthetic process; GO:0019363 …	GO:0070062 extracellular exosome; GO:0043226 organelle; GO:0044421 extracellular region part; GO:0044464 cell part; GO:0005622 intracellular; GO:0005737 cytoplasm; GO:0031982 vesicle; GO:1903561 extracellular vesicle; GO:0044424 intracellular part; GO:0005829 cytosol; GO:0005623 cell; GO:0043227 membrane-bounded organelle; GO:0005576 extracellular region; GO:0043230 extracellular organelle; GO:00…	GO:0016763 transferase activity, transferring pentosyl groups; GO:0004516 nicotinate phosphoribosyltransferase activity; GO:0016757 transferase activity, transferring glycosyl groups; GO:0004514 nicotinate-nucleotide diphosphorylase (carboxylating) activity; GO:0016740 transferase activity; GO:0003824 catalytic activity; GO:0016874 ligase activity;	K00763	pncB, NAPRT1; nicotinate phosphoribosyltransferase [EC:6.3.4.21]	mmu00760 Nicotinate and nicotinamide metabolism - Mus musculus (mouse); mmu01100 Metabolic pathways - Mus musculus (mouse);	IPR002638;	Quinolinate phosphoribosyl transferase, C-terminal;
Q8CIE6	74	3.234	Up	K	Coatomer subunit alpha	Copa	1	0.0012695	59.673	QQPLFVSGGDDYK(1)IK	3	1.3359	2	1.494	0.462	cytoplasm	GO:0044707 single-multicellular organism process; GO:0046907 intracellular transport; GO:0065008 regulation of biological quality; GO:0007586 digestion; GO:0044699 single-organism process; GO:0048193 Golgi vesicle transport; GO:0015031 protein transport; GO:0051234 establishment of localization; GO:0051649 establishment of localization in cell; GO:1902578 single-organism localization; GO:0006886 …	GO:0016020 membrane; GO:0005615 extracellular space; GO:0044421 extracellular region part; GO:0031090 organelle membrane; GO:0031410 cytoplasmic vesicle; GO:0098796 membrane protein complex; GO:0030137 COPI-coated vesicle; GO:0030660 Golgi-associated vesicle membrane; GO:0005737 cytoplasm; GO:0031982 vesicle; GO:0044433 cytoplasmic vesicle part; GO:0032991 macromolecular complex; GO:0044424 intra…	GO:0005515 protein binding; GO:0005198 structural molecule activity; GO:0005102 receptor binding; GO:0005488 binding; GO:0005179 hormone activity;	K05236	COPA, RET1; coatomer subunit alpha		IPR006692; IPR011048; IPR017986; IPR015943; IPR024977; IPR010714;	Coatomer, WD associated region; Cytochrome cd1-nitrite reductase-like, haem d1 domain; WD40-repeat-containing domain; WD40/YVTN repeat-like-containing domain; Anaphase-promoting complex subunit 4, WD40 domain; Coatomer, alpha subunit, C-terminal;
Q8CIE6	271	2.176	Up	K	Coatomer subunit alpha	Copa	1	2.85875e-31	210.14	QELILSNSEDK(1)SIR	2	0.82475	4	1.349	0.62	cytoplasm	GO:0044707 single-multicellular organism process; GO:0046907 intracellular transport; GO:0065008 regulation of biological quality; GO:0007586 digestion; GO:0044699 single-organism process; GO:0048193 Golgi vesicle transport; GO:0015031 protein transport; GO:0051234 establishment of localization; GO:0051649 establishment of localization in cell; GO:1902578 single-organism localization; GO:0006886 …	GO:0016020 membrane; GO:0005615 extracellular space; GO:0044421 extracellular region part; GO:0031090 organelle membrane; GO:0031410 cytoplasmic vesicle; GO:0098796 membrane protein complex; GO:0030137 COPI-coated vesicle; GO:0030660 Golgi-associated vesicle membrane; GO:0005737 cytoplasm; GO:0031982 vesicle; GO:0044433 cytoplasmic vesicle part; GO:0032991 macromolecular complex; GO:0044424 intra…	GO:0005515 protein binding; GO:0005198 structural molecule activity; GO:0005102 receptor binding; GO:0005488 binding; GO:0005179 hormone activity;	K05236	COPA, RET1; coatomer subunit alpha		IPR006692; IPR011048; IPR017986; IPR015943; IPR024977; IPR010714;	Coatomer, WD associated region; Cytochrome cd1-nitrite reductase-like, haem d1 domain; WD40-repeat-containing domain; WD40/YVTN repeat-like-containing domain; Anaphase-promoting complex subunit 4, WD40 domain; Coatomer, alpha subunit, C-terminal;
Q8CIE6	1028	1.569	Up	K	Coatomer subunit alpha	Copa	1	0.00132446	109.66	FEEAVEK(1)FR	2	-0.24253	3	1.21	0.771	cytoplasm	GO:0044707 single-multicellular organism process; GO:0046907 intracellular transport; GO:0065008 regulation of biological quality; GO:0007586 digestion; GO:0044699 single-organism process; GO:0048193 Golgi vesicle transport; GO:0015031 protein transport; GO:0051234 establishment of localization; GO:0051649 establishment of localization in cell; GO:1902578 single-organism localization; GO:0006886 …	GO:0016020 membrane; GO:0005615 extracellular space; GO:0044421 extracellular region part; GO:0031090 organelle membrane; GO:0031410 cytoplasmic vesicle; GO:0098796 membrane protein complex; GO:0030137 COPI-coated vesicle; GO:0030660 Golgi-associated vesicle membrane; GO:0005737 cytoplasm; GO:0031982 vesicle; GO:0044433 cytoplasmic vesicle part; GO:0032991 macromolecular complex; GO:0044424 intra…	GO:0005515 protein binding; GO:0005198 structural molecule activity; GO:0005102 receptor binding; GO:0005488 binding; GO:0005179 hormone activity;	K05236	COPA, RET1; coatomer subunit alpha		IPR006692; IPR011048; IPR017986; IPR015943; IPR024977; IPR010714;	Coatomer, WD associated region; Cytochrome cd1-nitrite reductase-like, haem d1 domain; WD40-repeat-containing domain; WD40/YVTN repeat-like-containing domain; Anaphase-promoting complex subunit 4, WD40 domain; Coatomer, alpha subunit, C-terminal;
Q8CIE6	61	1.997	Up	K	Coatomer subunit alpha	Copa	1	2.30247e-07	96.379	GIDFHK(1)QQPLFVSGGDDYK	3	-1.0374	3	1.314	0.658	cytoplasm	GO:0044707 single-multicellular organism process; GO:0046907 intracellular transport; GO:0065008 regulation of biological quality; GO:0007586 digestion; GO:0044699 single-organism process; GO:0048193 Golgi vesicle transport; GO:0015031 protein transport; GO:0051234 establishment of localization; GO:0051649 establishment of localization in cell; GO:1902578 single-organism localization; GO:0006886 …	GO:0016020 membrane; GO:0005615 extracellular space; GO:0044421 extracellular region part; GO:0031090 organelle membrane; GO:0031410 cytoplasmic vesicle; GO:0098796 membrane protein complex; GO:0030137 COPI-coated vesicle; GO:0030660 Golgi-associated vesicle membrane; GO:0005737 cytoplasm; GO:0031982 vesicle; GO:0044433 cytoplasmic vesicle part; GO:0032991 macromolecular complex; GO:0044424 intra…	GO:0005515 protein binding; GO:0005198 structural molecule activity; GO:0005102 receptor binding; GO:0005488 binding; GO:0005179 hormone activity;	K05236	COPA, RET1; coatomer subunit alpha		IPR006692; IPR011048; IPR017986; IPR015943; IPR024977; IPR010714;	Coatomer, WD associated region; Cytochrome cd1-nitrite reductase-like, haem d1 domain; WD40-repeat-containing domain; WD40/YVTN repeat-like-containing domain; Anaphase-promoting complex subunit 4, WD40 domain; Coatomer, alpha subunit, C-terminal;
Q8CIE6	4	1.649	Up	K	Coatomer subunit alpha	Copa	1	0.0226867	74.92	MLTK(1)FETK	2	0.002258	2	1.232	0.747	cytoplasm	GO:0044707 single-multicellular organism process; GO:0046907 intracellular transport; GO:0065008 regulation of biological quality; GO:0007586 digestion; GO:0044699 single-organism process; GO:0048193 Golgi vesicle transport; GO:0015031 protein transport; GO:0051234 establishment of localization; GO:0051649 establishment of localization in cell; GO:1902578 single-organism localization; GO:0006886 …	GO:0016020 membrane; GO:0005615 extracellular space; GO:0044421 extracellular region part; GO:0031090 organelle membrane; GO:0031410 cytoplasmic vesicle; GO:0098796 membrane protein complex; GO:0030137 COPI-coated vesicle; GO:0030660 Golgi-associated vesicle membrane; GO:0005737 cytoplasm; GO:0031982 vesicle; GO:0044433 cytoplasmic vesicle part; GO:0032991 macromolecular complex; GO:0044424 intra…	GO:0005515 protein binding; GO:0005198 structural molecule activity; GO:0005102 receptor binding; GO:0005488 binding; GO:0005179 hormone activity;	K05236	COPA, RET1; coatomer subunit alpha		IPR006692; IPR011048; IPR017986; IPR015943; IPR024977; IPR010714;	Coatomer, WD associated region; Cytochrome cd1-nitrite reductase-like, haem d1 domain; WD40-repeat-containing domain; WD40/YVTN repeat-like-containing domain; Anaphase-promoting complex subunit 4, WD40 domain; Coatomer, alpha subunit, C-terminal;
Q8CIE6	1184	1.805	Up	K	Coatomer subunit alpha	Copa	0.996429	2.13986e-05	80.76	GK(0.004)PVEK(0.996)CPLSGACYSPEFK	3	0.87886	3	1.271	0.704	cytoplasm	GO:0044707 single-multicellular organism process; GO:0046907 intracellular transport; GO:0065008 regulation of biological quality; GO:0007586 digestion; GO:0044699 single-organism process; GO:0048193 Golgi vesicle transport; GO:0015031 protein transport; GO:0051234 establishment of localization; GO:0051649 establishment of localization in cell; GO:1902578 single-organism localization; GO:0006886 …	GO:0016020 membrane; GO:0005615 extracellular space; GO:0044421 extracellular region part; GO:0031090 organelle membrane; GO:0031410 cytoplasmic vesicle; GO:0098796 membrane protein complex; GO:0030137 COPI-coated vesicle; GO:0030660 Golgi-associated vesicle membrane; GO:0005737 cytoplasm; GO:0031982 vesicle; GO:0044433 cytoplasmic vesicle part; GO:0032991 macromolecular complex; GO:0044424 intra…	GO:0005515 protein binding; GO:0005198 structural molecule activity; GO:0005102 receptor binding; GO:0005488 binding; GO:0005179 hormone activity;	K05236	COPA, RET1; coatomer subunit alpha		IPR006692; IPR011048; IPR017986; IPR015943; IPR024977; IPR010714;	Coatomer, WD associated region; Cytochrome cd1-nitrite reductase-like, haem d1 domain; WD40-repeat-containing domain; WD40/YVTN repeat-like-containing domain; Anaphase-promoting complex subunit 4, WD40 domain; Coatomer, alpha subunit, C-terminal;
Q8JZR0	412	1.573	Up	K	Long-chain-fatty-acid--CoA ligase 5	Acsl5	1	0.000549106	90.05	IQGSLGGK(1)VR	3	0.38877	3	1.244	0.791	endoplasmic reticulum	GO:0050794 regulation of cellular process; GO:0010941 regulation of cell death; GO:0023051 regulation of signaling; GO:0044281 small molecule metabolic process; GO:0043067 regulation of programmed cell death; GO:0044763 single-organism cellular process; GO:0044699 single-organism process; GO:0044255 cellular lipid metabolic process; GO:0006631 fatty acid metabolic process; GO:0044238 primary meta…	GO:0016020 membrane; GO:0042175 nuclear outer membrane-endoplasmic reticulum membrane network; GO:0019867 outer membrane; GO:0005783 endoplasmic reticulum; GO:0031090 organelle membrane; GO:0005737 cytoplasm; GO:0031224 intrinsic component of membrane; GO:0044424 intracellular part; GO:0005623 cell; GO:0044422 organelle part; GO:0043228 non-membrane-bounded organelle; GO:0031974 membrane-enclosed…	GO:0005524 ATP binding; GO:1901265 nucleoside phosphate binding; GO:0004467 long-chain fatty acid-CoA ligase activity; GO:0016874 ligase activity; GO:0001882 nucleoside binding; GO:0043167 ion binding; GO:0016877 ligase activity, forming carbon-sulfur bonds; GO:0000166 nucleotide binding; GO:0097159 organic cyclic compound binding; GO:1901363 heterocyclic compound binding; GO:0032549 ribonucleosi…	K01897	ACSL, fadD; long-chain acyl-CoA synthetase [EC:6.2.1.3]	mmu00061 Fatty acid biosynthesis - Mus musculus (mouse); mmu00071 Fatty acid degradation - Mus musculus (mouse); mmu01100 Metabolic pathways - Mus musculus (mouse); mmu01212 Fatty acid metabolism - Mus musculus (mouse); mmu03320 PPAR signaling pathway - Mus musculus (mouse); mmu04146 Peroxisome - Mus musculus (mouse); mmu04216 Ferroptosis - Mus musculus (mouse); mmu04714 Thermogenesis - Mus muscu…	IPR000873;	AMP-dependent synthetase/ligase;
Q8JZR0	361	1.696	Up	K	Long-chain-fatty-acid--CoA ligase 5	Acsl5	1	0.000177313	141.1	VYDK(1)VQNEAK	2	1.1131	3	1.284	0.757	endoplasmic reticulum	GO:0050794 regulation of cellular process; GO:0010941 regulation of cell death; GO:0023051 regulation of signaling; GO:0044281 small molecule metabolic process; GO:0043067 regulation of programmed cell death; GO:0044763 single-organism cellular process; GO:0044699 single-organism process; GO:0044255 cellular lipid metabolic process; GO:0006631 fatty acid metabolic process; GO:0044238 primary meta…	GO:0016020 membrane; GO:0042175 nuclear outer membrane-endoplasmic reticulum membrane network; GO:0019867 outer membrane; GO:0005783 endoplasmic reticulum; GO:0031090 organelle membrane; GO:0005737 cytoplasm; GO:0031224 intrinsic component of membrane; GO:0044424 intracellular part; GO:0005623 cell; GO:0044422 organelle part; GO:0043228 non-membrane-bounded organelle; GO:0031974 membrane-enclosed…	GO:0005524 ATP binding; GO:1901265 nucleoside phosphate binding; GO:0004467 long-chain fatty acid-CoA ligase activity; GO:0016874 ligase activity; GO:0001882 nucleoside binding; GO:0043167 ion binding; GO:0016877 ligase activity, forming carbon-sulfur bonds; GO:0000166 nucleotide binding; GO:0097159 organic cyclic compound binding; GO:1901363 heterocyclic compound binding; GO:0032549 ribonucleosi…	K01897	ACSL, fadD; long-chain acyl-CoA synthetase [EC:6.2.1.3]	mmu00061 Fatty acid biosynthesis - Mus musculus (mouse); mmu00071 Fatty acid degradation - Mus musculus (mouse); mmu01100 Metabolic pathways - Mus musculus (mouse); mmu01212 Fatty acid metabolism - Mus musculus (mouse); mmu03320 PPAR signaling pathway - Mus musculus (mouse); mmu04146 Peroxisome - Mus musculus (mouse); mmu04216 Ferroptosis - Mus musculus (mouse); mmu04714 Thermogenesis - Mus muscu…	IPR000873;	AMP-dependent synthetase/ligase;
Q8JZR0	536	1.519	Up	K	Long-chain-fatty-acid--CoA ligase 5	Acsl5	1	0.000341326	80.318	WLPNGTLK(1)IVDR	3	-0.74595	5	1.226	0.807	endoplasmic reticulum	GO:0050794 regulation of cellular process; GO:0010941 regulation of cell death; GO:0023051 regulation of signaling; GO:0044281 small molecule metabolic process; GO:0043067 regulation of programmed cell death; GO:0044763 single-organism cellular process; GO:0044699 single-organism process; GO:0044255 cellular lipid metabolic process; GO:0006631 fatty acid metabolic process; GO:0044238 primary meta…	GO:0016020 membrane; GO:0042175 nuclear outer membrane-endoplasmic reticulum membrane network; GO:0019867 outer membrane; GO:0005783 endoplasmic reticulum; GO:0031090 organelle membrane; GO:0005737 cytoplasm; GO:0031224 intrinsic component of membrane; GO:0044424 intracellular part; GO:0005623 cell; GO:0044422 organelle part; GO:0043228 non-membrane-bounded organelle; GO:0031974 membrane-enclosed…	GO:0005524 ATP binding; GO:1901265 nucleoside phosphate binding; GO:0004467 long-chain fatty acid-CoA ligase activity; GO:0016874 ligase activity; GO:0001882 nucleoside binding; GO:0043167 ion binding; GO:0016877 ligase activity, forming carbon-sulfur bonds; GO:0000166 nucleotide binding; GO:0097159 organic cyclic compound binding; GO:1901363 heterocyclic compound binding; GO:0032549 ribonucleosi…	K01897	ACSL, fadD; long-chain acyl-CoA synthetase [EC:6.2.1.3]	mmu00061 Fatty acid biosynthesis - Mus musculus (mouse); mmu00071 Fatty acid degradation - Mus musculus (mouse); mmu01100 Metabolic pathways - Mus musculus (mouse); mmu01212 Fatty acid metabolism - Mus musculus (mouse); mmu03320 PPAR signaling pathway - Mus musculus (mouse); mmu04146 Peroxisome - Mus musculus (mouse); mmu04216 Ferroptosis - Mus musculus (mouse); mmu04714 Thermogenesis - Mus muscu…	IPR000873;	AMP-dependent synthetase/ligase;
Q8JZR0	404	1.615	Up	K	Long-chain-fatty-acid--CoA ligase 5	Acsl5	1	3.43205e-06	115.34	LVFSK(1)IQGSLGGK	3	0.22754	4	1.258	0.779	endoplasmic reticulum	GO:0050794 regulation of cellular process; GO:0010941 regulation of cell death; GO:0023051 regulation of signaling; GO:0044281 small molecule metabolic process; GO:0043067 regulation of programmed cell death; GO:0044763 single-organism cellular process; GO:0044699 single-organism process; GO:0044255 cellular lipid metabolic process; GO:0006631 fatty acid metabolic process; GO:0044238 primary meta…	GO:0016020 membrane; GO:0042175 nuclear outer membrane-endoplasmic reticulum membrane network; GO:0019867 outer membrane; GO:0005783 endoplasmic reticulum; GO:0031090 organelle membrane; GO:0005737 cytoplasm; GO:0031224 intrinsic component of membrane; GO:0044424 intracellular part; GO:0005623 cell; GO:0044422 organelle part; GO:0043228 non-membrane-bounded organelle; GO:0031974 membrane-enclosed…	GO:0005524 ATP binding; GO:1901265 nucleoside phosphate binding; GO:0004467 long-chain fatty acid-CoA ligase activity; GO:0016874 ligase activity; GO:0001882 nucleoside binding; GO:0043167 ion binding; GO:0016877 ligase activity, forming carbon-sulfur bonds; GO:0000166 nucleotide binding; GO:0097159 organic cyclic compound binding; GO:1901363 heterocyclic compound binding; GO:0032549 ribonucleosi…	K01897	ACSL, fadD; long-chain acyl-CoA synthetase [EC:6.2.1.3]	mmu00061 Fatty acid biosynthesis - Mus musculus (mouse); mmu00071 Fatty acid degradation - Mus musculus (mouse); mmu01100 Metabolic pathways - Mus musculus (mouse); mmu01212 Fatty acid metabolism - Mus musculus (mouse); mmu03320 PPAR signaling pathway - Mus musculus (mouse); mmu04146 Peroxisome - Mus musculus (mouse); mmu04216 Ferroptosis - Mus musculus (mouse); mmu04714 Thermogenesis - Mus muscu…	IPR000873;	AMP-dependent synthetase/ligase;
Q8K0C9	168	1.963	Up	K	"GDP-mannose 4,6 dehydratase"	Gmds	1	1.98029e-05	81.632	VQEIPQK(1)ETTPFYPR	3	0.81422	2	1.362	0.694	cytoplasm	GO:0009226 nucleotide-sugar biosynthetic process; GO:0050794 regulation of cellular process; GO:0044700 single organism signaling; GO:0006725 cellular aromatic compound metabolic process; GO:0007166 cell surface receptor signaling pathway; GO:0044699 single-organism process; GO:0009058 biosynthetic process; GO:0050896 response to stimulus; GO:0044237 cellular metabolic process; GO:0071704 organic…	GO:0070062 extracellular exosome; GO:0043226 organelle; GO:0044421 extracellular region part; GO:0031982 vesicle; GO:1903561 extracellular vesicle; GO:0043227 membrane-bounded organelle; GO:0005576 extracellular region; GO:0043230 extracellular organelle;	GO:1901265 nucleoside phosphate binding; GO:0043167 ion binding; GO:0016829 lyase activity; GO:0016836 hydro-lyase activity; GO:0005515 protein binding; GO:0000166 nucleotide binding; GO:0048037 cofactor binding; GO:0016835 carbon-oxygen lyase activity; GO:1901363 heterocyclic compound binding; GO:0097159 organic cyclic compound binding; GO:0042802 identical protein binding; GO:0003824 catalytic …	K01711	gmd, GMDS; GDPmannose 4,6-dehydratase [EC:4.2.1.47]	mmu00051 Fructose and mannose metabolism - Mus musculus (mouse); mmu00520 Amino sugar and nucleotide sugar metabolism - Mus musculus (mouse); mmu01100 Metabolic pathways - Mus musculus (mouse);	IPR016040;	NAD(P)-binding domain;
Q8K0C9	140	2.175	Up	K	"GDP-mannose 4,6 dehydratase"	Gmds	1	0.000349269	68.283	LLDAIK(1)TCGLINSVK	3	0.22823	2	1.414	0.65	cytoplasm	GO:0009226 nucleotide-sugar biosynthetic process; GO:0050794 regulation of cellular process; GO:0044700 single organism signaling; GO:0006725 cellular aromatic compound metabolic process; GO:0007166 cell surface receptor signaling pathway; GO:0044699 single-organism process; GO:0009058 biosynthetic process; GO:0050896 response to stimulus; GO:0044237 cellular metabolic process; GO:0071704 organic…	GO:0070062 extracellular exosome; GO:0043226 organelle; GO:0044421 extracellular region part; GO:0031982 vesicle; GO:1903561 extracellular vesicle; GO:0043227 membrane-bounded organelle; GO:0005576 extracellular region; GO:0043230 extracellular organelle;	GO:1901265 nucleoside phosphate binding; GO:0043167 ion binding; GO:0016829 lyase activity; GO:0016836 hydro-lyase activity; GO:0005515 protein binding; GO:0000166 nucleotide binding; GO:0048037 cofactor binding; GO:0016835 carbon-oxygen lyase activity; GO:1901363 heterocyclic compound binding; GO:0097159 organic cyclic compound binding; GO:0042802 identical protein binding; GO:0003824 catalytic …	K01711	gmd, GMDS; GDPmannose 4,6-dehydratase [EC:4.2.1.47]	mmu00051 Fructose and mannose metabolism - Mus musculus (mouse); mmu00520 Amino sugar and nucleotide sugar metabolism - Mus musculus (mouse); mmu01100 Metabolic pathways - Mus musculus (mouse);	IPR016040;	NAD(P)-binding domain;
Q8R016	163	1.661	Up	K	Bleomycin hydrolase	Blmh	1	4.49594e-08	136.3	K(1)CFPESHTTEATR	3	0.97539	1	1.201	0.723	cytoplasm	GO:0043418 homocysteine catabolic process; GO:1901606 alpha-amino acid catabolic process; GO:0044699 single-organism process; GO:0050896 response to stimulus; GO:0044237 cellular metabolic process; GO:0000096 sulfur amino acid metabolic process; GO:0071704 organic substance metabolic process; GO:0042493 response to drug; GO:0008152 metabolic process; GO:0006520 cellular amino acid metabolic proce…	GO:0043229 intracellular organelle; GO:0044421 extracellular region part; GO:0005737 cytoplasm; GO:0031982 vesicle; GO:0044424 intracellular part; GO:0005623 cell; GO:0005576 extracellular region; GO:0043226 organelle; GO:0070062 extracellular exosome; GO:0043231 intracellular membrane-bounded organelle; GO:0005634 nucleus; GO:0005622 intracellular; GO:0044464 cell part; GO:1903561 extracellular …	GO:0004175 endopeptidase activity; GO:0008238 exopeptidase activity; GO:0008233 peptidase activity; GO:0042802 identical protein binding; GO:0003824 catalytic activity; GO:0005488 binding; GO:0070011 peptidase activity, acting on L-amino acid peptides; GO:0008234 cysteine-type peptidase activity; GO:0004177 aminopeptidase activity; GO:0016787 hydrolase activity; GO:0005515 protein binding; GO:000…	K01372	BLMH, pepC; bleomycin hydrolase [EC:3.4.22.40]
Q8R0X7	431	2.273	Up	K	Sphingosine-1-phosphate lyase 1	Sgpl1	1	0.0100852	59.367	FLK(1)SELENIK	2	2.0166	2	1.5	0.66	plasma membrane	GO:0044700 single organism signaling; GO:0065008 regulation of biological quality; GO:0048008 platelet-derived growth factor receptor signaling pathway; GO:0022414 reproductive process; GO:0007166 cell surface receptor signaling pathway; GO:0008584 male gonad development; GO:0006672 ceramide metabolic process; GO:0044255 cellular lipid metabolic process; GO:0044237 cellular metabolic process; GO:…	GO:0043229 intracellular organelle; GO:0016020 membrane; GO:0042175 nuclear outer membrane-endoplasmic reticulum membrane network; GO:0005783 endoplasmic reticulum; GO:0044446 intracellular organelle part; GO:0005737 cytoplasm; GO:0031224 intrinsic component of membrane; GO:0012505 endomembrane system; GO:0044424 intracellular part; GO:0005623 cell; GO:0016021 integral component of membrane; GO:0…	GO:0008117 sphinganine-1-phosphate aldolase activity; GO:0097159 organic cyclic compound binding; GO:1901363 heterocyclic compound binding; GO:0003824 catalytic activity; GO:0016830 carbon-carbon lyase activity; GO:0005488 binding; GO:0043167 ion binding; GO:0016831 carboxy-lyase activity; GO:0016829 lyase activity; GO:0043168 anion binding; GO:0016832 aldehyde-lyase activity; GO:0048037 cofactor…	K01634	SGPL1, DPL1; sphinganine-1-phosphate aldolase [EC:4.1.2.27]	mmu00600 Sphingolipid metabolism - Mus musculus (mouse); mmu01100 Metabolic pathways - Mus musculus (mouse); mmu04071 Sphingolipid signaling pathway - Mus musculus (mouse);	IPR015424; IPR015421;	Pyridoxal phosphate-dependent transferase; Pyridoxal phosphate-dependent transferase, major region, subdomain 1;
Q8VCC1	69	1.619	Up	K	15-hydroxyprostaglandin dehydrogenase [NAD(+)]	Hpgd	1	5.84189e-07	94.673	TLFVQCDVADQK(1)QLR	3	1.2539	2	1.256	0.776	cytoplasm	GO:0044700 single organism signaling; GO:0010941 regulation of cell death; GO:0001568 blood vessel development; GO:0007166 cell surface receptor signaling pathway; GO:0022414 reproductive process; GO:0030728 ovulation; GO:0071560 cellular response to transforming growth factor beta stimulus; GO:1901568 fatty acid derivative metabolic process; GO:0044699 single-organism process; GO:0044255 cellula…	GO:0016323 basolateral plasma membrane; GO:0016020 membrane; GO:0005615 extracellular space; GO:0044421 extracellular region part; GO:0071944 cell periphery; GO:0031982 vesicle; GO:0005737 cytoplasm; GO:0044424 intracellular part; GO:0005623 cell; GO:0044422 organelle part; GO:0031974 membrane-enclosed lumen; GO:0070062 extracellular exosome; GO:0005654 nucleoplasm; GO:0070013 intracellular organ…	GO:0004953 icosanoid receptor activity; GO:1901265 nucleoside phosphate binding; GO:0046983 protein dimerization activity; GO:0005515 protein binding; GO:0070403 NAD+ binding; GO:0004888 transmembrane signaling receptor activity; GO:0004871 signal transducer activity; GO:0016404 15-hydroxyprostaglandin dehydrogenase (NAD+) activity; GO:1901363 heterocyclic compound binding; GO:0097159 organic cyc…	K00069	HPGD; 15-hydroxyprostaglandin dehydrogenase (NAD) [EC:1.1.1.141]	mmu05202 Transcriptional misregulation in cancer - Mus musculus (mouse);	IPR016040;	NAD(P)-binding domain;
Q8VCN5	72	1.964	Up	K	Cystathionine gamma-lyase	Cth	1	5.42555e-11	150.76	NCLEK(1)AVAALDGAK	2	2.5042	4	1.292	0.658	cytoplasm	GO:0044085 cellular component biogenesis; GO:0010941 regulation of cell death; GO:0000097 sulfur amino acid biosynthetic process; GO:1905065 positive regulation of vascular smooth muscle cell differentiation; GO:0044237 cellular metabolic process; GO:0044272 sulfur compound biosynthetic process; GO:0008152 metabolic process; GO:0051240 positive regulation of multicellular organismal process; GO:0…	GO:0044421 extracellular region part; GO:0031982 vesicle; GO:0005737 cytoplasm; GO:0044424 intracellular part; GO:0005623 cell; GO:0005829 cytosol; GO:0005576 extracellular region; GO:0043226 organelle; GO:0070062 extracellular exosome; GO:0005622 intracellular; GO:0044464 cell part; GO:1903561 extracellular vesicle; GO:0043227 membrane-bounded organelle; GO:0043230 extracellular organelle; GO:00…	GO:0044540 L-cystine L-cysteine-lyase (deaminating); GO:0043167 ion binding; GO:0098600 selenomethionine gamma-lyase activity; GO:0016829 lyase activity; GO:0005515 protein binding; GO:0048037 cofactor binding; GO:0005516 calmodulin binding; GO:0030170 pyridoxal phosphate binding; GO:1901363 heterocyclic compound binding; GO:0097159 organic cyclic compound binding; GO:0004123 cystathionine gamma-…	K01758	CTH; cystathionine gamma-lyase [EC:4.4.1.1]	mmu00260 Glycine, serine and threonine metabolism - Mus musculus (mouse); mmu00270 Cysteine and methionine metabolism - Mus musculus (mouse); mmu00450 Selenocompound metabolism - Mus musculus (mouse); mmu01100 Metabolic pathways - Mus musculus (mouse); mmu01230 Biosynthesis of amino acids - Mus musculus (mouse);	IPR015424; IPR015422; IPR015421;	Pyridoxal phosphate-dependent transferase; Pyridoxal phosphate-dependent transferase, major region, subdomain 2; Pyridoxal phosphate-dependent transferase, major region, subdomain 1;
Q8VDJ3	991	2.087	Up	K	Vigilin	Hdlbp	1	0.00167718	73.435	YIIGQK(1)GSGIR	2	-0.77892	4	1.421	0.681	cytoplasm	GO:0008203 cholesterol metabolic process; GO:0006869 lipid transport; GO:1901615 organic hydroxy compound metabolic process; GO:1902652 secondary alcohol metabolic process; GO:0006066 alcohol metabolic process; GO:0044281 small molecule metabolic process; GO:0098609 cell-cell adhesion; GO:0008202 steroid metabolic process; GO:0044699 single-organism process; GO:1901360 organic cyclic compound met…	GO:0043229 intracellular organelle; GO:0044421 extracellular region part; GO:0005615 extracellular space; GO:0030054 cell junction; GO:0034358 plasma lipoprotein particle; GO:0005737 cytoplasm; GO:0070161 anchoring junction; GO:0032991 macromolecular complex; GO:0044424 intracellular part; GO:0005913 cell-cell adherens junction; GO:0034364 high-density lipoprotein particle; GO:0005829 cytosol; GO…	GO:0097159 organic cyclic compound binding; GO:1901363 heterocyclic compound binding; GO:0003723 RNA binding; GO:0098641 cadherin binding involved in cell-cell adhesion; GO:0050839 cell adhesion molecule binding; GO:0098631 protein binding involved in cell adhesion; GO:0005488 binding; GO:0003676 nucleic acid binding; GO:0045296 cadherin binding; GO:0005515 protein binding; GO:0098632 protein bin…				IPR004087; IPR004088;	K Homology domain; K Homology domain, type 1;
Q8VDN2	950	1.581	Up	K	Sodium/potassium-transporting ATPase subunit alpha-1	Atp1a1	1	1.21447e-11	170.89	NSVFQQGMK(1)NK	3	-0.22381	4	1.279	0.809	plasma membrane	GO:0032353 negative regulation of hormone biosynthetic process; GO:0065008 regulation of biological quality; GO:0055075 potassium ion homeostasis; GO:0045933 positive regulation of muscle contraction; GO:0030004 cellular monovalent inorganic cation homeostasis; GO:0019216 regulation of lipid metabolic process; GO:0044237 cellular metabolic process; GO:0009605 response to external stimulus; GO:000…	GO:0016020 membrane; GO:0044421 extracellular region part; GO:0098857 membrane microdomain; GO:0005737 cytoplasm; GO:0032991 macromolecular complex; GO:0005887 integral component of plasma membrane; GO:0005623 cell; GO:0090533 cation-transporting ATPase complex; GO:0014704 intercalated disc; GO:0030315 T-tubule; GO:0070062 extracellular exosome; GO:0098590 plasma membrane region; GO:0043209 myeli…	GO:0042625 ATPase coupled ion transmembrane transporter activity; GO:0042562 hormone binding; GO:0016791 phosphatase activity; GO:0031402 sodium ion binding; GO:0005391 sodium:potassium-exchanging ATPase activity; GO:0015077 monovalent inorganic cation transmembrane transporter activity; GO:0005496 steroid binding; GO:0022891 substrate-specific transmembrane transporter activity; GO:0097159 organ…	K01539	ATP1A; sodium/potassium-transporting ATPase subunit alpha [EC:3.6.3.9]	mmu04022 cGMP-PKG signaling pathway - Mus musculus (mouse); mmu04024 cAMP signaling pathway - Mus musculus (mouse); mmu04260 Cardiac muscle contraction - Mus musculus (mouse); mmu04261 Adrenergic signaling in cardiomyocytes - Mus musculus (mouse); mmu04911 Insulin secretion - Mus musculus (mouse); mmu04918 Thyroid hormone synthesis - Mus musculus (mouse); mmu04919 Thyroid hormone signaling pathwa…	IPR023298; IPR004014; IPR023299; IPR008250; IPR023214; IPR006068;	P-type ATPase, transmembrane domain; Cation-transporting P-type ATPase, N-terminal; P-type ATPase, cytoplasmic domain N; P-type ATPase, A domain; HAD-like domain; Cation-transporting P-type ATPase, C-terminal;
Q8VDN2	494	1.543	Up	K	Sodium/potassium-transporting ATPase subunit alpha-1	Atp1a1	1	3.62646e-17	179.14	YQLSIHK(1)NPNASEPK	2	0.36835	4	1.264	0.819	plasma membrane	GO:0032353 negative regulation of hormone biosynthetic process; GO:0065008 regulation of biological quality; GO:0055075 potassium ion homeostasis; GO:0045933 positive regulation of muscle contraction; GO:0030004 cellular monovalent inorganic cation homeostasis; GO:0019216 regulation of lipid metabolic process; GO:0044237 cellular metabolic process; GO:0009605 response to external stimulus; GO:000…	GO:0016020 membrane; GO:0044421 extracellular region part; GO:0098857 membrane microdomain; GO:0005737 cytoplasm; GO:0032991 macromolecular complex; GO:0005887 integral component of plasma membrane; GO:0005623 cell; GO:0090533 cation-transporting ATPase complex; GO:0014704 intercalated disc; GO:0030315 T-tubule; GO:0070062 extracellular exosome; GO:0098590 plasma membrane region; GO:0043209 myeli…	GO:0042625 ATPase coupled ion transmembrane transporter activity; GO:0042562 hormone binding; GO:0016791 phosphatase activity; GO:0031402 sodium ion binding; GO:0005391 sodium:potassium-exchanging ATPase activity; GO:0015077 monovalent inorganic cation transmembrane transporter activity; GO:0005496 steroid binding; GO:0022891 substrate-specific transmembrane transporter activity; GO:0097159 organ…	K01539	ATP1A; sodium/potassium-transporting ATPase subunit alpha [EC:3.6.3.9]	mmu04022 cGMP-PKG signaling pathway - Mus musculus (mouse); mmu04024 cAMP signaling pathway - Mus musculus (mouse); mmu04260 Cardiac muscle contraction - Mus musculus (mouse); mmu04261 Adrenergic signaling in cardiomyocytes - Mus musculus (mouse); mmu04911 Insulin secretion - Mus musculus (mouse); mmu04918 Thyroid hormone synthesis - Mus musculus (mouse); mmu04919 Thyroid hormone signaling pathwa…	IPR023298; IPR004014; IPR023299; IPR008250; IPR023214; IPR006068;	P-type ATPase, transmembrane domain; Cation-transporting P-type ATPase, N-terminal; P-type ATPase, cytoplasmic domain N; P-type ATPase, A domain; HAD-like domain; Cation-transporting P-type ATPase, C-terminal;
Q8VDN2	444	1.659	Up	K	Sodium/potassium-transporting ATPase subunit alpha-1	Atp1a1	1	7.7069e-11	141.34	AVFQANQENLPILK(1)R	3	0.65161	3	1.309	0.789	plasma membrane	GO:0032353 negative regulation of hormone biosynthetic process; GO:0065008 regulation of biological quality; GO:0055075 potassium ion homeostasis; GO:0045933 positive regulation of muscle contraction; GO:0030004 cellular monovalent inorganic cation homeostasis; GO:0019216 regulation of lipid metabolic process; GO:0044237 cellular metabolic process; GO:0009605 response to external stimulus; GO:000…	GO:0016020 membrane; GO:0044421 extracellular region part; GO:0098857 membrane microdomain; GO:0005737 cytoplasm; GO:0032991 macromolecular complex; GO:0005887 integral component of plasma membrane; GO:0005623 cell; GO:0090533 cation-transporting ATPase complex; GO:0014704 intercalated disc; GO:0030315 T-tubule; GO:0070062 extracellular exosome; GO:0098590 plasma membrane region; GO:0043209 myeli…	GO:0042625 ATPase coupled ion transmembrane transporter activity; GO:0042562 hormone binding; GO:0016791 phosphatase activity; GO:0031402 sodium ion binding; GO:0005391 sodium:potassium-exchanging ATPase activity; GO:0015077 monovalent inorganic cation transmembrane transporter activity; GO:0005496 steroid binding; GO:0022891 substrate-specific transmembrane transporter activity; GO:0097159 organ…	K01539	ATP1A; sodium/potassium-transporting ATPase subunit alpha [EC:3.6.3.9]	mmu04022 cGMP-PKG signaling pathway - Mus musculus (mouse); mmu04024 cAMP signaling pathway - Mus musculus (mouse); mmu04260 Cardiac muscle contraction - Mus musculus (mouse); mmu04261 Adrenergic signaling in cardiomyocytes - Mus musculus (mouse); mmu04911 Insulin secretion - Mus musculus (mouse); mmu04918 Thyroid hormone synthesis - Mus musculus (mouse); mmu04919 Thyroid hormone signaling pathwa…	IPR023298; IPR004014; IPR023299; IPR008250; IPR023214; IPR006068;	P-type ATPase, transmembrane domain; Cation-transporting P-type ATPase, N-terminal; P-type ATPase, cytoplasmic domain N; P-type ATPase, A domain; HAD-like domain; Cation-transporting P-type ATPase, C-terminal;
Q8VDN2	843	9.051	Up	K	Sodium/potassium-transporting ATPase subunit alpha-1	Atp1a1	1	0.00642878	118.67	TDK(1)LVNER	3	-0.42756	2	2.118	0.234	plasma membrane	GO:0032353 negative regulation of hormone biosynthetic process; GO:0065008 regulation of biological quality; GO:0055075 potassium ion homeostasis; GO:0045933 positive regulation of muscle contraction; GO:0030004 cellular monovalent inorganic cation homeostasis; GO:0019216 regulation of lipid metabolic process; GO:0044237 cellular metabolic process; GO:0009605 response to external stimulus; GO:000…	GO:0016020 membrane; GO:0044421 extracellular region part; GO:0098857 membrane microdomain; GO:0005737 cytoplasm; GO:0032991 macromolecular complex; GO:0005887 integral component of plasma membrane; GO:0005623 cell; GO:0090533 cation-transporting ATPase complex; GO:0014704 intercalated disc; GO:0030315 T-tubule; GO:0070062 extracellular exosome; GO:0098590 plasma membrane region; GO:0043209 myeli…	GO:0042625 ATPase coupled ion transmembrane transporter activity; GO:0042562 hormone binding; GO:0016791 phosphatase activity; GO:0031402 sodium ion binding; GO:0005391 sodium:potassium-exchanging ATPase activity; GO:0015077 monovalent inorganic cation transmembrane transporter activity; GO:0005496 steroid binding; GO:0022891 substrate-specific transmembrane transporter activity; GO:0097159 organ…	K01539	ATP1A; sodium/potassium-transporting ATPase subunit alpha [EC:3.6.3.9]	mmu04022 cGMP-PKG signaling pathway - Mus musculus (mouse); mmu04024 cAMP signaling pathway - Mus musculus (mouse); mmu04260 Cardiac muscle contraction - Mus musculus (mouse); mmu04261 Adrenergic signaling in cardiomyocytes - Mus musculus (mouse); mmu04911 Insulin secretion - Mus musculus (mouse); mmu04918 Thyroid hormone synthesis - Mus musculus (mouse); mmu04919 Thyroid hormone signaling pathwa…	IPR023298; IPR004014; IPR023299; IPR008250; IPR023214; IPR006068;	P-type ATPase, transmembrane domain; Cation-transporting P-type ATPase, N-terminal; P-type ATPase, cytoplasmic domain N; P-type ATPase, A domain; HAD-like domain; Cation-transporting P-type ATPase, C-terminal;
Q8VI47	508	1.553	Up	K	Canalicular multispecific organic anion transporter 1	Abcc2	1	0.000294014	69.345	IMNEILSGIK(1)ILK	3	-1.63	2	1.249	0.804	plasma membrane	GO:0009914 hormone transport; GO:0072337 modified amino acid transport; GO:0065008 regulation of biological quality; GO:0022414 reproductive process; GO:0071384 cellular response to corticosteroid stimulus; GO:0030320 cellular monovalent inorganic anion homeostasis; GO:0070555 response to interleukin-1; GO:0046685 response to arsenic-containing substance; GO:0044237 cellular metabolic process; GO…	GO:0016020 membrane; GO:0042995 cell projection; GO:0098862 cluster of actin-based cell projections; GO:0031226 intrinsic component of plasma membrane; GO:0005903 brush border; GO:0016324 apical plasma membrane; GO:0031526 brush border membrane; GO:0046581 intercellular canaliculus; GO:0030054 cell junction; GO:0071944 cell periphery; GO:0031224 intrinsic component of membrane; GO:0005887 integra…	GO:1901265 nucleoside phosphate binding; GO:0015399 primary active transmembrane transporter activity; GO:0022892 substrate-specific transporter activity; GO:0016817 hydrolase activity, acting on acid anhydrides; GO:0005515 protein binding; GO:0016787 hydrolase activity; GO:0022891 substrate-specific transmembrane transporter activity; GO:0016887 ATPase activity; GO:0097159 organic cyclic compoun…	K05666	ABCC2; ATP-binding cassette, subfamily C (CFTR/MRP), member 2	mmu01523 Antifolate resistance - Mus musculus (mouse); mmu01524 Platinum drug resistance - Mus musculus (mouse); mmu02010 ABC transporters - Mus musculus (mouse); mmu04976 Bile secretion - Mus musculus (mouse);	IPR003593; IPR003439; IPR011527; IPR027417;	AAA+ ATPase domain; ABC transporter-like; ABC transporter type 1, transmembrane domain; P-loop containing nucleoside triphosphate hydrolase;
Q91V76	76	2.239	Up	K	Ester hydrolase C11orf54 homolog	---	1	0.00466897	80.014	K(1)VYDLNEIAK	2	-0.14135	2	1.388	0.62	cytoplasm		GO:0043229 intracellular organelle; GO:0044421 extracellular region part; GO:0044446 intracellular organelle part; GO:0031982 vesicle; GO:0031981 nuclear lumen; GO:0044424 intracellular part; GO:0016604 nuclear body; GO:0005623 cell; GO:0005576 extracellular region; GO:0044422 organelle part; GO:0031974 membrane-enclosed lumen; GO:0043226 organelle; GO:0070062 extracellular exosome; GO:0043231 in…	GO:0046914 transition metal ion binding; GO:0003824 catalytic activity; GO:0005488 binding; GO:0016788 hydrolase activity, acting on ester bonds; GO:0043167 ion binding; GO:0043169 cation binding; GO:0046872 metal ion binding; GO:0016787 hydrolase activity; GO:0008270 zinc ion binding;				IPR015021;	Domain of unknown function DUF1907;
Q91W97	290	2.37	Up	K	Putative hexokinase HKDC1	Hkdc1	1	8.72149e-08	98.684	TEFDRELDLGSLNPGK(1)QLFEK	3	-0.37947	3	1.441	0.608	cytoplasm	GO:0006757 ATP generation from ADP; GO:0065008 regulation of biological quality; GO:0009116 nucleoside metabolic process; GO:0042278 purine nucleoside metabolic process; GO:0006165 nucleoside diphosphate phosphorylation; GO:0046031 ADP metabolic process; GO:0019362 pyridine nucleotide metabolic process; GO:0006096 glycolytic process; GO:0009167 purine ribonucleoside monophosphate metabolic proces…	GO:0043226 organelle; GO:0043231 intracellular membrane-bounded organelle; GO:0043229 intracellular organelle; GO:0044464 cell part; GO:0005622 intracellular; GO:0005737 cytoplasm; GO:0044424 intracellular part; GO:0043227 membrane-bounded organelle; GO:0005829 cytosol; GO:0005623 cell; GO:0005739 mitochondrion; GO:0044444 cytoplasmic part;	GO:1901265 nucleoside phosphate binding; GO:0016773 phosphotransferase activity, alcohol group as acceptor; GO:0048029 monosaccharide binding; GO:0097159 organic cyclic compound binding; GO:1901363 heterocyclic compound binding; GO:0016301 kinase activity; GO:0008865 fructokinase activity; GO:0032553 ribonucleotide binding; GO:0003824 catalytic activity; GO:0005488 binding; GO:0032550 purine ribo…	K00844	HK; hexokinase [EC:2.7.1.1]	mmu00010 Glycolysis / Gluconeogenesis - Mus musculus (mouse); mmu00051 Fructose and mannose metabolism - Mus musculus (mouse); mmu00052 Galactose metabolism - Mus musculus (mouse); mmu00500 Starch and sucrose metabolism - Mus musculus (mouse); mmu00520 Amino sugar and nucleotide sugar metabolism - Mus musculus (mouse); mmu00524 Neomycin, kanamycin and gentamicin biosynthesis - Mus musculus (mouse…	IPR022672; IPR022673;	Hexokinase, N-terminal; Hexokinase, C-terminal;
Q91WT8	264	1.725	Up	K	RNA-binding protein 47	Rbm47	1	0.011612	42.958	K(1)SFGQFNPGCVER	3	-0.91313	1	1.278	0.741	nucleus	GO:0044707 single-multicellular organism process; GO:0016554 cytidine to uridine editing; GO:0006725 cellular aromatic compound metabolic process; GO:0048869 cellular developmental process; GO:0044699 single-organism process; GO:0009451 RNA modification; GO:0044237 cellular metabolic process; GO:0071704 organic substance metabolic process; GO:0008152 metabolic process; GO:0030154 cell differentia…	GO:0043226 organelle; GO:0043231 intracellular membrane-bounded organelle; GO:0043229 intracellular organelle; GO:0005634 nucleus; GO:0044464 cell part; GO:0005622 intracellular; GO:0044424 intracellular part; GO:0043227 membrane-bounded organelle; GO:0005623 cell;	GO:0097159 organic cyclic compound binding; GO:1901363 heterocyclic compound binding; GO:0003723 RNA binding; GO:1901265 nucleoside phosphate binding; GO:0005488 binding; GO:0003676 nucleic acid binding; GO:0005515 protein binding; GO:0000166 nucleotide binding; GO:0036094 small molecule binding;				IPR000504; IPR012677;	RNA recognition motif domain; Nucleotide-binding alpha-beta plait domain;
Q91Y97	147	2.035	Up	K	Fructose-bisphosphate aldolase B	Aldob	1	9.26913e-08	165.63	KDGVDFGK(1)WR	2	-0.060812	13	1.286	0.632	cytoplasm	GO:0046365 monosaccharide catabolic process; GO:0044085 cellular component biogenesis; GO:0006757 ATP generation from ADP; GO:0009116 nucleoside metabolic process; GO:0042278 purine nucleoside metabolic process; GO:0006165 nucleoside diphosphate phosphorylation; GO:0046031 ADP metabolic process; GO:0019362 pyridine nucleotide metabolic process; GO:0006096 glycolytic process; GO:0009167 purine rib…	GO:0043229 intracellular organelle; GO:0044421 extracellular region part; GO:0044450 microtubule organizing center part; GO:0043232 intracellular non-membrane-bounded organelle; GO:0044430 cytoskeletal part; GO:0031982 vesicle; GO:0034451 centriolar satellite; GO:0044446 intracellular organelle part; GO:0005737 cytoplasm; GO:0044424 intracellular part; GO:0005623 cell; GO:0005576 extracellular re…	GO:0061609 fructose-1-phosphate aldolase activity; GO:0042802 identical protein binding; GO:0008092 cytoskeletal protein binding; GO:0004332 fructose-bisphosphate aldolase activity; GO:0003824 catalytic activity; GO:0051117 ATPase binding; GO:0016830 carbon-carbon lyase activity; GO:0005488 binding; GO:0070061 fructose binding; GO:0030246 carbohydrate binding; GO:0016829 lyase activity; GO:000551…	K01623	ALDO; fructose-bisphosphate aldolase, class I [EC:4.1.2.13]	mmu00010 Glycolysis / Gluconeogenesis - Mus musculus (mouse); mmu00030 Pentose phosphate pathway - Mus musculus (mouse); mmu00051 Fructose and mannose metabolism - Mus musculus (mouse); mmu01100 Metabolic pathways - Mus musculus (mouse); mmu01200 Carbon metabolism - Mus musculus (mouse); mmu01230 Biosynthesis of amino acids - Mus musculus (mouse);	IPR013785;	Aldolase-type TIM barrel;
Q91Y97	28	1.503	Up	K	Fructose-bisphosphate aldolase B	Aldob	1	1.46615e-05	77.959	IVANGK(1)GILAADESVGTMGNR	3	0.73687	3	1.172	0.78	cytoplasm	GO:0046365 monosaccharide catabolic process; GO:0044085 cellular component biogenesis; GO:0006757 ATP generation from ADP; GO:0009116 nucleoside metabolic process; GO:0042278 purine nucleoside metabolic process; GO:0006165 nucleoside diphosphate phosphorylation; GO:0046031 ADP metabolic process; GO:0019362 pyridine nucleotide metabolic process; GO:0006096 glycolytic process; GO:0009167 purine rib…	GO:0043229 intracellular organelle; GO:0044421 extracellular region part; GO:0044450 microtubule organizing center part; GO:0043232 intracellular non-membrane-bounded organelle; GO:0044430 cytoskeletal part; GO:0031982 vesicle; GO:0034451 centriolar satellite; GO:0044446 intracellular organelle part; GO:0005737 cytoplasm; GO:0044424 intracellular part; GO:0005623 cell; GO:0005576 extracellular re…	GO:0061609 fructose-1-phosphate aldolase activity; GO:0042802 identical protein binding; GO:0008092 cytoskeletal protein binding; GO:0004332 fructose-bisphosphate aldolase activity; GO:0003824 catalytic activity; GO:0051117 ATPase binding; GO:0016830 carbon-carbon lyase activity; GO:0005488 binding; GO:0070061 fructose binding; GO:0030246 carbohydrate binding; GO:0016829 lyase activity; GO:000551…	K01623	ALDO; fructose-bisphosphate aldolase, class I [EC:4.1.2.13]	mmu00010 Glycolysis / Gluconeogenesis - Mus musculus (mouse); mmu00030 Pentose phosphate pathway - Mus musculus (mouse); mmu00051 Fructose and mannose metabolism - Mus musculus (mouse); mmu01100 Metabolic pathways - Mus musculus (mouse); mmu01200 Carbon metabolism - Mus musculus (mouse); mmu01230 Biosynthesis of amino acids - Mus musculus (mouse);	IPR013785;	Aldolase-type TIM barrel;
Q91Y97	322	1.747	Up	K	Fructose-bisphosphate aldolase B	Aldob	1	2.3775e-05	150.1	K(1)ATQEAFMK	2	-0.48438	6	1.23	0.704	cytoplasm	GO:0046365 monosaccharide catabolic process; GO:0044085 cellular component biogenesis; GO:0006757 ATP generation from ADP; GO:0009116 nucleoside metabolic process; GO:0042278 purine nucleoside metabolic process; GO:0006165 nucleoside diphosphate phosphorylation; GO:0046031 ADP metabolic process; GO:0019362 pyridine nucleotide metabolic process; GO:0006096 glycolytic process; GO:0009167 purine rib…	GO:0043229 intracellular organelle; GO:0044421 extracellular region part; GO:0044450 microtubule organizing center part; GO:0043232 intracellular non-membrane-bounded organelle; GO:0044430 cytoskeletal part; GO:0031982 vesicle; GO:0034451 centriolar satellite; GO:0044446 intracellular organelle part; GO:0005737 cytoplasm; GO:0044424 intracellular part; GO:0005623 cell; GO:0005576 extracellular re…	GO:0061609 fructose-1-phosphate aldolase activity; GO:0042802 identical protein binding; GO:0008092 cytoskeletal protein binding; GO:0004332 fructose-bisphosphate aldolase activity; GO:0003824 catalytic activity; GO:0051117 ATPase binding; GO:0016830 carbon-carbon lyase activity; GO:0005488 binding; GO:0070061 fructose binding; GO:0030246 carbohydrate binding; GO:0016829 lyase activity; GO:000551…	K01623	ALDO; fructose-bisphosphate aldolase, class I [EC:4.1.2.13]	mmu00010 Glycolysis / Gluconeogenesis - Mus musculus (mouse); mmu00030 Pentose phosphate pathway - Mus musculus (mouse); mmu00051 Fructose and mannose metabolism - Mus musculus (mouse); mmu01100 Metabolic pathways - Mus musculus (mouse); mmu01200 Carbon metabolism - Mus musculus (mouse); mmu01230 Biosynthesis of amino acids - Mus musculus (mouse);	IPR013785;	Aldolase-type TIM barrel;
Q91Y97	101	2	Up	K	Fructose-bisphosphate aldolase B	Aldob	1	0.000737859	107.21	EK(1)GIVVGIK	3	-0.29939	8	1.28	0.64	cytoplasm	GO:0046365 monosaccharide catabolic process; GO:0044085 cellular component biogenesis; GO:0006757 ATP generation from ADP; GO:0009116 nucleoside metabolic process; GO:0042278 purine nucleoside metabolic process; GO:0006165 nucleoside diphosphate phosphorylation; GO:0046031 ADP metabolic process; GO:0019362 pyridine nucleotide metabolic process; GO:0006096 glycolytic process; GO:0009167 purine rib…	GO:0043229 intracellular organelle; GO:0044421 extracellular region part; GO:0044450 microtubule organizing center part; GO:0043232 intracellular non-membrane-bounded organelle; GO:0044430 cytoskeletal part; GO:0031982 vesicle; GO:0034451 centriolar satellite; GO:0044446 intracellular organelle part; GO:0005737 cytoplasm; GO:0044424 intracellular part; GO:0005623 cell; GO:0005576 extracellular re…	GO:0061609 fructose-1-phosphate aldolase activity; GO:0042802 identical protein binding; GO:0008092 cytoskeletal protein binding; GO:0004332 fructose-bisphosphate aldolase activity; GO:0003824 catalytic activity; GO:0051117 ATPase binding; GO:0016830 carbon-carbon lyase activity; GO:0005488 binding; GO:0070061 fructose binding; GO:0030246 carbohydrate binding; GO:0016829 lyase activity; GO:000551…	K01623	ALDO; fructose-bisphosphate aldolase, class I [EC:4.1.2.13]	mmu00010 Glycolysis / Gluconeogenesis - Mus musculus (mouse); mmu00030 Pentose phosphate pathway - Mus musculus (mouse); mmu00051 Fructose and mannose metabolism - Mus musculus (mouse); mmu01100 Metabolic pathways - Mus musculus (mouse); mmu01200 Carbon metabolism - Mus musculus (mouse); mmu01230 Biosynthesis of amino acids - Mus musculus (mouse);	IPR013785;	Aldolase-type TIM barrel;
Q922Q1	69	2.634	Up	K	Mitochondrial amidoxime reducing component 2	Marc2	1	5.72017e-20	147.17	SCK(1)GVSVCETECTDMGLR	3	-0.20979	3	1.409	0.535	mitochondria	GO:0008152 metabolic process; GO:0042126 nitrate metabolic process; GO:0055114 oxidation-reduction process; GO:0044710 single-organism metabolic process; GO:0044281 small molecule metabolic process; GO:0044763 single-organism cellular process; GO:0006807 nitrogen compound metabolic process; GO:0044699 single-organism process; GO:2001057 reactive nitrogen species metabolic process; GO:0006082 orga…	GO:0016020 membrane; GO:0019867 outer membrane; GO:0044421 extracellular region part; GO:0031090 organelle membrane; GO:0005737 cytoplasm; GO:0031982 vesicle; GO:0044424 intracellular part; GO:0005623 cell; GO:0044422 organelle part; GO:0005740 mitochondrial envelope; GO:0070062 extracellular exosome; GO:0005622 intracellular; GO:0044464 cell part; GO:0098805 whole membrane; GO:0042579 microbody;…	GO:0043167 ion binding; GO:0043546 molybdopterin cofactor binding; GO:0048037 cofactor binding; GO:0030170 pyridoxal phosphate binding; GO:0016491 oxidoreductase activity; GO:1901363 heterocyclic compound binding; GO:0097159 organic cyclic compound binding; GO:0046914 transition metal ion binding; GO:0030151 molybdenum ion binding; GO:0003824 catalytic activity; GO:0005488 binding; GO:0016661 oxi…				IPR011037; IPR005303; IPR005302;	Pyruvate kinase-like, insert domain; MOSC, N-terminal beta barrel; Molybdenum cofactor sulfurase, C-terminal;
Q99020	107	1.731	Up	K	Heterogeneous nuclear ribonucleoprotein A/B	Hnrnpab	1	0.000871941	60.307	FGEVVDCTIK(1)MDPNTGR	3	1.9083	2	1.269	0.733	nucleus	GO:0097659 nucleic acid-templated transcription; GO:0048869 cellular developmental process; GO:0009891 positive regulation of biosynthetic process; GO:0044699 single-organism process; GO:0009058 biosynthetic process; GO:0001837 epithelial to mesenchymal transition; GO:0051253 negative regulation of RNA metabolic process; GO:0044237 cellular metabolic process; GO:2001141 regulation of RNA biosynth…	GO:0043229 intracellular organelle; GO:0005737 cytoplasm; GO:0044446 intracellular organelle part; GO:0031981 nuclear lumen; GO:0032991 macromolecular complex; GO:0044424 intracellular part; GO:0005667 transcription factor complex; GO:0044798 nuclear transcription factor complex; GO:0005623 cell; GO:0044422 organelle part; GO:0031974 membrane-enclosed lumen; GO:0043231 intracellular membrane-boun…	GO:0097159 organic cyclic compound binding; GO:1901363 heterocyclic compound binding; GO:0003677 DNA binding; GO:0003723 RNA binding; GO:1901265 nucleoside phosphate binding; GO:0005488 binding; GO:0003676 nucleic acid binding; GO:0005515 protein binding; GO:0000166 nucleotide binding; GO:0036094 small molecule binding;	K13044	HNRNPABD; heterogeneous nuclear ribonucleoprotein A/B/D		IPR000504; IPR012956; IPR012677;	RNA recognition motif domain; CARG-binding factor, N-terminal; Nucleotide-binding alpha-beta plait domain;
Q99KP3	63	1.826	Up	K	Lambda-crystallin homolog	Cryl1	1	1.74082e-05	84.403	SLEQSGSLK(1)GSLSAER	2	0.16381	2	1.269	0.695	extracellular	GO:0055114 oxidation-reduction process; GO:0044281 small molecule metabolic process; GO:0044763 single-organism cellular process; GO:0044699 single-organism process; GO:0044255 cellular lipid metabolic process; GO:0006631 fatty acid metabolic process; GO:0044238 primary metabolic process; GO:0044237 cellular metabolic process; GO:0071704 organic substance metabolic process; GO:0008152 metabolic p…	GO:0070062 extracellular exosome; GO:0043226 organelle; GO:0044421 extracellular region part; GO:0044464 cell part; GO:0005622 intracellular; GO:0005737 cytoplasm; GO:0031982 vesicle; GO:1903561 extracellular vesicle; GO:0044424 intracellular part; GO:0005829 cytosol; GO:0005623 cell; GO:0043227 membrane-bounded organelle; GO:0005576 extracellular region; GO:0043230 extracellular organelle; GO:00…	GO:1901265 nucleoside phosphate binding; GO:0043167 ion binding; GO:0046983 protein dimerization activity; GO:0070403 NAD+ binding; GO:0005515 protein binding; GO:0000166 nucleotide binding; GO:0048037 cofactor binding; GO:0016491 oxidoreductase activity; GO:0016614 oxidoreductase activity, acting on CH-OH group of donors; GO:1901363 heterocyclic compound binding; GO:0097159 organic cyclic compou…	K13247	CRYL1; L-gulonate 3-dehydrogenase [EC:1.1.1.45]	mmu00040 Pentose and glucuronate interconversions - Mus musculus (mouse); mmu01100 Metabolic pathways - Mus musculus (mouse);	IPR008927; IPR013328; IPR016040; IPR006176; IPR006108;	6-phosphogluconate dehydrogenase C-terminal domain-like; 6-phosphogluconate dehydrogenase, domain 2; NAD(P)-binding domain; 3-hydroxyacyl-CoA dehydrogenase, NAD binding; 3-hydroxyacyl-CoA dehydrogenase, C-terminal;
Q99LF4	492	1.81	Up	K	tRNA-splicing ligase RtcB homolog	Rtcb	1	3.81965e-07	96.143	NVTDVVNTCHDAGISK(1)K	4	0.15474	4	1.316	0.727	cytoplasm	GO:0000003 reproduction; GO:0044707 single-multicellular organism process; GO:0006725 cellular aromatic compound metabolic process; GO:0001890 placenta development; GO:0022414 reproductive process; GO:0043009 chordate embryonic development; GO:0044699 single-organism process; GO:0044237 cellular metabolic process; GO:0071704 organic substance metabolic process; GO:0008152 metabolic process; GO:00…	GO:0016020 membrane; GO:0005783 endoplasmic reticulum; GO:0042175 nuclear outer membrane-endoplasmic reticulum membrane network; GO:0005737 cytoplasm; GO:0032991 macromolecular complex; GO:0044424 intracellular part; GO:0005623 cell; GO:0044422 organelle part; GO:0031974 membrane-enclosed lumen; GO:0005654 nucleoplasm; GO:0072669 tRNA-splicing ligase complex; GO:0070013 intracellular organelle lu…	GO:1901265 nucleoside phosphate binding; GO:0016874 ligase activity; GO:0005515 protein binding; GO:1901363 heterocyclic compound binding; GO:0097159 organic cyclic compound binding; GO:0008092 cytoskeletal protein binding; GO:0003824 catalytic activity; GO:0032553 ribonucleotide binding; GO:0005488 binding; GO:0032550 purine ribonucleoside binding; GO:0043169 cation binding; GO:0043168 anion bin…	K14415	RTCB, rtcB; tRNA-splicing ligase RtcB [EC:6.5.1.3]
Q99MZ6	412	2.098	Up	K	Unconventional myosin-VIIb	Myo7b	1	0.00813644	71.501	LFQWIVK(1)K	2	-0.084545	3	1.391	0.663	cytoplasm	GO:0044085 cellular component biogenesis; GO:0032502 developmental process; GO:0016043 cellular component organization; GO:0030154 cell differentiation; GO:1904970 brush border assembly; GO:0022607 cellular component assembly; GO:0044767 single-organism developmental process; GO:0048869 cellular developmental process; GO:0044763 single-organism cellular process; GO:0044699 single-organism process…	GO:0043229 intracellular organelle; GO:0098862 cluster of actin-based cell projections; GO:0042995 cell projection; GO:0044421 extracellular region part; GO:0005903 brush border; GO:0043232 intracellular non-membrane-bounded organelle; GO:0044430 cytoskeletal part; GO:0044446 intracellular organelle part; GO:0005737 cytoplasm; GO:0031982 vesicle; GO:0032991 macromolecular complex; GO:0044424 intr…	GO:0005524 ATP binding; GO:0003774 motor activity; GO:1901265 nucleoside phosphate binding; GO:0001882 nucleoside binding; GO:0043167 ion binding; GO:0016817 hydrolase activity, acting on acid anhydrides; GO:0005515 protein binding; GO:0016787 hydrolase activity; GO:0000166 nucleotide binding; GO:0017111 nucleoside-triphosphatase activity; GO:0097159 organic cyclic compound binding; GO:1901363 he…	K21868	MYO7B; myosin VIIb		IPR019748; IPR027417; IPR000857; IPR019749; IPR001452; IPR011993; IPR029071; IPR001609; IPR000299; IPR014352;	FERM central domain; P-loop containing nucleoside triphosphate hydrolase; MyTH4 domain; Band 4.1 domain; SH3 domain; PH domain-like; Ubiquitin-related domain; Myosin head, motor domain; FERM domain; FERM/acyl-CoA-binding protein, 3-helical bundle;
Q99MZ6	1846	1.839	Up	K	Unconventional myosin-VIIb	Myo7b	1	0.0441226	54.486	ITDK(1)VISLK	2	-0.25002	1	1.324	0.72	cytoplasm	GO:0044085 cellular component biogenesis; GO:0032502 developmental process; GO:0016043 cellular component organization; GO:0030154 cell differentiation; GO:1904970 brush border assembly; GO:0022607 cellular component assembly; GO:0044767 single-organism developmental process; GO:0048869 cellular developmental process; GO:0044763 single-organism cellular process; GO:0044699 single-organism process…	GO:0043229 intracellular organelle; GO:0098862 cluster of actin-based cell projections; GO:0042995 cell projection; GO:0044421 extracellular region part; GO:0005903 brush border; GO:0043232 intracellular non-membrane-bounded organelle; GO:0044430 cytoskeletal part; GO:0044446 intracellular organelle part; GO:0005737 cytoplasm; GO:0031982 vesicle; GO:0032991 macromolecular complex; GO:0044424 intr…	GO:0005524 ATP binding; GO:0003774 motor activity; GO:1901265 nucleoside phosphate binding; GO:0001882 nucleoside binding; GO:0043167 ion binding; GO:0016817 hydrolase activity, acting on acid anhydrides; GO:0005515 protein binding; GO:0016787 hydrolase activity; GO:0000166 nucleotide binding; GO:0017111 nucleoside-triphosphatase activity; GO:0097159 organic cyclic compound binding; GO:1901363 he…	K21868	MYO7B; myosin VIIb		IPR019748; IPR027417; IPR000857; IPR019749; IPR001452; IPR011993; IPR029071; IPR001609; IPR000299; IPR014352;	FERM central domain; P-loop containing nucleoside triphosphate hydrolase; MyTH4 domain; Band 4.1 domain; SH3 domain; PH domain-like; Ubiquitin-related domain; Myosin head, motor domain; FERM domain; FERM/acyl-CoA-binding protein, 3-helical bundle;
Q9CQR2	81	1.647	Up	K	40S ribosomal protein S21	Rps21	1	0.00446371	99.7	ADGIVSK(1)NF	2	0.47595	2	1.23	0.747	cytoplasm	GO:0044085 cellular component biogenesis; GO:0031123 RNA 3'-end processing; GO:0022613 ribonucleoprotein complex biogenesis; GO:0006518 peptide metabolic process; GO:0000466 maturation of 5.8S rRNA from tricistronic rRNA transcript (SSU-rRNA, 5.8S rRNA, LSU-rRNA); GO:0000461 endonucleolytic cleavage to generate mature 3'-end of SSU-rRNA from (SSU-rRNA, 5.8S rRNA, LSU-rRNA); GO:0006725 cellular ar…	GO:0005840 ribosome; GO:0043229 intracellular organelle; GO:0043232 intracellular non-membrane-bounded organelle; GO:0015935 small ribosomal subunit; GO:0044446 intracellular organelle part; GO:0005737 cytoplasm; GO:0032991 macromolecular complex; GO:0044424 intracellular part; GO:0005829 cytosol; GO:0005623 cell; GO:0044422 organelle part; GO:0043228 non-membrane-bounded organelle; GO:0043226 or…	GO:0097159 organic cyclic compound binding; GO:1901363 heterocyclic compound binding; GO:0043022 ribosome binding; GO:0003723 RNA binding; GO:0047485 protein N-terminus binding; GO:0005488 binding; GO:0003676 nucleic acid binding; GO:0044877 macromolecular complex binding; GO:0005515 protein binding; GO:0003735 structural constituent of ribosome; GO:0005198 structural molecule activity; GO:004302…	K02971	RP-S21e, RPS21; small subunit ribosomal protein S21e	mmu03010 Ribosome - Mus musculus (mouse);
Q9CQV8	11	1.603	Up	K	14-3-3 protein beta/alpha	Ywhab	1	0.0202915	79.809	SELVQK(1)AK	2	0.066254	2	1.201	0.749	cytoplasm	GO:0044085 cellular component biogenesis; GO:0065008 regulation of biological quality; GO:0009968 negative regulation of signal transduction; GO:0023051 regulation of signaling; GO:0044699 single-organism process; GO:0051253 negative regulation of RNA metabolic process; GO:0031400 negative regulation of protein modification process; GO:0015031 protein transport; GO:0051234 establishment of locali…	GO:0016020 membrane; GO:0044421 extracellular region part; GO:0031090 organelle membrane; GO:0031410 cytoplasmic vesicle; GO:0030054 cell junction; GO:0005737 cytoplasm; GO:0031982 vesicle; GO:0044433 cytoplasmic vesicle part; GO:0032991 macromolecular complex; GO:0017053 transcriptional repressor complex; GO:0044424 intracellular part; GO:0005913 cell-cell adherens junction; GO:0005911 cell-cell…	GO:0016597 amino acid binding; GO:0003714 transcription corepressor activity; GO:0050815 phosphoserine binding; GO:0044877 macromolecular complex binding; GO:0043167 ion binding; GO:0043177 organic acid binding; GO:0005515 protein binding; GO:0045309 protein phosphorylated amino acid binding; GO:0098632 protein binding involved in cell-cell adhesion; GO:0003712 transcription cofactor activity; GO…	K16197	YWHAB_Q_Z; 14-3-3 protein beta/theta/zeta	mmu04110 Cell cycle - Mus musculus (mouse); mmu04114 Oocyte meiosis - Mus musculus (mouse); mmu04151 PI3K-Akt signaling pathway - Mus musculus (mouse); mmu04390 Hippo signaling pathway - Mus musculus (mouse); mmu05161 Hepatitis B - Mus musculus (mouse); mmu05203 Viral carcinogenesis - Mus musculus (mouse);	IPR023410;	14-3-3 domain;
Q9D0I9	393	1.541	Up	K	"Arginine--tRNA ligase, cytoplasmic"	Rars	1	7.10534e-05	77.221	SDGGYTYDTSDLAAIK(1)QR	3	1.3511	2	1.213	0.787	cytoplasm	GO:0006518 peptide metabolic process; GO:0006725 cellular aromatic compound metabolic process; GO:0044267 cellular protein metabolic process; GO:0044699 single-organism process; GO:0009058 biosynthetic process; GO:0043039 tRNA aminoacylation; GO:1901566 organonitrogen compound biosynthetic process; GO:0044237 cellular metabolic process; GO:0071704 organic substance metabolic process; GO:0022610 b…	GO:0016020 membrane; GO:0044421 extracellular region part; GO:0030054 cell junction; GO:0031982 vesicle; GO:0005737 cytoplasm; GO:0032991 macromolecular complex; GO:0044424 intracellular part; GO:0005913 cell-cell adherens junction; GO:0005623 cell; GO:0005911 cell-cell junction; GO:0044422 organelle part; GO:0031974 membrane-enclosed lumen; GO:0070062 extracellular exosome; GO:0005654 nucleoplas…	GO:0016876 ligase activity, forming aminoacyl-tRNA and related compounds; GO:0016597 amino acid binding; GO:1901265 nucleoside phosphate binding; GO:0016875 ligase activity, forming carbon-oxygen bonds; GO:0016874 ligase activity; GO:0005515 protein binding; GO:0034618 arginine binding; GO:0097159 organic cyclic compound binding; GO:1901363 heterocyclic compound binding; GO:0098641 cadherin bindi…	K01887	RARS, argS; arginyl-tRNA synthetase [EC:6.1.1.19]	mmu00970 Aminoacyl-tRNA biosynthesis - Mus musculus (mouse);	IPR014729; IPR008909; IPR005148; IPR009080;	Rossmann-like alpha/beta/alpha sandwich fold; DALR anticodon binding; Arginyl tRNA synthetase N-terminal domain; Aminoacyl-tRNA synthetase, class Ia, anticodon-binding;
Q9D154	137	1.548	Up	K	Leukocyte elastase inhibitor A	Serpinb1a	1	1.98136e-06	94.63	KEINQWVK(1)GQTEGK	3	-0.73106	2	1.192	0.77	cytoplasm	GO:0052548 regulation of endopeptidase activity; GO:0050794 regulation of cellular process; GO:0010951 negative regulation of endopeptidase activity; GO:0045861 negative regulation of proteolysis; GO:0080090 regulation of primary metabolic process; GO:0060255 regulation of macromolecule metabolic process; GO:0009894 regulation of catabolic process; GO:0048523 negative regulation of cellular proce…	GO:0016020 membrane; GO:0005615 extracellular space; GO:0044421 extracellular region part; GO:0005737 cytoplasm; GO:0031982 vesicle; GO:0044424 intracellular part; GO:0005623 cell; GO:0005576 extracellular region; GO:0043226 organelle; GO:0070062 extracellular exosome; GO:0005622 intracellular; GO:0044464 cell part; GO:1903561 extracellular vesicle; GO:0043227 membrane-bounded organelle; GO:00432…	GO:0004867 serine-type endopeptidase inhibitor activity; GO:0030234 enzyme regulator activity; GO:0030414 peptidase inhibitor activity; GO:0061134 peptidase regulator activity; GO:0061135 endopeptidase regulator activity; GO:0098772 molecular function regulator; GO:0004857 enzyme inhibitor activity; GO:0004866 endopeptidase inhibitor activity;	K13963	SERPINB; serpin B	mmu05146 Amoebiasis - Mus musculus (mouse);	IPR023796;	Serpin domain;
Q9D154	244	1.812	Up	K	Leukocyte elastase inhibitor A	Serpinb1a	1	0.000133472	116.55	DIEDESTGLK(1)K	2	0.027363	2	1.256	0.693	cytoplasm	GO:0052548 regulation of endopeptidase activity; GO:0050794 regulation of cellular process; GO:0010951 negative regulation of endopeptidase activity; GO:0045861 negative regulation of proteolysis; GO:0080090 regulation of primary metabolic process; GO:0060255 regulation of macromolecule metabolic process; GO:0009894 regulation of catabolic process; GO:0048523 negative regulation of cellular proce…	GO:0016020 membrane; GO:0005615 extracellular space; GO:0044421 extracellular region part; GO:0005737 cytoplasm; GO:0031982 vesicle; GO:0044424 intracellular part; GO:0005623 cell; GO:0005576 extracellular region; GO:0043226 organelle; GO:0070062 extracellular exosome; GO:0005622 intracellular; GO:0044464 cell part; GO:1903561 extracellular vesicle; GO:0043227 membrane-bounded organelle; GO:00432…	GO:0004867 serine-type endopeptidase inhibitor activity; GO:0030234 enzyme regulator activity; GO:0030414 peptidase inhibitor activity; GO:0061134 peptidase regulator activity; GO:0061135 endopeptidase regulator activity; GO:0098772 molecular function regulator; GO:0004857 enzyme inhibitor activity; GO:0004866 endopeptidase inhibitor activity;	K13963	SERPINB; serpin B	mmu05146 Amoebiasis - Mus musculus (mouse);	IPR023796;	Serpin domain;
Q9D154	317	1.604	Up	K	Leukocyte elastase inhibitor A	Serpinb1a	1	0.000613383	85.355	DLFISK(1)IVHK	2	-0.064625	8	1.206	0.752	cytoplasm	GO:0052548 regulation of endopeptidase activity; GO:0050794 regulation of cellular process; GO:0010951 negative regulation of endopeptidase activity; GO:0045861 negative regulation of proteolysis; GO:0080090 regulation of primary metabolic process; GO:0060255 regulation of macromolecule metabolic process; GO:0009894 regulation of catabolic process; GO:0048523 negative regulation of cellular proce…	GO:0016020 membrane; GO:0005615 extracellular space; GO:0044421 extracellular region part; GO:0005737 cytoplasm; GO:0031982 vesicle; GO:0044424 intracellular part; GO:0005623 cell; GO:0005576 extracellular region; GO:0043226 organelle; GO:0070062 extracellular exosome; GO:0005622 intracellular; GO:0044464 cell part; GO:1903561 extracellular vesicle; GO:0043227 membrane-bounded organelle; GO:00432…	GO:0004867 serine-type endopeptidase inhibitor activity; GO:0030234 enzyme regulator activity; GO:0030414 peptidase inhibitor activity; GO:0061134 peptidase regulator activity; GO:0061135 endopeptidase regulator activity; GO:0098772 molecular function regulator; GO:0004857 enzyme inhibitor activity; GO:0004866 endopeptidase inhibitor activity;	K13963	SERPINB; serpin B	mmu05146 Amoebiasis - Mus musculus (mouse);	IPR023796;	Serpin domain;
Q9D154	174	2.275	Up	K	Leukocyte elastase inhibitor A	Serpinb1a	1	9.34478e-10	107.98	GMWEEK(1)FMTEDTTDAPFR	3	0.79247	3	1.342	0.59	cytoplasm	GO:0052548 regulation of endopeptidase activity; GO:0050794 regulation of cellular process; GO:0010951 negative regulation of endopeptidase activity; GO:0045861 negative regulation of proteolysis; GO:0080090 regulation of primary metabolic process; GO:0060255 regulation of macromolecule metabolic process; GO:0009894 regulation of catabolic process; GO:0048523 negative regulation of cellular proce…	GO:0016020 membrane; GO:0005615 extracellular space; GO:0044421 extracellular region part; GO:0005737 cytoplasm; GO:0031982 vesicle; GO:0044424 intracellular part; GO:0005623 cell; GO:0005576 extracellular region; GO:0043226 organelle; GO:0070062 extracellular exosome; GO:0005622 intracellular; GO:0044464 cell part; GO:1903561 extracellular vesicle; GO:0043227 membrane-bounded organelle; GO:00432…	GO:0004867 serine-type endopeptidase inhibitor activity; GO:0030234 enzyme regulator activity; GO:0030414 peptidase inhibitor activity; GO:0061134 peptidase regulator activity; GO:0061135 endopeptidase regulator activity; GO:0098772 molecular function regulator; GO:0004857 enzyme inhibitor activity; GO:0004866 endopeptidase inhibitor activity;	K13963	SERPINB; serpin B	mmu05146 Amoebiasis - Mus musculus (mouse);	IPR023796;	Serpin domain;
Q9D154	143	1.851	Up	K	Leukocyte elastase inhibitor A	Serpinb1a	1	3.8426e-06	82.56	GQTEGK(1)IPELLSVGVVDSMTK	3	-1.5002	2	1.264	0.683	cytoplasm	GO:0052548 regulation of endopeptidase activity; GO:0050794 regulation of cellular process; GO:0010951 negative regulation of endopeptidase activity; GO:0045861 negative regulation of proteolysis; GO:0080090 regulation of primary metabolic process; GO:0060255 regulation of macromolecule metabolic process; GO:0009894 regulation of catabolic process; GO:0048523 negative regulation of cellular proce…	GO:0016020 membrane; GO:0005615 extracellular space; GO:0044421 extracellular region part; GO:0005737 cytoplasm; GO:0031982 vesicle; GO:0044424 intracellular part; GO:0005623 cell; GO:0005576 extracellular region; GO:0043226 organelle; GO:0070062 extracellular exosome; GO:0005622 intracellular; GO:0044464 cell part; GO:1903561 extracellular vesicle; GO:0043227 membrane-bounded organelle; GO:00432…	GO:0004867 serine-type endopeptidase inhibitor activity; GO:0030234 enzyme regulator activity; GO:0030414 peptidase inhibitor activity; GO:0061134 peptidase regulator activity; GO:0061135 endopeptidase regulator activity; GO:0098772 molecular function regulator; GO:0004857 enzyme inhibitor activity; GO:0004866 endopeptidase inhibitor activity;	K13963	SERPINB; serpin B	mmu05146 Amoebiasis - Mus musculus (mouse);	IPR023796;	Serpin domain;
Q9D1A2	84	2.624	Up	K	Cytosolic non-specific dipeptidase	Cndp2	1	1.42296e-07	86.987	LPDGSEIPLPPILLGK(1)LGSDPQK	3	-0.22525	1	1.54	0.587	cytoplasm	GO:0006508 proteolysis; GO:0008152 metabolic process; GO:0043170 macromolecule metabolic process; GO:0019538 protein metabolic process; GO:0044238 primary metabolic process; GO:0071704 organic substance metabolic process;	GO:0043229 intracellular organelle; GO:0044421 extracellular region part; GO:0005737 cytoplasm; GO:0044446 intracellular organelle part; GO:0031982 vesicle; GO:0031981 nuclear lumen; GO:0044424 intracellular part; GO:0005829 cytosol; GO:0005623 cell; GO:0005576 extracellular region; GO:0044422 organelle part; GO:0031974 membrane-enclosed lumen; GO:0043226 organelle; GO:0070062 extracellular exoso…	GO:0004180 carboxypeptidase activity; GO:0103046 alanylglutamate dipeptidase activity; GO:0008233 peptidase activity; GO:0008238 exopeptidase activity; GO:0003824 catalytic activity; GO:0005488 binding; GO:0043167 ion binding; GO:0046872 metal ion binding; GO:0043169 cation binding; GO:0070011 peptidase activity, acting on L-amino acid peptides; GO:0008237 metallopeptidase activity; GO:0016787 hy…	K08660	CNDP2; cytosolic nonspecific dipeptidase [EC:3.4.13.18]	mmu00330 Arginine and proline metabolism - Mus musculus (mouse); mmu00340 Histidine metabolism - Mus musculus (mouse); mmu00410 beta-Alanine metabolism - Mus musculus (mouse); mmu01100 Metabolic pathways - Mus musculus (mouse);	IPR011650;	Peptidase M20, dimerisation domain;
Q9D2M8	66	1.616	Up	K	Ubiquitin-conjugating enzyme E2 variant 2	Ube2v2	1	0.00697953	50.275	IYSLK(1)VECGSK	3	-0.058387	1	1.246	0.771	mitochondria	GO:0010941 regulation of cell death; GO:0065008 regulation of biological quality; GO:0032270 positive regulation of cellular protein metabolic process; GO:0032436 positive regulation of proteasomal ubiquitin-dependent protein catabolic process; GO:0051965 positive regulation of synapse assembly; GO:0043523 regulation of neuron apoptotic process; GO:0044237 cellular metabolic process; GO:0050807 r…	GO:0043229 intracellular organelle; GO:0044421 extracellular region part; GO:0044446 intracellular organelle part; GO:0031982 vesicle; GO:0005737 cytoplasm; GO:0031981 nuclear lumen; GO:0032991 macromolecular complex; GO:0044424 intracellular part; GO:1990234 transferase complex; GO:0005623 cell; GO:0005576 extracellular region; GO:0044422 organelle part; GO:0031372 UBC13-MMS2 complex; GO:0031974…	GO:0061630 ubiquitin protein ligase activity; GO:0019787 ubiquitin-like protein transferase activity; GO:0031625 ubiquitin protein ligase binding; GO:0003824 catalytic activity; GO:0005488 binding; GO:0004842 ubiquitin-protein transferase activity; GO:0005515 protein binding; GO:0061659 ubiquitin-like protein ligase activity; GO:0044389 ubiquitin-like protein ligase binding; GO:0016740 transferas…	K10704	UBE2V; ubiquitin-conjugating enzyme E2 variant		IPR016135; IPR000608;	Ubiquitin-conjugating enzyme/RWD-like; Ubiquitin-conjugating enzyme E2;
Q9D819	128	1.525	Up	K	Inorganic pyrophosphatase	Ppa1	1	2.79822e-07	80.702	HTGCCGDNDPIDVCEIGSK(1)VCAR	4	-0.55665	3	1.179	0.773	cytoplasm	GO:0008152 metabolic process; GO:0044237 cellular metabolic process; GO:0006793 phosphorus metabolic process; GO:0009987 cellular process; GO:0006796 phosphate-containing compound metabolic process;	GO:0070062 extracellular exosome; GO:0043226 organelle; GO:0044421 extracellular region part; GO:0044464 cell part; GO:0005622 intracellular; GO:0005737 cytoplasm; GO:0031982 vesicle; GO:1903561 extracellular vesicle; GO:0044424 intracellular part; GO:0005623 cell; GO:0043227 membrane-bounded organelle; GO:0005576 extracellular region; GO:0043230 extracellular organelle;	GO:0000287 magnesium ion binding; GO:0004427 inorganic diphosphatase activity; GO:0016462 pyrophosphatase activity; GO:0003824 catalytic activity; GO:0005488 binding; GO:0043167 ion binding; GO:0046872 metal ion binding; GO:0043169 cation binding; GO:0016817 hydrolase activity, acting on acid anhydrides; GO:0016787 hydrolase activity; GO:0016818 hydrolase activity, acting on acid anhydrides, in p…	K01507	ppa; inorganic pyrophosphatase [EC:3.6.1.1]	mmu00190 Oxidative phosphorylation - Mus musculus (mouse);
Q9D869	183	2.828	Up	K	Calcineurin B homologous protein 2	Chp2	1	0.000735231	131.54	SLEK(1)MNIEQK	2	-0.43113	2	1.428	0.505	cytoplasm,nucleus	GO:0050850 positive regulation of calcium-mediated signaling; GO:0065008 regulation of biological quality; GO:1903533 regulation of protein targeting; GO:0023051 regulation of signaling; GO:0009891 positive regulation of biosynthetic process; GO:1902533 positive regulation of intracellular signal transduction; GO:0015031 protein transport; GO:0051234 establishment of localization; GO:2001141 regu…	GO:0043226 organelle; GO:0043231 intracellular membrane-bounded organelle; GO:0043229 intracellular organelle; GO:0016020 membrane; GO:0005634 nucleus; GO:0071944 cell periphery; GO:0044464 cell part; GO:0005622 intracellular; GO:0005737 cytoplasm; GO:0044424 intracellular part; GO:0043227 membrane-bounded organelle; GO:0005623 cell; GO:0005886 plasma membrane;	GO:0046872 metal ion binding; GO:0043169 cation binding; GO:0005509 calcium ion binding; GO:0005488 binding; GO:0043167 ion binding;	K17611	CHP2; calcineurin B homologous protein 2		IPR011992; IPR002048;	EF-hand domain pair; EF-hand domain;
Q9D8E6	175	1.794	Up	K	60S ribosomal protein L4	Rpl4	1	0.00132702	138.22	LK(1)AWNDIK	3	1.9386	9	1.315	0.733	cytoplasm	GO:0006518 peptide metabolic process; GO:0043043 peptide biosynthetic process; GO:0044267 cellular protein metabolic process; GO:0006807 nitrogen compound metabolic process; GO:0009058 biosynthetic process; GO:0043603 cellular amide metabolic process; GO:0044238 primary metabolic process; GO:1901566 organonitrogen compound biosynthetic process; GO:1901576 organic substance biosynthetic process; G…	GO:0016020 membrane; GO:0044421 extracellular region part; GO:0030054 cell junction; GO:0005737 cytoplasm; GO:0031982 vesicle; GO:0032991 macromolecular complex; GO:0044424 intracellular part; GO:0005623 cell; GO:0044422 organelle part; GO:0043228 non-membrane-bounded organelle; GO:0031974 membrane-enclosed lumen; GO:0070062 extracellular exosome; GO:0070013 intracellular organelle lumen; GO:0005…	GO:0097159 organic cyclic compound binding; GO:1901363 heterocyclic compound binding; GO:0003723 RNA binding; GO:0005488 binding; GO:0003676 nucleic acid binding; GO:0005515 protein binding; GO:0005198 structural molecule activity; GO:0003735 structural constituent of ribosome;	K02930	RP-L4e, RPL4; large subunit ribosomal protein L4e	mmu03010 Ribosome - Mus musculus (mouse);	IPR023574; IPR025755;	Ribosomal protein L4 domain; 60S ribosomal protein L4, C-terminal domain;
Q9D8N0	147	1.51	Up	K	Elongation factor 1-gamma	Eef1g	1	1.59837e-05	101.89	ILGLLDTHLK(1)TR	4	-1.2198	5	1.182	0.783	cytoplasm	GO:0006518 peptide metabolic process; GO:0044267 cellular protein metabolic process; GO:0009058 biosynthetic process; GO:0044764 multi-organism cellular process; GO:0043207 response to external biotic stimulus; GO:0050896 response to stimulus; GO:1901566 organonitrogen compound biosynthetic process; GO:0051707 response to other organism; GO:0044237 cellular metabolic process; GO:0009607 response …	GO:0043229 intracellular organelle; GO:0016020 membrane; GO:0005783 endoplasmic reticulum; GO:0044421 extracellular region part; GO:0030054 cell junction; GO:0005737 cytoplasm; GO:0031982 vesicle; GO:0070161 anchoring junction; GO:0012505 endomembrane system; GO:0044424 intracellular part; GO:0005913 cell-cell adherens junction; GO:0005911 cell-cell junction; GO:0005623 cell; GO:0005576 extracell…	GO:0097159 organic cyclic compound binding; GO:1901363 heterocyclic compound binding; GO:0003723 RNA binding; GO:0008135 translation factor activity, RNA binding; GO:0098641 cadherin binding involved in cell-cell adhesion; GO:0050839 cell adhesion molecule binding; GO:0003746 translation elongation factor activity; GO:0098631 protein binding involved in cell adhesion; GO:0005488 binding; GO:00036…	K03233	EEF1G; elongation factor 1-gamma	mmu05134 Legionellosis - Mus musculus (mouse);	IPR004046; IPR010987; IPR001662; IPR012336; IPR004045;	Glutathione S-transferase, C-terminal; Glutathione S-transferase, C-terminal-like; Translation elongation factor EF1B, gamma chain, conserved; Thioredoxin-like fold; Glutathione S-transferase, N-terminal;
Q9D8W5	295	2.63	Up	K	26S proteasome non-ATPase regulatory subunit 12	Psmd12	1	0.0310189	78.324	K(1)LEEIPK	2	0.14508	1	1.528	0.581	cytoplasm	GO:0043632 modification-dependent macromolecule catabolic process; GO:0044265 cellular macromolecule catabolic process; GO:0051603 proteolysis involved in cellular protein catabolic process; GO:0044257 cellular protein catabolic process; GO:0019941 modification-dependent protein catabolic process; GO:0044267 cellular protein metabolic process; GO:0006511 ubiquitin-dependent protein catabolic proc…	GO:0016020 membrane; GO:0044421 extracellular region part; GO:0005838 proteasome regulatory particle; GO:0005737 cytoplasm; GO:0031982 vesicle; GO:0032991 macromolecular complex; GO:0044424 intracellular part; GO:0005623 cell; GO:0044422 organelle part; GO:1905369 endopeptidase complex; GO:0031974 membrane-enclosed lumen; GO:0070062 extracellular exosome; GO:1902494 catalytic complex; GO:0070013 …	GO:0005515 protein binding; GO:0005488 binding;	K03035	PSMD12, RPN5; 26S proteasome regulatory subunit N5	mmu03050 Proteasome - Mus musculus (mouse); mmu05169 Epstein-Barr virus infection - Mus musculus (mouse);	IPR000717; IPR011991;	Proteasome component (PCI) domain; Winged helix-turn-helix DNA-binding domain;
Q9DBC3	446	2.511	Up	K	Cap-specific mRNA (nucleoside-2'-O-)-methyltransferase 1	Cmtr1	1	0.0103011	52.403	YVVCK(1)GLK	3	-1.6257	2	1.534	0.611	nucleus	GO:0006725 cellular aromatic compound metabolic process; GO:0009452 7-methylguanosine RNA capping; GO:0036451 cap mRNA methylation; GO:0009451 RNA modification; GO:0044237 cellular metabolic process; GO:0032259 methylation; GO:0071704 organic substance metabolic process; GO:0008152 metabolic process; GO:0046483 heterocycle metabolic process; GO:0006139 nucleobase-containing compound metabolic pro…	GO:0043229 intracellular organelle; GO:0005737 cytoplasm; GO:0044446 intracellular organelle part; GO:0031981 nuclear lumen; GO:0044424 intracellular part; GO:0005829 cytosol; GO:0005623 cell; GO:0044422 organelle part; GO:0043226 organelle; GO:0043231 intracellular membrane-bounded organelle; GO:0031974 membrane-enclosed lumen; GO:0005654 nucleoplasm; GO:0005634 nucleus; GO:0070013 intracellular…	GO:0097159 organic cyclic compound binding; GO:1901363 heterocyclic compound binding; GO:0008757 S-adenosylmethionine-dependent methyltransferase activity; GO:0008168 methyltransferase activity; GO:0008173 RNA methyltransferase activity; GO:0003824 catalytic activity; GO:0005488 binding; GO:0003676 nucleic acid binding; GO:0004483 mRNA (nucleoside-2'-O-)-methyltransferase activity; GO:0016741 tra…	K14589	CMTR1, FTSJD2, MTR1; cap1 methyltransferase [EC:2.1.1.57]		IPR001202; IPR029063; IPR025816; IPR000467; IPR002877;	WW domain; S-adenosyl-L-methionine-dependent methyltransferase; RrmJ-type ribose 2-O-methyltransferase domain; G-patch domain; Ribosomal RNA methyltransferase FtsJ domain;
Q9DBM2	527	1.565	Up	K	Peroxisomal bifunctional enzyme	Ehhadh	1	8.1221e-06	88.224	VSDLAGLDVGWK(1)VR	3	0.66641	1	1.227	0.784	cytoplasm	GO:0034440 lipid oxidation; GO:0044267 cellular protein metabolic process; GO:0044699 single-organism process; GO:0044255 cellular lipid metabolic process; GO:0044237 cellular metabolic process; GO:0071704 organic substance metabolic process; GO:0008152 metabolic process; GO:0030258 lipid modification; GO:0043543 protein acylation; GO:0032787 monocarboxylic acid metabolic process; GO:0044248 cell…	GO:0043226 organelle; GO:0043231 intracellular membrane-bounded organelle; GO:0043229 intracellular organelle; GO:0044464 cell part; GO:0005622 intracellular; GO:0005777 peroxisome; GO:0042579 microbody; GO:0005737 cytoplasm; GO:0044424 intracellular part; GO:0005829 cytosol; GO:0005623 cell; GO:0043227 membrane-bounded organelle; GO:0005739 mitochondrion; GO:0044444 cytoplasmic part;	GO:0005102 receptor binding; GO:0016829 lyase activity; GO:0016836 hydro-lyase activity; GO:0005515 protein binding; GO:0004165 dodecenoyl-CoA delta-isomerase activity; GO:0016835 carbon-oxygen lyase activity; GO:0004300 enoyl-CoA hydratase activity; GO:0016491 oxidoreductase activity; GO:0016614 oxidoreductase activity, acting on CH-OH group of donors; GO:0016616 oxidoreductase activity, acting …	K07514	EHHADH; enoyl-CoA hydratase / 3-hydroxyacyl-CoA dehydrogenase / 3,2-trans-enoyl-CoA isomerase [EC:4.2.1.17 1.1.1.35 5.3.3.8]	mmu00071 Fatty acid degradation - Mus musculus (mouse); mmu00280 Valine, leucine and isoleucine degradation - Mus musculus (mouse); mmu00310 Lysine degradation - Mus musculus (mouse); mmu00380 Tryptophan metabolism - Mus musculus (mouse); mmu00410 beta-Alanine metabolism - Mus musculus (mouse); mmu00640 Propanoate metabolism - Mus musculus (mouse); mmu00650 Butanoate metabolism - Mus musculus (mo…	IPR029045; IPR013328; IPR008927; IPR016040; IPR006176; IPR006108;	ClpP/crotonase-like domain; 6-phosphogluconate dehydrogenase, domain 2; 6-phosphogluconate dehydrogenase C-terminal domain-like; NAD(P)-binding domain; 3-hydroxyacyl-CoA dehydrogenase, NAD binding; 3-hydroxyacyl-CoA dehydrogenase, C-terminal;
Q9DBP5	43	1.611	Up	K	UMP-CMP kinase	Cmpk1	1	5.59583e-06	106.6	K(1)NPDSQYGELIEK	2	1.5245	4	1.305	0.81	cytoplasm	GO:0016310 phosphorylation; GO:0009165 nucleotide biosynthetic process; GO:0006165 nucleoside diphosphate phosphorylation; GO:0006725 cellular aromatic compound metabolic process; GO:0009142 nucleoside triphosphate biosynthetic process; GO:0009117 nucleotide metabolic process; GO:0044699 single-organism process; GO:0006221 pyrimidine nucleotide biosynthetic process; GO:0009058 biosynthetic proces…	GO:0043229 intracellular organelle; GO:0044421 extracellular region part; GO:0043232 intracellular non-membrane-bounded organelle; GO:0031982 vesicle; GO:0044446 intracellular organelle part; GO:0005737 cytoplasm; GO:0031981 nuclear lumen; GO:0044424 intracellular part; GO:0005730 nucleolus; GO:0005623 cell; GO:0005576 extracellular region; GO:0044422 organelle part; GO:0043228 non-membrane-bound…	GO:1901265 nucleoside phosphate binding; GO:0019205 nucleobase-containing compound kinase activity; GO:0009041 uridylate kinase activity; GO:0019201 nucleotide kinase activity; GO:0016776 phosphotransferase activity, phosphate group as acceptor; GO:0097159 organic cyclic compound binding; GO:1901363 heterocyclic compound binding; GO:0050145 nucleoside phosphate kinase activity; GO:0016301 kinase …	K13800	CMPK1, UMPK; UMP-CMP kinase [EC:2.7.4.- 2.7.4.14]	mmu00240 Pyrimidine metabolism - Mus musculus (mouse); mmu00983 Drug metabolism - other enzymes - Mus musculus (mouse); mmu01100 Metabolic pathways - Mus musculus (mouse);	IPR027417;	P-loop containing nucleoside triphosphate hydrolase;
Q9DC50	482	1.699	Up	K	Peroxisomal carnitine O-octanoyltransferase	Crot	1	0.0264015	56.548	QQK(1)MLEAFAK	2	-1.9527	1	1.254	0.738	cytoplasm	GO:0009116 nucleoside metabolic process; GO:0042278 purine nucleoside metabolic process; GO:0009117 nucleotide metabolic process; GO:0044699 single-organism process; GO:0044255 cellular lipid metabolic process; GO:0044237 cellular metabolic process; GO:0006796 phosphate-containing compound metabolic process; GO:0051234 establishment of localization; GO:0008152 metabolic process; GO:0006091 genera…	GO:0043226 organelle; GO:0043231 intracellular membrane-bounded organelle; GO:0043229 intracellular organelle; GO:0044464 cell part; GO:0005622 intracellular; GO:0005777 peroxisome; GO:0042579 microbody; GO:0005737 cytoplasm; GO:0044424 intracellular part; GO:0005623 cell; GO:0043227 membrane-bounded organelle; GO:0005739 mitochondrion; GO:0044444 cytoplasmic part;	GO:0016746 transferase activity, transferring acyl groups; GO:0008458 carnitine O-octanoyltransferase activity; GO:0016406 carnitine O-acyltransferase activity; GO:0005102 receptor binding; GO:0003824 catalytic activity; GO:0005488 binding; GO:0016414 O-octanoyltransferase activity; GO:0005515 protein binding; GO:0016415 octanoyltransferase activity; GO:0016747 transferase activity, transferring …	K05940	CROT; carnitine O-octanoyltransferase [EC:2.3.1.137]	mmu04146 Peroxisome - Mus musculus (mouse);
Q9DC50	148	1.975	Up	K	Peroxisomal carnitine O-octanoyltransferase	Crot	0.983418	0.000108162	68.123	EK(0.017)LPVHK(0.983)SGNTPLDMNQFR	4	-0.18054	1	1.321	0.669	cytoplasm	GO:0009116 nucleoside metabolic process; GO:0042278 purine nucleoside metabolic process; GO:0009117 nucleotide metabolic process; GO:0044699 single-organism process; GO:0044255 cellular lipid metabolic process; GO:0044237 cellular metabolic process; GO:0006796 phosphate-containing compound metabolic process; GO:0051234 establishment of localization; GO:0008152 metabolic process; GO:0006091 genera…	GO:0043226 organelle; GO:0043231 intracellular membrane-bounded organelle; GO:0043229 intracellular organelle; GO:0044464 cell part; GO:0005622 intracellular; GO:0005777 peroxisome; GO:0042579 microbody; GO:0005737 cytoplasm; GO:0044424 intracellular part; GO:0005623 cell; GO:0043227 membrane-bounded organelle; GO:0005739 mitochondrion; GO:0044444 cytoplasmic part;	GO:0016746 transferase activity, transferring acyl groups; GO:0008458 carnitine O-octanoyltransferase activity; GO:0016406 carnitine O-acyltransferase activity; GO:0005102 receptor binding; GO:0003824 catalytic activity; GO:0005488 binding; GO:0016414 O-octanoyltransferase activity; GO:0005515 protein binding; GO:0016415 octanoyltransferase activity; GO:0016747 transferase activity, transferring …	K05940	CROT; carnitine O-octanoyltransferase [EC:2.3.1.137]	mmu04146 Peroxisome - Mus musculus (mouse);
Q9DCC4	218	1.966	Up	K	Pyrroline-5-carboxylate reductase 3	Pycr3	1	3.9646e-21	161.99	IAAQTLLGTAK(1)MLQQEGK	2	-0.72324	9	1.201	0.611	cytoplasm	GO:0009116 nucleoside metabolic process; GO:0046135 pyrimidine nucleoside catabolic process; GO:0016053 organic acid biosynthetic process; GO:0044699 single-organism process; GO:0009058 biosynthetic process; GO:0044237 cellular metabolic process; GO:0009084 glutamine family amino acid biosynthetic process; GO:0008152 metabolic process; GO:0006520 cellular amino acid metabolic process; GO:0006213 …	GO:0044464 cell part; GO:0005622 intracellular; GO:0005737 cytoplasm; GO:0044424 intracellular part; GO:0005623 cell; GO:0005829 cytosol; GO:0044444 cytoplasmic part;	GO:0016645 oxidoreductase activity, acting on the CH-NH group of donors; GO:0016814 hydrolase activity, acting on carbon-nitrogen (but not peptide) bonds, in cyclic amidines; GO:0016646 oxidoreductase activity, acting on the CH-NH group of donors, NAD or NADP as acceptor; GO:0004126 cytidine deaminase activity; GO:0042802 identical protein binding; GO:0003824 catalytic activity; GO:0004735 pyrrol…	K00286	proC; pyrroline-5-carboxylate reductase [EC:1.5.1.2]	mmu00330 Arginine and proline metabolism - Mus musculus (mouse); mmu01100 Metabolic pathways - Mus musculus (mouse); mmu01230 Biosynthesis of amino acids - Mus musculus (mouse);	IPR028939; IPR008927; IPR016040; IPR029036;	Pyrroline-5-carboxylate reductase, catalytic, N-terminal; 6-phosphogluconate dehydrogenase C-terminal domain-like; NAD(P)-binding domain; Pyrroline-5-carboxylate reductase, dimerisation domain;
Q9DD20	241	2.16	Up	K	Methyltransferase-like protein 7B	Mettl7b	1	0.0014532	67.997	WLPVGPHIMGK(1)AVK	3	0.16856	3	1.456	0.674	extracellular	GO:0008152 metabolic process; GO:0032259 methylation;		GO:0016741 transferase activity, transferring one-carbon groups; GO:0008168 methyltransferase activity; GO:0003824 catalytic activity; GO:0016740 transferase activity;				IPR029063; IPR013216;	S-adenosyl-L-methionine-dependent methyltransferase; Methyltransferase type 11;
Q9EPL9	73	1.87	Up	K	Peroxisomal acyl-coenzyme A oxidase 3	Acox3	1	0.00148043	60.161	SYGADLPLEK(1)LR	3	-1.1721	2	1.281	0.685	cytoplasm	GO:0034440 lipid oxidation; GO:0033540 fatty acid beta-oxidation using acyl-CoA oxidase; GO:0044699 single-organism process; GO:0044255 cellular lipid metabolic process; GO:0044237 cellular metabolic process; GO:0071704 organic substance metabolic process; GO:0008152 metabolic process; GO:0030258 lipid modification; GO:0044248 cellular catabolic process; GO:0032787 monocarboxylic acid metabolic p…	GO:0043229 intracellular organelle; GO:0016020 membrane; GO:0044439 peroxisomal part; GO:0005777 peroxisome; GO:0044446 intracellular organelle part; GO:0005737 cytoplasm; GO:0044438 microbody part; GO:0044424 intracellular part; GO:0005623 cell; GO:0044422 organelle part; GO:0005739 mitochondrion; GO:0031974 membrane-enclosed lumen; GO:0043231 intracellular membrane-bounded organelle; GO:0043226…	GO:0016634 oxidoreductase activity, acting on the CH-CH group of donors, oxygen as acceptor; GO:1901265 nucleoside phosphate binding; GO:0050660 flavin adenine dinucleotide binding; GO:0005102 receptor binding; GO:0043167 ion binding; GO:0003997 acyl-CoA oxidase activity; GO:0005515 protein binding; GO:0000166 nucleotide binding; GO:0048037 cofactor binding; GO:0016491 oxidoreductase activity; GO…	K00232	E1.3.3.6, ACOX1, ACOX3; acyl-CoA oxidase [EC:1.3.3.6]	mmu00071 Fatty acid degradation - Mus musculus (mouse); mmu00592 alpha-Linolenic acid metabolism - Mus musculus (mouse); mmu01040 Biosynthesis of unsaturated fatty acids - Mus musculus (mouse); mmu01100 Metabolic pathways - Mus musculus (mouse); mmu01212 Fatty acid metabolism - Mus musculus (mouse); mmu03320 PPAR signaling pathway - Mus musculus (mouse); mmu04024 cAMP signaling pathway - Mus musc…	IPR009100; IPR006091; IPR002655; IPR009075;	Acyl-CoA dehydrogenase/oxidase, N-terminal and middle domain; Acyl-CoA oxidase/dehydrogenase, central domain; Acyl-CoA oxidase, C-terminal; Acyl-CoA dehydrogenase/oxidase C-terminal;
Q9EQK5	444	1.637	Up	K	Major vault protein	Mvp	1	2.88795e-07	149.83	GTAK(1)VLQPSAAR	2	-1.1896	3	1.236	0.755	cytoplasm	GO:0044700 single organism signaling; GO:0007166 cell surface receptor signaling pathway; GO:0023051 regulation of signaling; GO:0044699 single-organism process; GO:0031400 negative regulation of protein modification process; GO:0007165 signal transduction; GO:0008152 metabolic process; GO:0007154 cell communication; GO:0033673 negative regulation of kinase activity; GO:0038127 ERBB signaling pat…	GO:0043229 intracellular organelle; GO:0016020 membrane; GO:0044421 extracellular region part; GO:0043232 intracellular non-membrane-bounded organelle; GO:0031982 vesicle; GO:0005737 cytoplasm; GO:0032991 macromolecular complex; GO:0044424 intracellular part; GO:0005623 cell; GO:0005829 cytosol; GO:0005576 extracellular region; GO:0043228 non-membrane-bounded organelle; GO:0043231 intracellular m…	GO:0042802 identical protein binding; GO:0019903 protein phosphatase binding; GO:0005488 binding; GO:0019901 protein kinase binding; GO:0005515 protein binding; GO:0019902 phosphatase binding; GO:0019900 kinase binding; GO:0019899 enzyme binding;	K17266	MVP; major vault protein		IPR021870;	Major vault protein, shoulder domain;
Q9ESE1	2264	1.881	Up	K	Lipopolysaccharide-responsive and beige-like anchor protein	Lrba	1	0.0006393	88.338	DLSK(1)PIGALNPK	3	1.4313	4	1.27	0.675	plasma membrane	GO:0050794 regulation of cellular process; GO:0044700 single organism signaling; GO:0051716 cellular response to stimulus; GO:0044699 single-organism process; GO:0023052 signaling; GO:0050896 response to stimulus; GO:0051234 establishment of localization; GO:0006810 transport; GO:0016197 endosomal transport; GO:0007165 signal transduction; GO:0050789 regulation of biological process; GO:0007154 c…	GO:0097708 intracellular vesicle; GO:0043229 intracellular organelle; GO:0016020 membrane; GO:0005783 endoplasmic reticulum; GO:0031410 cytoplasmic vesicle; GO:0071944 cell periphery; GO:0044446 intracellular organelle part; GO:0031982 vesicle; GO:0005737 cytoplasm; GO:0031224 intrinsic component of membrane; GO:0012505 endomembrane system; GO:0044424 intracellular part; GO:0005623 cell; GO:00160…	GO:0051018 protein kinase A binding; GO:0005515 protein binding; GO:0005488 binding;				IPR000409; IPR011989; IPR013320; IPR031570; IPR017986; IPR011993; IPR015943; IPR016024; IPR023362; IPR010508;	BEACH domain; Armadillo-like helical; Concanavalin A-like lectin/glucanase domain; Domain of unknown function DUF4704; WD40-repeat-containing domain; PH domain-like; WD40/YVTN repeat-like-containing domain; Armadillo-type fold; PH-BEACH domain; Domain of unknown function DUF1088;
Q9JHU4	1494	1.898	Up	K	Cytoplasmic dynein 1 heavy chain 1	Dync1h1	1	0.00611483	52.49	GWDDLFNK(1)VK	3	-0.17321	2	1.353	0.713	cytoplasm	GO:0051640 organelle localization; GO:0044085 cellular component biogenesis; GO:0016043 cellular component organization; GO:0022613 ribonucleoprotein complex biogenesis; GO:0022618 ribonucleoprotein complex assembly; GO:0051653 spindle localization; GO:0044699 single-organism process; GO:0051234 establishment of localization; GO:0051649 establishment of localization in cell; GO:0071826 ribonucleo…	GO:0016020 membrane; GO:0044421 extracellular region part; GO:0005874 microtubule; GO:0031982 vesicle; GO:0005737 cytoplasm; GO:0032991 macromolecular complex; GO:0044424 intracellular part; GO:0099512 supramolecular fiber; GO:0098858 actin-based cell projection; GO:0005623 cell; GO:0099080 supramolecular complex; GO:0044422 organelle part; GO:0043228 non-membrane-bounded organelle; GO:0070062 ex…	GO:0003774 motor activity; GO:1901265 nucleoside phosphate binding; GO:0008569 ATP-dependent microtubule motor activity, minus-end-directed; GO:0016817 hydrolase activity, acting on acid anhydrides; GO:0005515 protein binding; GO:0016787 hydrolase activity; GO:0016887 ATPase activity; GO:0051959 dynein light intermediate chain binding; GO:1901363 heterocyclic compound binding; GO:0097159 organic …	K10413	DYNC1H; dynein heavy chain 1, cytosolic	mmu04145 Phagosome - Mus musculus (mouse); mmu04962 Vasopressin-regulated water reabsorption - Mus musculus (mouse); mmu05132 Salmonella infection - Mus musculus (mouse);	IPR004273; IPR011704; IPR013602; IPR027417; IPR013594; IPR024317; IPR003593; IPR024743;	Dynein heavy chain domain; ATPase, dynein-related, AAA domain; Dynein heavy chain, domain-2; P-loop containing nucleoside triphosphate hydrolase; Dynein heavy chain, domain-1; Dynein heavy chain, P-loop containing D4 domain; AAA+ ATPase domain; Dynein heavy chain, coiled coil stalk;
Q9JHU4	1524	1.697	Up	K	Cytoplasmic dynein 1 heavy chain 1	Dync1h1	1	8.03953e-06	88.78	VFEEDALSWEDK(1)LNR	3	1.997	2	1.293	0.762	cytoplasm	GO:0051640 organelle localization; GO:0044085 cellular component biogenesis; GO:0016043 cellular component organization; GO:0022613 ribonucleoprotein complex biogenesis; GO:0022618 ribonucleoprotein complex assembly; GO:0051653 spindle localization; GO:0044699 single-organism process; GO:0051234 establishment of localization; GO:0051649 establishment of localization in cell; GO:0071826 ribonucleo…	GO:0016020 membrane; GO:0044421 extracellular region part; GO:0005874 microtubule; GO:0031982 vesicle; GO:0005737 cytoplasm; GO:0032991 macromolecular complex; GO:0044424 intracellular part; GO:0099512 supramolecular fiber; GO:0098858 actin-based cell projection; GO:0005623 cell; GO:0099080 supramolecular complex; GO:0044422 organelle part; GO:0043228 non-membrane-bounded organelle; GO:0070062 ex…	GO:0003774 motor activity; GO:1901265 nucleoside phosphate binding; GO:0008569 ATP-dependent microtubule motor activity, minus-end-directed; GO:0016817 hydrolase activity, acting on acid anhydrides; GO:0005515 protein binding; GO:0016787 hydrolase activity; GO:0016887 ATPase activity; GO:0051959 dynein light intermediate chain binding; GO:1901363 heterocyclic compound binding; GO:0097159 organic …	K10413	DYNC1H; dynein heavy chain 1, cytosolic	mmu04145 Phagosome - Mus musculus (mouse); mmu04962 Vasopressin-regulated water reabsorption - Mus musculus (mouse); mmu05132 Salmonella infection - Mus musculus (mouse);	IPR004273; IPR011704; IPR013602; IPR027417; IPR013594; IPR024317; IPR003593; IPR024743;	Dynein heavy chain domain; ATPase, dynein-related, AAA domain; Dynein heavy chain, domain-2; P-loop containing nucleoside triphosphate hydrolase; Dynein heavy chain, domain-1; Dynein heavy chain, P-loop containing D4 domain; AAA+ ATPase domain; Dynein heavy chain, coiled coil stalk;
Q9JHU9	312	1.569	Up	K	Inositol-3-phosphate synthase 1	Isyna1	1	4.03466e-07	98.281	VK(1)SVLVDFLIGSGLK	3	0.45619	2	1.199	0.764	cytoplasm	GO:0016051 carbohydrate biosynthetic process; GO:1901615 organic hydroxy compound metabolic process; GO:0006066 alcohol metabolic process; GO:0006020 inositol metabolic process; GO:0006021 inositol biosynthetic process; GO:0008654 phospholipid biosynthetic process; GO:0044699 single-organism process; GO:0009058 biosynthetic process; GO:0044255 cellular lipid metabolic process; GO:0044237 cellular…	GO:0044424 intracellular part; GO:0005623 cell; GO:0044464 cell part; GO:0005622 intracellular; GO:0005737 cytoplasm;	GO:0016872 intramolecular lyase activity; GO:0004512 inositol-3-phosphate synthase activity; GO:0016853 isomerase activity; GO:0003824 catalytic activity;	K01858	INO1, ISYNA1; myo-inositol-1-phosphate synthase [EC:5.5.1.4]	mmu00562 Inositol phosphate metabolism - Mus musculus (mouse); mmu01100 Metabolic pathways - Mus musculus (mouse);	IPR013021; IPR016040;	Myo-inositol-1-phosphate synthase, GAPDH-like; NAD(P)-binding domain;
Q9JII6	127	1.572	Up	K	Alcohol dehydrogenase [NADP(+)]	Akr1a1	1	1.16132e-05	94.487	GDNPFPK(1)NADGTVR	2	-2.2382	3	1.215	0.773	cytoplasm	GO:0046365 monosaccharide catabolic process; GO:0009110 vitamin biosynthetic process; GO:0016051 carbohydrate biosynthetic process; GO:0016053 organic acid biosynthetic process; GO:0044699 single-organism process; GO:0009058 biosynthetic process; GO:0046364 monosaccharide biosynthetic process; GO:0019853 L-ascorbic acid biosynthetic process; GO:0044237 cellular metabolic process; GO:0006063 uroni…	GO:0016020 membrane; GO:0005615 extracellular space; GO:0044421 extracellular region part; GO:0016324 apical plasma membrane; GO:0071944 cell periphery; GO:0005737 cytoplasm; GO:0031982 vesicle; GO:0044424 intracellular part; GO:0005829 cytosol; GO:0005623 cell; GO:0005576 extracellular region; GO:0005886 plasma membrane; GO:0043226 organelle; GO:0070062 extracellular exosome; GO:0044459 plasma m…	GO:0016614 oxidoreductase activity, acting on CH-OH group of donors; GO:0004032 alditol:NADP+ 1-oxidoreductase activity; GO:0016616 oxidoreductase activity, acting on the CH-OH group of donors, NAD or NADP as acceptor; GO:0047939 L-glucuronate reductase activity; GO:0003824 catalytic activity; GO:0008106 alcohol dehydrogenase (NADP+) activity; GO:0004033 aldo-keto reductase (NADP) activity; GO:00…	K00002	AKR1A1, adh; alcohol dehydrogenase (NADP+) [EC:1.1.1.2]	mmu00010 Glycolysis / Gluconeogenesis - Mus musculus (mouse); mmu00040 Pentose and glucuronate interconversions - Mus musculus (mouse); mmu00561 Glycerolipid metabolism - Mus musculus (mouse); mmu01100 Metabolic pathways - Mus musculus (mouse);	IPR023210;	NADP-dependent oxidoreductase domain;
Q9JII6	85	2.235	Up	K	Alcohol dehydrogenase [NADP(+)]	Akr1a1	1	9.90054e-12	118.31	LWNTK(1)HHPEDVEPALR	3	1.1503	4	1.368	0.612	cytoplasm	GO:0046365 monosaccharide catabolic process; GO:0009110 vitamin biosynthetic process; GO:0016051 carbohydrate biosynthetic process; GO:0016053 organic acid biosynthetic process; GO:0044699 single-organism process; GO:0009058 biosynthetic process; GO:0046364 monosaccharide biosynthetic process; GO:0019853 L-ascorbic acid biosynthetic process; GO:0044237 cellular metabolic process; GO:0006063 uroni…	GO:0016020 membrane; GO:0005615 extracellular space; GO:0044421 extracellular region part; GO:0016324 apical plasma membrane; GO:0071944 cell periphery; GO:0005737 cytoplasm; GO:0031982 vesicle; GO:0044424 intracellular part; GO:0005829 cytosol; GO:0005623 cell; GO:0005576 extracellular region; GO:0005886 plasma membrane; GO:0043226 organelle; GO:0070062 extracellular exosome; GO:0044459 plasma m…	GO:0016614 oxidoreductase activity, acting on CH-OH group of donors; GO:0004032 alditol:NADP+ 1-oxidoreductase activity; GO:0016616 oxidoreductase activity, acting on the CH-OH group of donors, NAD or NADP as acceptor; GO:0047939 L-glucuronate reductase activity; GO:0003824 catalytic activity; GO:0008106 alcohol dehydrogenase (NADP+) activity; GO:0004033 aldo-keto reductase (NADP) activity; GO:00…	K00002	AKR1A1, adh; alcohol dehydrogenase (NADP+) [EC:1.1.1.2]	mmu00010 Glycolysis / Gluconeogenesis - Mus musculus (mouse); mmu00040 Pentose and glucuronate interconversions - Mus musculus (mouse); mmu00561 Glycerolipid metabolism - Mus musculus (mouse); mmu01100 Metabolic pathways - Mus musculus (mouse);	IPR023210;	NADP-dependent oxidoreductase domain;
Q9JII6	23	2.073	Up	K	Alcohol dehydrogenase [NADP(+)]	Akr1a1	1	0.000640533	59.606	MPLIGLGTWK(1)SEPGQVK	3	0.49535	1	1.337	0.645	cytoplasm	GO:0046365 monosaccharide catabolic process; GO:0009110 vitamin biosynthetic process; GO:0016051 carbohydrate biosynthetic process; GO:0016053 organic acid biosynthetic process; GO:0044699 single-organism process; GO:0009058 biosynthetic process; GO:0046364 monosaccharide biosynthetic process; GO:0019853 L-ascorbic acid biosynthetic process; GO:0044237 cellular metabolic process; GO:0006063 uroni…	GO:0016020 membrane; GO:0005615 extracellular space; GO:0044421 extracellular region part; GO:0016324 apical plasma membrane; GO:0071944 cell periphery; GO:0005737 cytoplasm; GO:0031982 vesicle; GO:0044424 intracellular part; GO:0005829 cytosol; GO:0005623 cell; GO:0005576 extracellular region; GO:0005886 plasma membrane; GO:0043226 organelle; GO:0070062 extracellular exosome; GO:0044459 plasma m…	GO:0016614 oxidoreductase activity, acting on CH-OH group of donors; GO:0004032 alditol:NADP+ 1-oxidoreductase activity; GO:0016616 oxidoreductase activity, acting on the CH-OH group of donors, NAD or NADP as acceptor; GO:0047939 L-glucuronate reductase activity; GO:0003824 catalytic activity; GO:0008106 alcohol dehydrogenase (NADP+) activity; GO:0004033 aldo-keto reductase (NADP) activity; GO:00…	K00002	AKR1A1, adh; alcohol dehydrogenase (NADP+) [EC:1.1.1.2]	mmu00010 Glycolysis / Gluconeogenesis - Mus musculus (mouse); mmu00040 Pentose and glucuronate interconversions - Mus musculus (mouse); mmu00561 Glycerolipid metabolism - Mus musculus (mouse); mmu01100 Metabolic pathways - Mus musculus (mouse);	IPR023210;	NADP-dependent oxidoreductase domain;
Q9JLJ2	59	1.756	Up	K	4-trimethylaminobutyraldehyde dehydrogenase	Aldh9a1	1	8.59193e-10	138.21	EVNLAVENAK(1)AAFK	3	0.78549	2	1.247	0.71	cytoplasm	GO:0001505 regulation of neurotransmitter levels; GO:0065008 regulation of biological quality; GO:0055114 oxidation-reduction process; GO:0044763 single-organism cellular process; GO:0006578 amino-acid betaine biosynthetic process; GO:0006807 nitrogen compound metabolic process; GO:0097164 ammonium ion metabolic process; GO:0006081 cellular aldehyde metabolic process; GO:0044699 single-organism p…	GO:0043229 intracellular organelle; GO:0044421 extracellular region part; GO:0005737 cytoplasm; GO:0031982 vesicle; GO:0044424 intracellular part; GO:0005829 cytosol; GO:0005623 cell; GO:0005576 extracellular region; GO:0005739 mitochondrion; GO:0043231 intracellular membrane-bounded organelle; GO:0043226 organelle; GO:0070062 extracellular exosome; GO:0005622 intracellular; GO:0044464 cell part;…	GO:0016620 oxidoreductase activity, acting on the aldehyde or oxo group of donors, NAD or NADP as acceptor; GO:0047105 4-trimethylammoniobutyraldehyde dehydrogenase activity; GO:0003824 catalytic activity; GO:0019145 aminobutyraldehyde dehydrogenase activity; GO:0016903 oxidoreductase activity, acting on the aldehyde or oxo group of donors; GO:0016491 oxidoreductase activity; GO:0004029 aldehyde …	K00149	ALDH9A1; aldehyde dehydrogenase family 9 member A1 [EC:1.2.1.47 1.2.1.3]	mmu00010 Glycolysis / Gluconeogenesis - Mus musculus (mouse); mmu00053 Ascorbate and aldarate metabolism - Mus musculus (mouse); mmu00071 Fatty acid degradation - Mus musculus (mouse); mmu00280 Valine, leucine and isoleucine degradation - Mus musculus (mouse); mmu00310 Lysine degradation - Mus musculus (mouse); mmu00330 Arginine and proline metabolism - Mus musculus (mouse); mmu00340 Histidine me…	IPR016161; IPR015590; IPR016162; IPR016163;	Aldehyde/histidinol dehydrogenase; Aldehyde dehydrogenase domain; Aldehyde dehydrogenase N-terminal domain; Aldehyde dehydrogenase, C-terminal;
Q9JM76	147	1.67	Up	K	Actin-related protein 2/3 complex subunit 3	Arpc3	0.999664	0.00920872	45.384	LCEK(1)VFDPQSDKPSK	3	-0.075176	1	1.211	0.725	cytoplasm	GO:0030833 regulation of actin filament polymerization; GO:0050794 regulation of cellular process; GO:0016043 cellular component organization; GO:0034314 Arp2/3 complex-mediated actin nucleation; GO:0065008 regulation of biological quality; GO:0032273 positive regulation of protein polymerization; GO:0032956 regulation of actin cytoskeleton organization; GO:0071310 cellular response to organic su…	GO:0016020 membrane; GO:0044421 extracellular region part; GO:0030054 cell junction; GO:0031982 vesicle; GO:0005737 cytoplasm; GO:0032991 macromolecular complex; GO:0099512 supramolecular fiber; GO:0030426 growth cone; GO:0044424 intracellular part; GO:0099080 supramolecular complex; GO:0005623 cell; GO:0044422 organelle part; GO:0043228 non-membrane-bounded organelle; GO:0070062 extracellular ex…	GO:0051015 actin filament binding; GO:0008092 cytoskeletal protein binding; GO:0005200 structural constituent of cytoskeleton; GO:0005488 binding; GO:0044877 macromolecular complex binding; GO:0003779 actin binding; GO:0005515 protein binding; GO:0005198 structural molecule activity; GO:0032403 protein complex binding;	K05756	ARPC3; actin related protein 2/3 complex, subunit 3	mmu04144 Endocytosis - Mus musculus (mouse); mmu04666 Fc gamma R-mediated phagocytosis - Mus musculus (mouse); mmu04810 Regulation of actin cytoskeleton - Mus musculus (mouse); mmu05100 Bacterial invasion of epithelial cells - Mus musculus (mouse); mmu05132 Salmonella infection - Mus musculus (mouse);
Q9JMH6	369	1.524	Up	K	"Thioredoxin reductase 1, cytoplasmic"	Txnrd1	1	0.000470709	63.546	QFVPTK(1)IEQIEAGTPGR	3	1.5877	1	1.169	0.767	cytoplasm	GO:0050794 regulation of cellular process; GO:0044707 single-multicellular organism process; GO:0065008 regulation of biological quality; GO:0045454 cell redox homeostasis; GO:1901700 response to oxygen-containing compound; GO:0044699 single-organism process; GO:0050896 response to stimulus; GO:0007369 gastrulation; GO:0009653 anatomical structure morphogenesis; GO:0042592 homeostatic process; GO…	GO:0044421 extracellular region part; GO:0031982 vesicle; GO:0005737 cytoplasm; GO:0044424 intracellular part; GO:0005623 cell; GO:0044422 organelle part; GO:0043228 non-membrane-bounded organelle; GO:0070062 extracellular exosome; GO:0031974 membrane-enclosed lumen; GO:0005654 nucleoplasm; GO:0070013 intracellular organelle lumen; GO:0005622 intracellular; GO:0044464 cell part; GO:1903561 extrac…	GO:0016651 oxidoreductase activity, acting on NAD(P)H; GO:1901265 nucleoside phosphate binding; GO:0050660 flavin adenine dinucleotide binding; GO:0004791 thioredoxin-disulfide reductase activity; GO:0043167 ion binding; GO:0016209 antioxidant activity; GO:0000166 nucleotide binding; GO:0016668 oxidoreductase activity, acting on a sulfur group of donors, NAD(P) as acceptor; GO:0048037 cofactor bi…	K22182	TXNRD; thioredoxin reductase (NADPH) [EC:1.8.1.9]	mmu00450 Selenocompound metabolism - Mus musculus (mouse); mmu05200 Pathways in cancer - Mus musculus (mouse); mmu05225 Hepatocellular carcinoma - Mus musculus (mouse);	IPR016156; IPR004099; IPR023753;	FAD/NAD-linked reductase, dimerisation domain; Pyridine nucleotide-disulphide oxidoreductase, dimerisation domain; FAD/NAD(P)-binding domain;
Q9QUM9	171	2.003	Up	K	Proteasome subunit alpha type-6	Psma6	1	0.000237201	69.935	ATAAGVK(1)QTESTSFLEK	3	1.6178	1	1.31	0.654	cytoplasm	GO:0014706 striated muscle tissue development; GO:0050794 regulation of cellular process; GO:0044707 single-multicellular organism process; GO:0051603 proteolysis involved in cellular protein catabolic process; GO:0044257 cellular protein catabolic process; GO:0060255 regulation of macromolecule metabolic process; GO:0019219 regulation of nucleobase-containing compound metabolic process; GO:00442…	GO:0044421 extracellular region part; GO:0030016 myofibril; GO:0031982 vesicle; GO:0000932 P-body; GO:0005737 cytoplasm; GO:0032991 macromolecular complex; GO:0099512 supramolecular fiber; GO:0044424 intracellular part; GO:0099080 supramolecular complex; GO:0005623 cell; GO:0044422 organelle part; GO:0036464 cytoplasmic ribonucleoprotein granule; GO:0043228 non-membrane-bounded organelle; GO:1905…	GO:0004175 endopeptidase activity; GO:0097159 organic cyclic compound binding; GO:1901363 heterocyclic compound binding; GO:0003723 RNA binding; GO:0004298 threonine-type endopeptidase activity; GO:0008233 peptidase activity; GO:0070003 threonine-type peptidase activity; GO:0003824 catalytic activity; GO:0005488 binding; GO:0003676 nucleic acid binding; GO:0070011 peptidase activity, acting on L-…	K02730	PSMA6; 20S proteasome subunit alpha 1 [EC:3.4.25.1]	mmu03050 Proteasome - Mus musculus (mouse);	IPR029055; IPR000426;	Nucleophile aminohydrolases, N-terminal; Proteasome alpha-subunit, N-terminal domain;
Q9QWG7	123	2.605	Up	K	Sulfotransferase family cytosolic 1B member 1	Sult1b1	1	0.0192344	81.215	SFWENK(1)CK	2	-0.60821	1	1.98	0.76	cytoplasm	GO:0071466 cellular response to xenobiotic stimulus; GO:0065008 regulation of biological quality; GO:0006725 cellular aromatic compound metabolic process; GO:1901615 organic hydroxy compound metabolic process; GO:0048869 cellular developmental process; GO:0044699 single-organism process; GO:0051923 sulfation; GO:0050896 response to stimulus; GO:0044237 cellular metabolic process; GO:0071704 organ…	GO:0044464 cell part; GO:0005622 intracellular; GO:0005737 cytoplasm; GO:0044424 intracellular part; GO:0005623 cell; GO:0005829 cytosol; GO:0044444 cytoplasmic part;	GO:0004062 aryl sulfotransferase activity; GO:0008146 sulfotransferase activity; GO:0016782 transferase activity, transferring sulfur-containing groups; GO:0003824 catalytic activity; GO:0016740 transferase activity;	K01025	SULT1; sulfotransferase [EC:2.8.2.-]		IPR000863; IPR027417;	Sulfotransferase domain; P-loop containing nucleoside triphosphate hydrolase;
Q9R0H0	437	2.77	Up	K	Peroxisomal acyl-coenzyme A oxidase 1	Acox1	1	0.000347064	67.952	FLMK(1)IYDQVQSGK	3	-0.93502	1	1.562	0.564	cytoplasm	GO:0065008 regulation of biological quality; GO:0022414 reproductive process; GO:1901568 fatty acid derivative metabolic process; GO:0044699 single-organism process; GO:0044255 cellular lipid metabolic process; GO:0044237 cellular metabolic process; GO:0008152 metabolic process; GO:0006091 generation of precursor metabolites and energy; GO:0030258 lipid modification; GO:0032846 positive regulatio…	GO:0016020 membrane; GO:0031090 organelle membrane; GO:0071944 cell periphery; GO:0005737 cytoplasm; GO:0044438 microbody part; GO:0044424 intracellular part; GO:0005623 cell; GO:0044422 organelle part; GO:0043228 non-membrane-bounded organelle; GO:0005778 peroxisomal membrane; GO:0031974 membrane-enclosed lumen; GO:0005654 nucleoplasm; GO:0070013 intracellular organelle lumen; GO:0005622 intrace…	GO:0016634 oxidoreductase activity, acting on the CH-CH group of donors, oxygen as acceptor; GO:1901265 nucleoside phosphate binding; GO:0047485 protein N-terminus binding; GO:0050660 flavin adenine dinucleotide binding; GO:0005102 receptor binding; GO:0043167 ion binding; GO:0003997 acyl-CoA oxidase activity; GO:0005515 protein binding; GO:0000166 nucleotide binding; GO:0016401 palmitoyl-CoA oxi…	K00232	E1.3.3.6, ACOX1, ACOX3; acyl-CoA oxidase [EC:1.3.3.6]	mmu00071 Fatty acid degradation - Mus musculus (mouse); mmu00592 alpha-Linolenic acid metabolism - Mus musculus (mouse); mmu01040 Biosynthesis of unsaturated fatty acids - Mus musculus (mouse); mmu01100 Metabolic pathways - Mus musculus (mouse); mmu01212 Fatty acid metabolism - Mus musculus (mouse); mmu03320 PPAR signaling pathway - Mus musculus (mouse); mmu04024 cAMP signaling pathway - Mus musc…	IPR029320; IPR009100; IPR013786; IPR006091; IPR002655; IPR009075;	Acyl-coenzyme A oxidase, N-terminal; Acyl-CoA dehydrogenase/oxidase, N-terminal and middle domain; Acyl-CoA dehydrogenase/oxidase, N-terminal; Acyl-CoA oxidase/dehydrogenase, central domain; Acyl-CoA oxidase, C-terminal; Acyl-CoA dehydrogenase/oxidase C-terminal;
Q9R0H0	216	1.724	Up	K	Peroxisomal acyl-coenzyme A oxidase 1	Acox1	1	9.91079e-06	85.087	EIGTHK(1)PLPGITVGDIGPK	3	-0.43213	4	1.31	0.76	cytoplasm	GO:0065008 regulation of biological quality; GO:0022414 reproductive process; GO:1901568 fatty acid derivative metabolic process; GO:0044699 single-organism process; GO:0044255 cellular lipid metabolic process; GO:0044237 cellular metabolic process; GO:0008152 metabolic process; GO:0006091 generation of precursor metabolites and energy; GO:0030258 lipid modification; GO:0032846 positive regulatio…	GO:0016020 membrane; GO:0031090 organelle membrane; GO:0071944 cell periphery; GO:0005737 cytoplasm; GO:0044438 microbody part; GO:0044424 intracellular part; GO:0005623 cell; GO:0044422 organelle part; GO:0043228 non-membrane-bounded organelle; GO:0005778 peroxisomal membrane; GO:0031974 membrane-enclosed lumen; GO:0005654 nucleoplasm; GO:0070013 intracellular organelle lumen; GO:0005622 intrace…	GO:0016634 oxidoreductase activity, acting on the CH-CH group of donors, oxygen as acceptor; GO:1901265 nucleoside phosphate binding; GO:0047485 protein N-terminus binding; GO:0050660 flavin adenine dinucleotide binding; GO:0005102 receptor binding; GO:0043167 ion binding; GO:0003997 acyl-CoA oxidase activity; GO:0005515 protein binding; GO:0000166 nucleotide binding; GO:0016401 palmitoyl-CoA oxi…	K00232	E1.3.3.6, ACOX1, ACOX3; acyl-CoA oxidase [EC:1.3.3.6]	mmu00071 Fatty acid degradation - Mus musculus (mouse); mmu00592 alpha-Linolenic acid metabolism - Mus musculus (mouse); mmu01040 Biosynthesis of unsaturated fatty acids - Mus musculus (mouse); mmu01100 Metabolic pathways - Mus musculus (mouse); mmu01212 Fatty acid metabolism - Mus musculus (mouse); mmu03320 PPAR signaling pathway - Mus musculus (mouse); mmu04024 cAMP signaling pathway - Mus musc…	IPR029320; IPR009100; IPR013786; IPR006091; IPR002655; IPR009075;	Acyl-coenzyme A oxidase, N-terminal; Acyl-CoA dehydrogenase/oxidase, N-terminal and middle domain; Acyl-CoA dehydrogenase/oxidase, N-terminal; Acyl-CoA oxidase/dehydrogenase, central domain; Acyl-CoA oxidase, C-terminal; Acyl-CoA dehydrogenase/oxidase C-terminal;
Q9R0H0	229	2.006	Up	K	Peroxisomal acyl-coenzyme A oxidase 1	Acox1	1	3.1584e-25	141.72	EIGTHKPLPGITVGDIGPK(1)FGYEEMDNGYLK	4	0.73865	5	1.394	0.695	cytoplasm	GO:0065008 regulation of biological quality; GO:0022414 reproductive process; GO:1901568 fatty acid derivative metabolic process; GO:0044699 single-organism process; GO:0044255 cellular lipid metabolic process; GO:0044237 cellular metabolic process; GO:0008152 metabolic process; GO:0006091 generation of precursor metabolites and energy; GO:0030258 lipid modification; GO:0032846 positive regulatio…	GO:0016020 membrane; GO:0031090 organelle membrane; GO:0071944 cell periphery; GO:0005737 cytoplasm; GO:0044438 microbody part; GO:0044424 intracellular part; GO:0005623 cell; GO:0044422 organelle part; GO:0043228 non-membrane-bounded organelle; GO:0005778 peroxisomal membrane; GO:0031974 membrane-enclosed lumen; GO:0005654 nucleoplasm; GO:0070013 intracellular organelle lumen; GO:0005622 intrace…	GO:0016634 oxidoreductase activity, acting on the CH-CH group of donors, oxygen as acceptor; GO:1901265 nucleoside phosphate binding; GO:0047485 protein N-terminus binding; GO:0050660 flavin adenine dinucleotide binding; GO:0005102 receptor binding; GO:0043167 ion binding; GO:0003997 acyl-CoA oxidase activity; GO:0005515 protein binding; GO:0000166 nucleotide binding; GO:0016401 palmitoyl-CoA oxi…	K00232	E1.3.3.6, ACOX1, ACOX3; acyl-CoA oxidase [EC:1.3.3.6]	mmu00071 Fatty acid degradation - Mus musculus (mouse); mmu00592 alpha-Linolenic acid metabolism - Mus musculus (mouse); mmu01040 Biosynthesis of unsaturated fatty acids - Mus musculus (mouse); mmu01100 Metabolic pathways - Mus musculus (mouse); mmu01212 Fatty acid metabolism - Mus musculus (mouse); mmu03320 PPAR signaling pathway - Mus musculus (mouse); mmu04024 cAMP signaling pathway - Mus musc…	IPR029320; IPR009100; IPR013786; IPR006091; IPR002655; IPR009075;	Acyl-coenzyme A oxidase, N-terminal; Acyl-CoA dehydrogenase/oxidase, N-terminal and middle domain; Acyl-CoA dehydrogenase/oxidase, N-terminal; Acyl-CoA oxidase/dehydrogenase, central domain; Acyl-CoA oxidase, C-terminal; Acyl-CoA dehydrogenase/oxidase C-terminal;
Q9R0H0	500	3.047	Up	K	Peroxisomal acyl-coenzyme A oxidase 1	Acox1	1	2.77011e-14	135.47	LVEIAAK(1)NLQAQVSHR	3	0.5947	1	1.609	0.528	cytoplasm	GO:0065008 regulation of biological quality; GO:0022414 reproductive process; GO:1901568 fatty acid derivative metabolic process; GO:0044699 single-organism process; GO:0044255 cellular lipid metabolic process; GO:0044237 cellular metabolic process; GO:0008152 metabolic process; GO:0006091 generation of precursor metabolites and energy; GO:0030258 lipid modification; GO:0032846 positive regulatio…	GO:0016020 membrane; GO:0031090 organelle membrane; GO:0071944 cell periphery; GO:0005737 cytoplasm; GO:0044438 microbody part; GO:0044424 intracellular part; GO:0005623 cell; GO:0044422 organelle part; GO:0043228 non-membrane-bounded organelle; GO:0005778 peroxisomal membrane; GO:0031974 membrane-enclosed lumen; GO:0005654 nucleoplasm; GO:0070013 intracellular organelle lumen; GO:0005622 intrace…	GO:0016634 oxidoreductase activity, acting on the CH-CH group of donors, oxygen as acceptor; GO:1901265 nucleoside phosphate binding; GO:0047485 protein N-terminus binding; GO:0050660 flavin adenine dinucleotide binding; GO:0005102 receptor binding; GO:0043167 ion binding; GO:0003997 acyl-CoA oxidase activity; GO:0005515 protein binding; GO:0000166 nucleotide binding; GO:0016401 palmitoyl-CoA oxi…	K00232	E1.3.3.6, ACOX1, ACOX3; acyl-CoA oxidase [EC:1.3.3.6]	mmu00071 Fatty acid degradation - Mus musculus (mouse); mmu00592 alpha-Linolenic acid metabolism - Mus musculus (mouse); mmu01040 Biosynthesis of unsaturated fatty acids - Mus musculus (mouse); mmu01100 Metabolic pathways - Mus musculus (mouse); mmu01212 Fatty acid metabolism - Mus musculus (mouse); mmu03320 PPAR signaling pathway - Mus musculus (mouse); mmu04024 cAMP signaling pathway - Mus musc…	IPR029320; IPR009100; IPR013786; IPR006091; IPR002655; IPR009075;	Acyl-coenzyme A oxidase, N-terminal; Acyl-CoA dehydrogenase/oxidase, N-terminal and middle domain; Acyl-CoA dehydrogenase/oxidase, N-terminal; Acyl-CoA oxidase/dehydrogenase, central domain; Acyl-CoA oxidase, C-terminal; Acyl-CoA dehydrogenase/oxidase C-terminal;
Q9R0P3	17	1.858	Up	K	S-formylglutathione hydrolase	Esd	1	3.48621e-13	128.06	CFGGLQK(1)VFEHSSVELK	3	0.49352	4	1.286	0.692	cytoplasm,nucleus	GO:0044712 single-organism catabolic process; GO:0044281 small molecule metabolic process; GO:0044763 single-organism cellular process; GO:0006081 cellular aldehyde metabolic process; GO:0044699 single-organism process; GO:0044282 small molecule catabolic process; GO:0044237 cellular metabolic process; GO:0071704 organic substance metabolic process; GO:1901575 organic substance catabolic process;…	GO:0097708 intracellular vesicle; GO:0043229 intracellular organelle; GO:0044421 extracellular region part; GO:0031410 cytoplasmic vesicle; GO:0005737 cytoplasm; GO:0031982 vesicle; GO:0044424 intracellular part; GO:0005623 cell; GO:0005576 extracellular region; GO:0043226 organelle; GO:0070062 extracellular exosome; GO:0005622 intracellular; GO:0044464 cell part; GO:1903561 extracellular vesicle…	GO:0042802 identical protein binding; GO:0052689 carboxylic ester hydrolase activity; GO:0003824 catalytic activity; GO:0005488 binding; GO:0018738 S-formylglutathione hydrolase activity; GO:0016788 hydrolase activity, acting on ester bonds; GO:0016787 hydrolase activity; GO:0005515 protein binding; GO:0016790 thiolester hydrolase activity;	K01070	frmB, ESD, fghA; S-formylglutathione hydrolase [EC:3.1.2.12]	mmu01200 Carbon metabolism - Mus musculus (mouse);	IPR029058;	Alpha/Beta hydrolase fold;
Q9R111	53	1.983	Up	K	Guanine deaminase	Gda	1	1.51901e-10	127.78	IVFLEESSQQEK(1)LAK	3	0.92328	2	1.321	0.666	mitochondria	GO:0006725 cellular aromatic compound metabolic process; GO:0006145 purine nucleobase catabolic process; GO:0044699 single-organism process; GO:0046098 guanine metabolic process; GO:0072523 purine-containing compound catabolic process; GO:0044237 cellular metabolic process; GO:0071704 organic substance metabolic process; GO:0044270 cellular nitrogen compound catabolic process; GO:0006147 guanine …	GO:0070062 extracellular exosome; GO:0043226 organelle; GO:0044421 extracellular region part; GO:0031982 vesicle; GO:1903561 extracellular vesicle; GO:0043227 membrane-bounded organelle; GO:0005576 extracellular region; GO:0043230 extracellular organelle;	GO:0008892 guanine deaminase activity; GO:0016814 hydrolase activity, acting on carbon-nitrogen (but not peptide) bonds, in cyclic amidines; GO:0046914 transition metal ion binding; GO:0003824 catalytic activity; GO:0005488 binding; GO:0043167 ion binding; GO:0043169 cation binding; GO:0046872 metal ion binding; GO:0019239 deaminase activity; GO:0005515 protein binding; GO:0016787 hydrolase activ…	K01487	E3.5.4.3, guaD; guanine deaminase [EC:3.5.4.3]	mmu00230 Purine metabolism - Mus musculus (mouse); mmu01100 Metabolic pathways - Mus musculus (mouse);	IPR032466; IPR006680; IPR011059;	Metal-dependent hydrolase; Amidohydrolase-related; Metal-dependent hydrolase, composite domain;
Q9R111	181	2.554	Up	K	Guanine deaminase	Gda	1	9.70577e-06	79.467	VCMDLNDTVPEYK(1)ETTEESVK	3	-0.71566	4	1.425	0.558	mitochondria	GO:0006725 cellular aromatic compound metabolic process; GO:0006145 purine nucleobase catabolic process; GO:0044699 single-organism process; GO:0046098 guanine metabolic process; GO:0072523 purine-containing compound catabolic process; GO:0044237 cellular metabolic process; GO:0071704 organic substance metabolic process; GO:0044270 cellular nitrogen compound catabolic process; GO:0006147 guanine …	GO:0070062 extracellular exosome; GO:0043226 organelle; GO:0044421 extracellular region part; GO:0031982 vesicle; GO:1903561 extracellular vesicle; GO:0043227 membrane-bounded organelle; GO:0005576 extracellular region; GO:0043230 extracellular organelle;	GO:0008892 guanine deaminase activity; GO:0016814 hydrolase activity, acting on carbon-nitrogen (but not peptide) bonds, in cyclic amidines; GO:0046914 transition metal ion binding; GO:0003824 catalytic activity; GO:0005488 binding; GO:0043167 ion binding; GO:0043169 cation binding; GO:0046872 metal ion binding; GO:0019239 deaminase activity; GO:0005515 protein binding; GO:0016787 hydrolase activ…	K01487	E3.5.4.3, guaD; guanine deaminase [EC:3.5.4.3]	mmu00230 Purine metabolism - Mus musculus (mouse); mmu01100 Metabolic pathways - Mus musculus (mouse);	IPR032466; IPR006680; IPR011059;	Metal-dependent hydrolase; Amidohydrolase-related; Metal-dependent hydrolase, composite domain;
Q9R111	366	3.516	Up	K	Guanine deaminase	Gda	1	0.00129595	118.71	NLTLK(1)EVFR	2	-0.50724	2	1.54	0.438	mitochondria	GO:0006725 cellular aromatic compound metabolic process; GO:0006145 purine nucleobase catabolic process; GO:0044699 single-organism process; GO:0046098 guanine metabolic process; GO:0072523 purine-containing compound catabolic process; GO:0044237 cellular metabolic process; GO:0071704 organic substance metabolic process; GO:0044270 cellular nitrogen compound catabolic process; GO:0006147 guanine …	GO:0070062 extracellular exosome; GO:0043226 organelle; GO:0044421 extracellular region part; GO:0031982 vesicle; GO:1903561 extracellular vesicle; GO:0043227 membrane-bounded organelle; GO:0005576 extracellular region; GO:0043230 extracellular organelle;	GO:0008892 guanine deaminase activity; GO:0016814 hydrolase activity, acting on carbon-nitrogen (but not peptide) bonds, in cyclic amidines; GO:0046914 transition metal ion binding; GO:0003824 catalytic activity; GO:0005488 binding; GO:0043167 ion binding; GO:0043169 cation binding; GO:0046872 metal ion binding; GO:0019239 deaminase activity; GO:0005515 protein binding; GO:0016787 hydrolase activ…	K01487	E3.5.4.3, guaD; guanine deaminase [EC:3.5.4.3]	mmu00230 Purine metabolism - Mus musculus (mouse); mmu01100 Metabolic pathways - Mus musculus (mouse);	IPR032466; IPR006680; IPR011059;	Metal-dependent hydrolase; Amidohydrolase-related; Metal-dependent hydrolase, composite domain;
[truncated: 9 more rows]
