# Supplementary material for: Dynamic role of CUL4B in radiation-induced intestinal injury-regeneration
Source: Sci Rep. 2024 Apr 30;14:9906. doi: 10.1038/s41598-024-60704-4 (PMC11061312; doi:10.1038/s41598-024-60704-4)
Supplement: Supplementary file 6 — Supplementary Table S5. [file 41598_2024_60704_MOESM6_ESM.xlsx]

## Sheet: Sheet1
Protein accession	Protein description	KO/WT Ratio	Regulated Type	Gene name	Sequence coverage [%]	Mol. weight [kDa]	Score	MS/MS Counts	Peptides	Unique peptides	MS/MS Count KO	MS/MS Count WT	Peptides KO	Peptides WT	Unique peptides KO	Unique peptides WT	LFQ intensity KO	LFQ intensity WT	KO	WT		Subcellular localization	Biological Process	Cellular Component	Molecular Function	KEGG KO No.	KEGG Gene	KEGG pathway	IPR ID	Domain description
A2AQ25	Sickle tail protein	0.556	Down	Skt	1.6	213.03	4.2965	3	3	3	2	1	3	2	3	2	11465000	20622000	0.715	1.285		nucleus	GO:0032502 developmental process; GO:0044707 single-multicellular organism process; GO:0048731 system development; GO:0043009 chordate embryonic development; GO:0044767 single-organism developmental process; GO:0009792 embryo development ending in birth or egg hatching; GO:0044699 single-organism process; GO:0007275 multicellular organism development; GO:0048706 embryonic skeletal system developm…	GO:0044424 intracellular part; GO:0005623 cell; GO:0044464 cell part; GO:0005622 intracellular; GO:0005737 cytoplasm;	GO:0005515 protein binding; GO:0005488 binding;				IPR022782;	Actin interacting protein 3, C-terminal;
A3KGB4	TBC1 domain family member 8B	0.206	Down	Tbc1d8b	3.6	127.89	4.0911	3	4	4	0	3	3	4	3	4	3457600	16835000	0.341	1.659		cytoplasm	GO:0050794 regulation of cellular process; GO:0060627 regulation of vesicle-mediated transport; GO:0046907 intracellular transport; GO:0043547 positive regulation of GTPase activity; GO:0051049 regulation of transport; GO:0033043 regulation of organelle organization; GO:0071702 organic substance transport; GO:0031338 regulation of vesicle fusion; GO:0015031 protein transport; GO:0043085 positive …	GO:0012505 endomembrane system; GO:0005623 cell; GO:0005622 intracellular; GO:0044464 cell part;	GO:0031267 small GTPase binding; GO:0060589 nucleoside-triphosphatase regulator activity; GO:0030695 GTPase regulator activity; GO:0043167 ion binding; GO:0005515 protein binding; GO:0098772 molecular function regulator; GO:0017137 Rab GTPase binding; GO:0030234 enzyme regulator activity; GO:0017016 Ras GTPase binding; GO:0005488 binding; GO:0043169 cation binding; GO:0046872 metal ion binding; G…	K19951	TBC1D8_9; TBC1 domain family member 8/9		IPR002048; IPR011992; IPR004182; IPR000195;	EF-hand domain; EF-hand domain pair; GRAM domain; Rab-GTPase-TBC domain;
A6H8H2	DENN domain-containing protein 4C	0.603	Down	Dennd4c	1.6	211.46	4.2833	5	3	3	1	4	3	3	3	3	8958900	14882000	0.752	1.248		plasma membrane	GO:0016043 cellular component organization; GO:0010256 endomembrane system organization; GO:0071310 cellular response to organic substance; GO:1901700 response to oxygen-containing compound; GO:0044699 single-organism process; GO:0050896 response to stimulus; GO:1990778 protein localization to cell periphery; GO:0015031 protein transport; GO:0051234 establishment of localization; GO:1901653 cellu…	GO:0016020 membrane; GO:0030904 retromer complex; GO:0031090 organelle membrane; GO:0031410 cytoplasmic vesicle; GO:0071944 cell periphery; GO:0098796 membrane protein complex; GO:0005737 cytoplasm; GO:0031982 vesicle; GO:0044433 cytoplasmic vesicle part; GO:0032991 macromolecular complex; GO:0044424 intracellular part; GO:0005623 cell; GO:0044422 organelle part; GO:0044425 membrane part; GO:0044…	GO:0005088 Ras guanyl-nucleotide exchange factor activity; GO:0098772 molecular function regulator; GO:0017112 Rab guanyl-nucleotide exchange factor activity; GO:0005085 guanyl-nucleotide exchange factor activity;	K20163	DENND4; DENN domain-containing protein 4		IPR005113; IPR005112; IPR001194; IPR023341;	uDENN domain; dDENN domain; DENN domain; MABP domain;
B2RY56	RNA-binding protein 25	0.37	Down	Rbm25	3.2	99.551	6.3883	4	3	3	2	2	3	3	3	3	16661000	45033000	0.54	1.46		cytoplasm	GO:0050794 regulation of cellular process; GO:0010941 regulation of cell death; GO:0000381 regulation of alternative mRNA splicing, via spliceosome; GO:0006725 cellular aromatic compound metabolic process; GO:0060255 regulation of macromolecule metabolic process; GO:0019219 regulation of nucleobase-containing compound metabolic process; GO:0043067 regulation of programmed cell death; GO:0044699 s…	GO:0043229 intracellular organelle; GO:0005737 cytoplasm; GO:0044446 intracellular organelle part; GO:0032991 macromolecular complex; GO:0031981 nuclear lumen; GO:0044424 intracellular part; GO:0005681 spliceosomal complex; GO:0016604 nuclear body; GO:0005623 cell; GO:0044422 organelle part; GO:0043231 intracellular membrane-bounded organelle; GO:0043226 organelle; GO:0031974 membrane-enclosed lu…	GO:0097159 organic cyclic compound binding; GO:1901363 heterocyclic compound binding; GO:0003729 mRNA binding; GO:0003723 RNA binding; GO:1901265 nucleoside phosphate binding; GO:0005488 binding; GO:0003676 nucleic acid binding; GO:0000166 nucleotide binding; GO:0036094 small molecule binding;	K12822	RBM25, S164; RNA-binding protein 25	mmu03040 Spliceosome - Mus musculus (mouse);	IPR034268; IPR000504; IPR012677; IPR002483;	RBM25, RNA recognition motif; RNA recognition motif domain; Nucleotide-binding alpha-beta plait domain; PWI domain;
O08539	Myc box-dependent-interacting protein 1	0.631	Down	Bin1	7.1	64.469	12.731	5	3	3	2	3	3	3	3	3	52858000	83699000	0.774	1.226		nucleus	GO:0044085 cellular component biogenesis; GO:0060627 regulation of vesicle-mediated transport; GO:0010941 regulation of cell death; GO:0014013 regulation of gliogenesis; GO:0048869 cellular developmental process; GO:0051647 nucleus localization; GO:0022008 neurogenesis; GO:0044699 single-organism process; GO:0010564 regulation of cell cycle process; GO:0048710 regulation of astrocyte differentiat…	GO:0016020 membrane; GO:0005874 microtubule; GO:0071944 cell periphery; GO:0030016 myofibril; GO:0005737 cytoplasm; GO:0032991 macromolecular complex; GO:0044424 intracellular part; GO:0099512 supramolecular fiber; GO:0030018 Z disc; GO:0005623 cell; GO:0099080 supramolecular complex; GO:0031674 I band; GO:0044422 organelle part; GO:0043228 non-membrane-bounded organelle; GO:0030315 T-tubule; GO:…	GO:0051015 actin filament binding; GO:0042802 identical protein binding; GO:0008092 cytoskeletal protein binding; GO:0005488 binding; GO:0048156 tau protein binding; GO:0044877 macromolecular complex binding; GO:0003779 actin binding; GO:0005515 protein binding; GO:0070063 RNA polymerase binding; GO:0019899 enzyme binding; GO:0032403 protein complex binding;	K12562	AMPH; amphiphysin	mmu04144 Endocytosis - Mus musculus (mouse); mmu04666 Fc gamma R-mediated phagocytosis - Mus musculus (mouse);	IPR001452; IPR027267; IPR004148;	SH3 domain; Arfaptin homology (AH) domain/BAR domain; BAR domain;
O08709	Peroxiredoxin-6	0.396	Down	Prdx6	64.3	24.87	144.97	36	14	14	13	23	13	14	13	14	1528900000	3866800000	0.567	1.433		cytoplasm	GO:0044085 cellular component biogenesis; GO:0050794 regulation of cellular process; GO:0016043 cellular component organization; GO:0065008 regulation of biological quality; GO:0045454 cell redox homeostasis; GO:1901700 response to oxygen-containing compound; GO:0044699 single-organism process; GO:0050896 response to stimulus; GO:0071704 organic substance metabolic process; GO:0032060 bleb assemb…	GO:0097708 intracellular vesicle; GO:0043229 intracellular organelle; GO:0016020 membrane; GO:0005615 extracellular space; GO:0044421 extracellular region part; GO:0031410 cytoplasmic vesicle; GO:0030054 cell junction; GO:0005737 cytoplasm; GO:0031982 vesicle; GO:0070161 anchoring junction; GO:0044424 intracellular part; GO:0005913 cell-cell adherens junction; GO:0005829 cytosol; GO:0005911 cell-…	GO:0004602 glutathione peroxidase activity; GO:0031625 ubiquitin protein ligase binding; GO:0016209 antioxidant activity; GO:0016787 hydrolase activity; GO:0005515 protein binding; GO:0098632 protein binding involved in cell-cell adhesion; GO:0016491 oxidoreductase activity; GO:0050839 cell adhesion molecule binding; GO:0098641 cadherin binding involved in cell-cell adhesion; GO:0098631 protein b…				IPR019479; IPR000866; IPR013766; IPR012336;	Peroxiredoxin, C-terminal; Alkyl hydroperoxide reductase subunit C/ Thiol specific antioxidant; Thioredoxin domain; Thioredoxin-like fold;
O08756	3-hydroxyacyl-CoA dehydrogenase type-2	0.388	Down	Hsd17b10	24.1	27.418	13.042	15	5	5	6	9	5	5	5	5	308630000	796100000	0.559	1.441		mitochondria	GO:0006396 RNA processing; GO:0034470 ncRNA processing; GO:0006725 cellular aromatic compound metabolic process; GO:0055114 oxidation-reduction process; GO:0006807 nitrogen compound metabolic process; GO:0044699 single-organism process; GO:1901360 organic cyclic compound metabolic process; GO:0044238 primary metabolic process; GO:0044237 cellular metabolic process; GO:0071704 organic substance me…	GO:0016020 membrane; GO:0005783 endoplasmic reticulum; GO:0031090 organelle membrane; GO:0005737 cytoplasm; GO:0044424 intracellular part; GO:0005623 cell; GO:0044422 organelle part; GO:0043228 non-membrane-bounded organelle; GO:0005740 mitochondrial envelope; GO:0031974 membrane-enclosed lumen; GO:0070013 intracellular organelle lumen; GO:0005622 intracellular; GO:0044464 cell part; GO:0019866 o…	GO:0016229 steroid dehydrogenase activity; GO:0016614 oxidoreductase activity, acting on CH-OH group of donors; GO:0097159 organic cyclic compound binding; GO:1901363 heterocyclic compound binding; GO:0016616 oxidoreductase activity, acting on the CH-OH group of donors, NAD or NADP as acceptor; GO:0003723 RNA binding; GO:0033764 steroid dehydrogenase activity, acting on the CH-OH group of donors,…	K08683	HSD17B10; 3-hydroxyacyl-CoA dehydrogenase / 3-hydroxy-2-methylbutyryl-CoA dehydrogenase [EC:1.1.1.35 1.1.1.178]	mmu00280 Valine, leucine and isoleucine degradation - Mus musculus (mouse); mmu01100 Metabolic pathways - Mus musculus (mouse); mmu05010 Alzheimer disease - Mus musculus (mouse);	IPR016040;	NAD(P)-binding domain;
O08795	Glucosidase 2 subunit beta	0.373	Down	Prkcsh	16.5	58.792	48.438	13	8	8	4	9	5	8	5	8	390100000	1046000000	0.543	1.457		extracellular	GO:0044085 cellular component biogenesis; GO:0051093 negative regulation of developmental process; GO:0048732 gland development; GO:0043009 chordate embryonic development; GO:0048869 cellular developmental process; GO:0051129 negative regulation of cellular component organization; GO:0022008 neurogenesis; GO:0051241 negative regulation of multicellular organismal process; GO:0044699 single-organi…	GO:0043226 organelle; GO:0043231 intracellular membrane-bounded organelle; GO:0043229 intracellular organelle; GO:0005783 endoplasmic reticulum; GO:0044464 cell part; GO:0005622 intracellular; GO:0005737 cytoplasm; GO:0012505 endomembrane system; GO:0044424 intracellular part; GO:0043227 membrane-bounded organelle; GO:0005623 cell; GO:0044444 cytoplasmic part;	GO:0097159 organic cyclic compound binding; GO:1901363 heterocyclic compound binding; GO:0003723 RNA binding; GO:0005488 binding; GO:0019901 protein kinase binding; GO:0043167 ion binding; GO:0003676 nucleic acid binding; GO:0005080 protein kinase C binding; GO:0044325 ion channel binding; GO:0043169 cation binding; GO:0046872 metal ion binding; GO:0005515 protein binding; GO:0005509 calcium ion …	K08288	PRKCSH; protein kinase C substrate 80K-H	mmu04141 Protein processing in endoplasmic reticulum - Mus musculus (mouse);	IPR002048; IPR009011; IPR011992; IPR028146;	EF-hand domain; Mannose-6-phosphate receptor binding domain; EF-hand domain pair; Glucosidase II beta subunit, N-terminal;
O09117	Synaptophysin-like protein 1	0.601	Down	Sypl1	13.8	28.899	6.1721	7	3	3	3	4	3	3	3	3	259270000	431260000	0.751	1.249		plasma membrane	GO:0006810 transport; GO:0051179 localization; GO:0051234 establishment of localization;	GO:0030658 transport vesicle membrane; GO:0016020 membrane; GO:0044421 extracellular region part; GO:0031090 organelle membrane; GO:0031410 cytoplasmic vesicle; GO:0005737 cytoplasm; GO:0031982 vesicle; GO:0044433 cytoplasmic vesicle part; GO:0031224 intrinsic component of membrane; GO:0044424 intracellular part; GO:0099501 exocytic vesicle membrane; GO:0005623 cell; GO:0098563 intrinsic componen…	GO:0005215 transporter activity;				IPR008253;	Marvel domain;
O09158	Cytochrome P450 3A25	0.572	Down	Cyp3a25	9.5	58.121	10.601	8	5	5	2	6	5	5	5	5	60745000	106120000	0.728	1.272		endoplasmic reticulum	GO:0044699 single-organism process; GO:0008152 metabolic process; GO:0055114 oxidation-reduction process; GO:0044710 single-organism metabolic process;	GO:0016020 membrane; GO:0043229 intracellular organelle; GO:0042175 nuclear outer membrane-endoplasmic reticulum membrane network; GO:0005783 endoplasmic reticulum; GO:0031090 organelle membrane; GO:0044446 intracellular organelle part; GO:0005737 cytoplasm; GO:0012505 endomembrane system; GO:0044424 intracellular part; GO:0005623 cell; GO:0044422 organelle part; GO:0043226 organelle; GO:0043231 …	GO:0005506 iron ion binding; GO:0043167 ion binding; GO:0016705 oxidoreductase activity, acting on paired donors, with incorporation or reduction of molecular oxygen; GO:0016491 oxidoreductase activity; GO:1901363 heterocyclic compound binding; GO:0097159 organic cyclic compound binding; GO:0020037 heme binding; GO:0046914 transition metal ion binding; GO:0003824 catalytic activity; GO:0005488 bi…	K07424	CYP3A; cytochrome P450 family 3 subfamily A [EC:1.14.14.1]	mmu00140 Steroid hormone biosynthesis - Mus musculus (mouse); mmu00591 Linoleic acid metabolism - Mus musculus (mouse); mmu00830 Retinol metabolism - Mus musculus (mouse); mmu01100 Metabolic pathways - Mus musculus (mouse); mmu05204 Chemical carcinogenesis - Mus musculus (mouse);
O35593	26S proteasome non-ATPase regulatory subunit 14	0.554	Down	Psmd14	19	34.577	13.397	9	5	5	2	7	4	5	4	5	129020000	232880000	0.713	1.287		cytoplasm	GO:0070646 protein modification by small protein removal; GO:0032270 positive regulation of cellular protein metabolic process; GO:0044237 cellular metabolic process; GO:0070536 protein K63-linked deubiquitination; GO:0008152 metabolic process; GO:0009893 positive regulation of metabolic process; GO:0044093 positive regulation of molecular function; GO:0043170 macromolecule metabolic process; GO:…	GO:0043229 intracellular organelle; GO:0044421 extracellular region part; GO:0008541 proteasome regulatory particle, lid subcomplex; GO:0000502 proteasome complex; GO:0005838 proteasome regulatory particle; GO:0005737 cytoplasm; GO:0031982 vesicle; GO:0032991 macromolecular complex; GO:0044424 intracellular part; GO:0005829 cytosol; GO:0005623 cell; GO:0005576 extracellular region; GO:1905369 end…	GO:0008233 peptidase activity; GO:0043167 ion binding; GO:0044877 macromolecular complex binding; GO:0061134 peptidase regulator activity; GO:0016504 peptidase activator activity; GO:0005515 protein binding; GO:0008237 metallopeptidase activity; GO:0016787 hydrolase activity; GO:0061133 endopeptidase activator activity; GO:0070628 proteasome binding; GO:0098772 molecular function regulator; GO:00…	K03030	PSMD14, RPN11, POH1; 26S proteasome regulatory subunit N11	mmu03050 Proteasome - Mus musculus (mouse); mmu05169 Epstein-Barr virus infection - Mus musculus (mouse);	IPR000555; IPR024969;	JAB1/MPN/MOV34 metalloenzyme domain; Rpn11/EIF3F, C-terminal;
O35887	Calumenin	0.039	Down	Calu	37.5	37.063	81.887	13	10	10	0	13	3	10	3	10	11495000	294420000	0.075	1.925		extracellular	GO:0006810 transport; GO:0045055 regulated exocytosis; GO:1902578 single-organism localization; GO:0032940 secretion by cell; GO:0016192 vesicle-mediated transport; GO:0044763 single-organism cellular process; GO:0044699 single-organism process; GO:0002576 platelet degranulation; GO:0051179 localization; GO:0009987 cellular process; GO:0006887 exocytosis; GO:0051234 establishment of localization;…	GO:0016020 membrane; GO:0042175 nuclear outer membrane-endoplasmic reticulum membrane network; GO:0005783 endoplasmic reticulum; GO:0031410 cytoplasmic vesicle; GO:0031982 vesicle; GO:0005737 cytoplasm; GO:0044424 intracellular part; GO:0033018 sarcoplasmic reticulum lumen; GO:0016528 sarcoplasm; GO:0005623 cell; GO:0044422 organelle part; GO:0048770 pigment granule; GO:0031974 membrane-enclosed …	GO:0046872 metal ion binding; GO:0043169 cation binding; GO:0005509 calcium ion binding; GO:0005488 binding; GO:0043167 ion binding;				IPR002048; IPR011992;	EF-hand domain; EF-hand domain pair;
O54692	Centromere/kinetochore protein zw10 homolog	0.54	Down	Zw10	7.3	88.062	41.065	4	4	4	2	2	4	2	4	2	13666000	25312000	0.701	1.299		cytoplasm	GO:0044085 cellular component biogenesis; GO:0000132 establishment of mitotic spindle orientation; GO:0010256 endomembrane system organization; GO:0007067 mitotic nuclear division; GO:0051129 negative regulation of cellular component organization; GO:0044699 single-organism process; GO:0030071 regulation of mitotic metaphase/anaphase transition; GO:0010564 regulation of cell cycle process; GO:001…	GO:0016020 membrane; GO:0042175 nuclear outer membrane-endoplasmic reticulum membrane network; GO:0005783 endoplasmic reticulum; GO:0005874 microtubule; GO:0005737 cytoplasm; GO:0032991 macromolecular complex; GO:0099512 supramolecular fiber; GO:0044424 intracellular part; GO:0099080 supramolecular complex; GO:0005623 cell; GO:0000777 condensed chromosome kinetochore; GO:0044422 organelle part; G…		K11578	ZW10, DSL1; protein transport protein DSL1/ZW10
O55071	Cytochrome P450 2B19	0.514	Down	Cyp2b19	10.2	55.996	15.619	10	4	1	5	5	4	4	1	1	187920000	365950000	0.679	1.321		endoplasmic reticulum	GO:0033559 unsaturated fatty acid metabolic process; GO:0019369 arachidonic acid metabolic process; GO:0055114 oxidation-reduction process; GO:0044281 small molecule metabolic process; GO:0044763 single-organism cellular process; GO:1901568 fatty acid derivative metabolic process; GO:0044699 single-organism process; GO:0044255 cellular lipid metabolic process; GO:0006631 fatty acid metabolic proc…	GO:0016020 membrane; GO:0043229 intracellular organelle; GO:0042175 nuclear outer membrane-endoplasmic reticulum membrane network; GO:0005783 endoplasmic reticulum; GO:0031090 organelle membrane; GO:0044446 intracellular organelle part; GO:0005737 cytoplasm; GO:0012505 endomembrane system; GO:0044424 intracellular part; GO:0005623 cell; GO:0044422 organelle part; GO:0043226 organelle; GO:0043231 …	GO:0008391 arachidonic acid monooxygenase activity; GO:0005506 iron ion binding; GO:0008392 arachidonic acid epoxygenase activity; GO:0043167 ion binding; GO:0016705 oxidoreductase activity, acting on paired donors, with incorporation or reduction of molecular oxygen; GO:0016491 oxidoreductase activity; GO:1901363 heterocyclic compound binding; GO:0097159 organic cyclic compound binding; GO:00200…	K07412	CYP2B; cytochrome P450 family 2 subfamily B [EC:1.14.14.1]	mmu00140 Steroid hormone biosynthesis - Mus musculus (mouse); mmu00590 Arachidonic acid metabolism - Mus musculus (mouse); mmu00830 Retinol metabolism - Mus musculus (mouse); mmu01100 Metabolic pathways - Mus musculus (mouse); mmu05204 Chemical carcinogenesis - Mus musculus (mouse);
O55126	Protein NipSnap homolog 2	0.358	Down	Nipsnap2	14.2	32.932	9.6662	5	3	3	1	4	2	3	2	3	21290000	59466000	0.527	1.473		mitochondria	GO:0009116 nucleoside metabolic process; GO:0042278 purine nucleoside metabolic process; GO:0009167 purine ribonucleoside monophosphate metabolic process; GO:0009117 nucleotide metabolic process; GO:0044699 single-organism process; GO:0009058 biosynthetic process; GO:0009163 nucleoside biosynthetic process; GO:0046129 purine ribonucleoside biosynthetic process; GO:0009156 ribonucleoside monophosp…	GO:0043226 organelle; GO:0043231 intracellular membrane-bounded organelle; GO:0043229 intracellular organelle; GO:0044464 cell part; GO:0005622 intracellular; GO:0005737 cytoplasm; GO:0044424 intracellular part; GO:0043227 membrane-bounded organelle; GO:0005623 cell; GO:0005739 mitochondrion; GO:0044444 cytoplasmic part;					IPR012577; IPR011008;	NIPSNAP; Dimeric alpha-beta barrel;
O70228	Probable phospholipid-transporting ATPase IIA	0.534	Down	Atp9a	3.9	118.61	7.825	5	3	3	2	3	2	3	2	3	17538000	32879000	0.696	1.304		plasma membrane	GO:0016043 cellular component organization; GO:0065008 regulation of biological quality; GO:0006869 lipid transport; GO:0016192 vesicle-mediated transport; GO:0044763 single-organism cellular process; GO:0048193 Golgi vesicle transport; GO:0044802 single-organism membrane organization; GO:0044699 single-organism process; GO:0045332 phospholipid translocation; GO:0071702 organic substance transpor…	GO:0016020 membrane; GO:0031090 organelle membrane; GO:0031410 cytoplasmic vesicle; GO:0071944 cell periphery; GO:0005737 cytoplasm; GO:0031982 vesicle; GO:0044433 cytoplasmic vesicle part; GO:0031224 intrinsic component of membrane; GO:0044424 intracellular part; GO:0005623 cell; GO:0044422 organelle part; GO:0005769 early endosome; GO:0055037 recycling endosome; GO:0005622 intracellular; GO:004…	GO:1901265 nucleoside phosphate binding; GO:0005319 lipid transporter activity; GO:0016817 hydrolase activity, acting on acid anhydrides; GO:0022892 substrate-specific transporter activity; GO:0016787 hydrolase activity; GO:0016887 ATPase activity; GO:0097159 organic cyclic compound binding; GO:1901363 heterocyclic compound binding; GO:0016462 pyrophosphatase activity; GO:0003824 catalytic activi…	K01530	E3.6.3.1; phospholipid-translocating ATPase [EC:3.6.3.1]		IPR032630; IPR023299; IPR008250; IPR032631; IPR023214;	P-type ATPase, C-terminal; P-type ATPase, cytoplasmic domain N; P-type ATPase, A domain; P-type ATPase, N-terminal; HAD-like domain;
O70251	Elongation factor 1-beta	0.453	Down	Eef1b	48.9	24.693	129.3	11	9	8	3	8	9	9	8	8	151270000	333280000	0.624	1.376		nucleus	GO:0006518 peptide metabolic process; GO:0045471 response to ethanol; GO:1901700 response to oxygen-containing compound; GO:0044267 cellular protein metabolic process; GO:0009058 biosynthetic process; GO:0050896 response to stimulus; GO:1901566 organonitrogen compound biosynthetic process; GO:0044237 cellular metabolic process; GO:0071704 organic substance metabolic process; GO:0008152 metabolic …	GO:0043229 intracellular organelle; GO:0005783 endoplasmic reticulum; GO:0005737 cytoplasm; GO:0032991 macromolecular complex; GO:0012505 endomembrane system; GO:0044424 intracellular part; GO:0005623 cell; GO:0005853 eukaryotic translation elongation factor 1 complex; GO:0043231 intracellular membrane-bounded organelle; GO:0043226 organelle; GO:0005622 intracellular; GO:0044464 cell part; GO:004…	GO:0097159 organic cyclic compound binding; GO:1901363 heterocyclic compound binding; GO:0003723 RNA binding; GO:0008135 translation factor activity, RNA binding; GO:0003746 translation elongation factor activity; GO:0005488 binding; GO:0003676 nucleic acid binding; GO:0005515 protein binding;	K03232	EEF1B; elongation factor 1-beta		IPR014717; IPR014038; IPR010987; IPR018940;	Translation elongation factor EF1B/ribosomal protein S6; Translation elongation factor EF1B, beta/delta subunit, guanine nucleotide exchange domain; Glutathione S-transferase, C-terminal-like; Elongation factor 1 beta central acidic region, eukaryote;
O70252	Heme oxygenase 2	0.642	Down	Hmox2	11.7	35.738	3.7234	3	3	3	1	2	2	3	2	3	39243000	61169000	0.782	1.218		cytoplasm	GO:0065008 regulation of biological quality; GO:0055076 transition metal ion homeostasis; GO:0006725 cellular aromatic compound metabolic process; GO:0009628 response to abiotic stimulus; GO:0042167 heme catabolic process; GO:0055072 iron ion homeostasis; GO:0044699 single-organism process; GO:0042168 heme metabolic process; GO:0050896 response to stimulus; GO:0044237 cellular metabolic process; …	GO:0016020 membrane; GO:0043229 intracellular organelle; GO:0005783 endoplasmic reticulum; GO:0071944 cell periphery; GO:0005737 cytoplasm; GO:0012505 endomembrane system; GO:0044424 intracellular part; GO:0005623 cell; GO:0005886 plasma membrane; GO:0043226 organelle; GO:0043231 intracellular membrane-bounded organelle; GO:0005622 intracellular; GO:0044464 cell part; GO:0043227 membrane-bounded …	GO:0097159 organic cyclic compound binding; GO:1901363 heterocyclic compound binding; GO:0020037 heme binding; GO:0003824 catalytic activity; GO:0005488 binding; GO:0043167 ion binding; GO:0016705 oxidoreductase activity, acting on paired donors, with incorporation or reduction of molecular oxygen; GO:0043169 cation binding; GO:0046872 metal ion binding; GO:0004392 heme oxygenase (decyclizing) ac…	K21418	HMOX2; heme oxygenase 2 [EC:1.14.14.18]	mmu00860 Porphyrin and chlorophyll metabolism - Mus musculus (mouse); mmu01100 Metabolic pathways - Mus musculus (mouse); mmu04978 Mineral absorption - Mus musculus (mouse);	IPR016084;	Haem oxygenase-like, multi-helical;
O70303	Cell death activator CIDE-B	0.599	Down	Cideb	9.6	24.8	2.6322	2	2	2	0	2	2	2	2	2	14910000	24913000	0.749	1.251		nucleus	GO:0010941 regulation of cell death; GO:0032270 positive regulation of cellular protein metabolic process; GO:0090199 regulation of release of cytochrome c from mitochondria; GO:0023051 regulation of signaling; GO:0044699 single-organism process; GO:0016485 protein processing; GO:0010821 regulation of mitochondrion organization; GO:0051130 positive regulation of cellular component organization; G…	GO:0043226 organelle; GO:0043229 intracellular organelle; GO:0043232 intracellular non-membrane-bounded organelle; GO:0005622 intracellular; GO:0044464 cell part; GO:0005737 cytoplasm; GO:0048471 perinuclear region of cytoplasm; GO:0044424 intracellular part; GO:0005829 cytosol; GO:0005811 lipid particle; GO:0005623 cell; GO:0044444 cytoplasmic part; GO:0043228 non-membrane-bounded organelle;	GO:0005515 protein binding; GO:0042802 identical protein binding; GO:0005488 binding;				IPR003508;	CIDE-N domain;
O70475	UDP-glucose 6-dehydrogenase	0.599	Down	Ugdh	46.5	54.831	117.18	27	15	15	12	15	14	15	14	15	998600000	1668700000	0.749	1.251		cytoplasm	GO:0009226 nucleotide-sugar biosynthetic process; GO:0044707 single-multicellular organism process; GO:0006725 cellular aromatic compound metabolic process; GO:0016053 organic acid biosynthetic process; GO:0046398 UDP-glucuronate metabolic process; GO:0044699 single-organism process; GO:0009058 biosynthetic process; GO:0044237 cellular metabolic process; GO:0071704 organic substance metabolic pro…	GO:0043229 intracellular organelle; GO:0044421 extracellular region part; GO:0044446 intracellular organelle part; GO:0031982 vesicle; GO:0031981 nuclear lumen; GO:0044424 intracellular part; GO:0005623 cell; GO:0005576 extracellular region; GO:0044422 organelle part; GO:0031974 membrane-enclosed lumen; GO:0043226 organelle; GO:0070062 extracellular exosome; GO:0043231 intracellular membrane-boun…	GO:0097159 organic cyclic compound binding; GO:1901363 heterocyclic compound binding; GO:0016614 oxidoreductase activity, acting on CH-OH group of donors; GO:0016616 oxidoreductase activity, acting on the CH-OH group of donors, NAD or NADP as acceptor; GO:1901265 nucleoside phosphate binding; GO:0003979 UDP-glucose 6-dehydrogenase activity; GO:0051287 NAD binding; GO:0003824 catalytic activity; G…	K00012	UGDH, ugd; UDPglucose 6-dehydrogenase [EC:1.1.1.22]	mmu00040 Pentose and glucuronate interconversions - Mus musculus (mouse); mmu00053 Ascorbate and aldarate metabolism - Mus musculus (mouse); mmu00520 Amino sugar and nucleotide sugar metabolism - Mus musculus (mouse); mmu01100 Metabolic pathways - Mus musculus (mouse);	IPR001732; IPR008927; IPR016040; IPR014027; IPR014026;	UDP-glucose/GDP-mannose dehydrogenase, N-terminal; 6-phosphogluconate dehydrogenase C-terminal domain-like; NAD(P)-binding domain; UDP-glucose/GDP-mannose dehydrogenase, C-terminal; UDP-glucose/GDP-mannose dehydrogenase, dimerisation;
O88384	Vesicle transport through interaction with t-SNAREs homolog 1B	0.646	Down	Vti1b	19	26.713	7.4422	5	4	4	3	2	4	3	4	3	80065000	124020000	0.785	1.215		cytoplasm	GO:0050794 regulation of cellular process; GO:0046907 intracellular transport; GO:0016043 cellular component organization; GO:0090174 organelle membrane fusion; GO:0072594 establishment of protein localization to organelle; GO:1903076 regulation of protein localization to plasma membrane; GO:0044699 single-organism process; GO:0048193 Golgi vesicle transport; GO:0006623 protein targeting to vacuo…	GO:0030658 transport vesicle membrane; GO:0016020 membrane; GO:0005783 endoplasmic reticulum; GO:0042175 nuclear outer membrane-endoplasmic reticulum membrane network; GO:0031410 cytoplasmic vesicle; GO:0031090 organelle membrane; GO:0098796 membrane protein complex; GO:0005737 cytoplasm; GO:0031982 vesicle; GO:0044433 cytoplasmic vesicle part; GO:0031224 intrinsic component of membrane; GO:00329…	GO:0005484 SNAP receptor activity; GO:0000149 SNARE binding; GO:0008200 ion channel inhibitor activity; GO:0016247 channel regulator activity; GO:0005488 binding; GO:0099106 ion channel regulator activity; GO:0005515 protein binding; GO:0019869 chloride channel inhibitor activity; GO:0098772 molecular function regulator; GO:0016248 channel inhibitor activity; GO:0017081 chloride channel regulator…	K08493	VTI1; vesicle transport through interaction with t-SNAREs 1	mmu04130 SNARE interactions in vesicular transport - Mus musculus (mouse);	IPR007705; IPR000727; IPR010989;	Vesicle transport v-SNARE, N-terminal; Target SNARE coiled-coil homology domain; SNARE;
O88428	Bifunctional 3'-phosphoadenosine 5'-phosphosulfate synthase 2	0.515	Down	Papss2	55.1	70.35	323.31	92	27	25	36	56	25	27	23	25	7091900000	13775000000	0.68	1.32		mitochondria	GO:0000103 sulfate assimilation; GO:0006790 sulfur compound metabolic process; GO:0032502 developmental process; GO:0016310 phosphorylation; GO:0044707 single-multicellular organism process; GO:0007596 blood coagulation; GO:0065008 regulation of biological quality; GO:0050878 regulation of body fluid levels; GO:0006950 response to stress; GO:0048731 system development; GO:0044699 single-organism …		GO:0005524 ATP binding; GO:0004779 sulfate adenylyltransferase activity; GO:1901265 nucleoside phosphate binding; GO:0016773 phosphotransferase activity, alcohol group as acceptor; GO:0001882 nucleoside binding; GO:0043167 ion binding; GO:0000166 nucleotide binding; GO:0070566 adenylyltransferase activity; GO:0097159 organic cyclic compound binding; GO:1901363 heterocyclic compound binding; GO:00…	K13811	PAPSS; 3'-phosphoadenosine 5'-phosphosulfate synthase [EC:2.7.7.4 2.7.1.25]	mmu00230 Purine metabolism - Mus musculus (mouse); mmu00450 Selenocompound metabolism - Mus musculus (mouse); mmu00920 Sulfur metabolism - Mus musculus (mouse); mmu01100 Metabolic pathways - Mus musculus (mouse);	IPR014729; IPR015947; IPR025980; IPR027417; IPR024951; IPR002650;	Rossmann-like alpha/beta/alpha sandwich fold; PUA-like domain; ATP-sulfurylase PUA-like domain; P-loop containing nucleoside triphosphate hydrolase; Sulphate adenylyltransferase catalytic domain; Sulphate adenylyltransferase;
O88643	Serine/threonine-protein kinase PAK 1	0.198	Down	Pak1	3.3	60.736	5.0234	3	2	2	0	3	2	2	2	2	12230000	61919000	0.33	1.67		cytoplasm,nucleus	GO:0044700 single organism signaling; GO:0032872 regulation of stress-activated MAPK cascade; GO:0044237 cellular metabolic process; GO:0048754 branching morphogenesis of an epithelial tube; GO:0071900 regulation of protein serine/threonine kinase activity; GO:0008152 metabolic process; GO:0015718 monocarboxylic acid transport; GO:0044093 positive regulation of molecular function; GO:0051493 regu…	GO:0016020 membrane; GO:0030425 dendrite; GO:0071437 invadopodium; GO:0071944 cell periphery; GO:0030054 cell junction; GO:0032587 ruffle membrane; GO:0005737 cytoplasm; GO:0032991 macromolecular complex; GO:0030426 growth cone; GO:0044424 intracellular part; GO:0005911 cell-cell junction; GO:0005623 cell; GO:0032279 asymmetric synapse; GO:0005925 focal adhesion; GO:0098590 plasma membrane region…	GO:1901265 nucleoside phosphate binding; GO:0016773 phosphotransferase activity, alcohol group as acceptor; GO:0005515 protein binding; GO:0004672 protein kinase activity; GO:0004702 signal transducer, downstream of receptor, with serine/threonine kinase activity; GO:0004871 signal transducer activity; GO:1901363 heterocyclic compound binding; GO:0097159 organic cyclic compound binding; GO:001630…	K04409	PAK1; p21-activated kinase 1 [EC:2.7.11.1]	mmu04010 MAPK signaling pathway - Mus musculus (mouse); mmu04012 ErbB signaling pathway - Mus musculus (mouse); mmu04014 Ras signaling pathway - Mus musculus (mouse); mmu04024 cAMP signaling pathway - Mus musculus (mouse); mmu04062 Chemokine signaling pathway - Mus musculus (mouse); mmu04360 Axon guidance - Mus musculus (mouse); mmu04392 Hippo signaling pathway - multiple species - Mus musculus (…	IPR000719; IPR033923; IPR000095; IPR011009;	Protein kinase domain; p21 activated kinase binding domain; CRIB domain; Protein kinase-like domain;
P00405	Cytochrome c oxidase subunit 2	0.599	Down	Mtco2	29.1	25.976	71.082	26	5	5	12	14	5	5	5	5	3618500000	6045700000	0.749	1.251		plasma membrane	GO:0009116 nucleoside metabolic process; GO:0042278 purine nucleoside metabolic process; GO:0065008 regulation of biological quality; GO:0048732 gland development; GO:0009167 purine ribonucleoside monophosphate metabolic process; GO:0009117 nucleotide metabolic process; GO:0044699 single-organism process; GO:0044237 cellular metabolic process; GO:0006796 phosphate-containing compound metabolic pr…	GO:0016020 membrane; GO:0044421 extracellular region part; GO:0098800 inner mitochondrial membrane protein complex; GO:0031090 organelle membrane; GO:0098796 membrane protein complex; GO:0031982 vesicle; GO:0005737 cytoplasm; GO:0032991 macromolecular complex; GO:0031224 intrinsic component of membrane; GO:0098798 mitochondrial protein complex; GO:0044424 intracellular part; GO:0044455 mitochondr…	GO:0015075 ion transmembrane transporter activity; GO:0043167 ion binding; GO:0022892 substrate-specific transporter activity; GO:0015077 monovalent inorganic cation transmembrane transporter activity; GO:0016676 oxidoreductase activity, acting on a heme group of donors, oxygen as acceptor; GO:0005507 copper ion binding; GO:0016675 oxidoreductase activity, acting on a heme group of donors; GO:001…	K02261	COX2; cytochrome c oxidase subunit 2	mmu00190 Oxidative phosphorylation - Mus musculus (mouse); mmu01100 Metabolic pathways - Mus musculus (mouse); mmu04260 Cardiac muscle contraction - Mus musculus (mouse); mmu04714 Thermogenesis - Mus musculus (mouse); mmu04932 Non-alcoholic fatty liver disease (NAFLD) - Mus musculus (mouse); mmu05010 Alzheimer disease - Mus musculus (mouse); mmu05012 Parkinson disease - Mus musculus (mouse); mmu0…	IPR034210; IPR002429; IPR008972; IPR014222; IPR011759;	Cytochrome c oxidase subunit 2, C-terminal; Cytochrome c oxidase subunit II-like C-terminal; Cupredoxin; Cytochrome c oxidase, subunit II; Cytochrome C oxidase subunit II, transmembrane domain;
P01843	Ig lambda-1 chain C region	0.654	Down	---	32.4	11.575	21.311	4	2	2	1	3	2	2	2	2	85529000	130730000	0.791	1.209		extracellular		GO:0016020 membrane; GO:0005623 cell; GO:0044464 cell part; GO:0071944 cell periphery; GO:0005886 plasma membrane;	GO:0005515 protein binding; GO:0003823 antigen binding; GO:0005488 binding;	K06554	IGLL1, IGLL, CD179b; immunoglobulin lambda-like polypeptide 1		IPR007110; IPR013783; IPR003597;	Immunoglobulin-like domain; Immunoglobulin-like fold; Immunoglobulin C1-set;
P01867	Ig gamma-2B chain C region	0.496	Down	Igh-3	11.1	44.259	12.848	3	3	3	0	3	3	3	3	3	118390000	238590000	0.663	1.337		cytoplasm	GO:0044700 single organism signaling; GO:0060627 regulation of vesicle-mediated transport; GO:0002694 regulation of leukocyte activation; GO:0016064 immunoglobulin mediated immune response; GO:0007166 cell surface receptor signaling pathway; GO:0002824 positive regulation of adaptive immune response based on somatic recombination of immune receptors built from immunoglobulin superfamily domains; …	GO:0016020 membrane; GO:0005615 extracellular space; GO:0044421 extracellular region part; GO:0009897 external side of plasma membrane; GO:0071944 cell periphery; GO:0042571 immunoglobulin complex, circulating; GO:0019814 immunoglobulin complex; GO:0031224 intrinsic component of membrane; GO:0032991 macromolecular complex; GO:0005623 cell; GO:0016021 integral component of membrane; GO:0005576 ext…	GO:0034987 immunoglobulin receptor binding; GO:0005515 protein binding; GO:0005102 receptor binding; GO:0003823 antigen binding; GO:0005488 binding;	K06551	SIRPA_B1_G, CD172; signal-regulatory protein alpha/beta1/gamma	mmu04380 Osteoclast differentiation - Mus musculus (mouse);	IPR007110; IPR013783; IPR003597;	Immunoglobulin-like domain; Immunoglobulin-like fold; Immunoglobulin C1-set;
P05132	cAMP-dependent protein kinase catalytic subunit alpha	0.571	Down	Prkaca	22.8	40.57	12.808	10	6	2	4	6	5	6	2	2	155740000	272980000	0.727	1.273		mitochondria	GO:0044700 single organism signaling; GO:0021700 developmental maturation; GO:0065008 regulation of biological quality; GO:0022414 reproductive process; GO:0035148 tube formation; GO:0043009 chordate embryonic development; GO:0042593 glucose homeostasis; GO:0044255 cellular lipid metabolic process; GO:0009749 response to glucose; GO:0010564 regulation of cell cycle process; GO:0044237 cellular me…	GO:0030425 dendrite; GO:0016020 membrane; GO:0044421 extracellular region part; GO:0098857 membrane microdomain; GO:0005737 cytoplasm; GO:0032991 macromolecular complex; GO:0097729 9+2 motile cilium; GO:0005623 cell; GO:1902911 protein kinase complex; GO:0044422 organelle part; GO:0043197 dendritic spine; GO:0043228 non-membrane-bounded organelle; GO:0070062 extracellular exosome; GO:0005654 nucl…	GO:0051018 protein kinase A binding; GO:1901265 nucleoside phosphate binding; GO:0016773 phosphotransferase activity, alcohol group as acceptor; GO:0031625 ubiquitin protein ligase binding; GO:0019901 protein kinase binding; GO:0005515 protein binding; GO:0004672 protein kinase activity; GO:1901363 heterocyclic compound binding; GO:0097159 organic cyclic compound binding; GO:0016301 kinase activi…	K04345	PKA; protein kinase A [EC:2.7.11.11]	mmu01522 Endocrine resistance - Mus musculus (mouse); mmu04010 MAPK signaling pathway - Mus musculus (mouse); mmu04014 Ras signaling pathway - Mus musculus (mouse); mmu04020 Calcium signaling pathway - Mus musculus (mouse); mmu04024 cAMP signaling pathway - Mus musculus (mouse); mmu04062 Chemokine signaling pathway - Mus musculus (mouse); mmu04114 Oocyte meiosis - Mus musculus (mouse); mmu04140 A…	IPR000719; IPR000961; IPR011009;	Protein kinase domain; AGC-kinase, C-terminal; Protein kinase-like domain;
P0DN34	NADH dehydrogenase [ubiquinone] 1 beta subcomplex subunit 1	0.576	Down	Ndufb1	19.3	6.954	4.3927	4	1	1	2	2	1	1	1	1	163480000	283690000	0.731	1.269		cytoplasm	GO:0044699 single-organism process; GO:0008152 metabolic process; GO:0055114 oxidation-reduction process; GO:0044710 single-organism metabolic process;	GO:0043229 intracellular organelle; GO:0016020 membrane; GO:0044429 mitochondrial part; GO:0031090 organelle membrane; GO:0031967 organelle envelope; GO:0044446 intracellular organelle part; GO:0005737 cytoplasm; GO:0031224 intrinsic component of membrane; GO:0044424 intracellular part; GO:0005623 cell; GO:0016021 integral component of membrane; GO:0044422 organelle part; GO:0005739 mitochondrion…	GO:0016651 oxidoreductase activity, acting on NAD(P)H; GO:0003954 NADH dehydrogenase activity; GO:0003824 catalytic activity; GO:0016491 oxidoreductase activity;	K14684	SLC25A23S; solute carrier family 25 (mitochondrial phosphate transporter), member 23/24/25/41
P10126	Elongation factor 1-alpha 1	0.524	Down	Eef1a1	45.2	50.113	152.15	91	19	19	44	47	18	18	18	18	11369000000	21681000000	0.688	1.312		cytoplasm	GO:0006518 peptide metabolic process; GO:0071310 cellular response to organic substance; GO:0044267 cellular protein metabolic process; GO:0009058 biosynthetic process; GO:0071363 cellular response to growth factor stimulus; GO:0050896 response to stimulus; GO:1901566 organonitrogen compound biosynthetic process; GO:0044237 cellular metabolic process; GO:0071704 organic substance metabolic proces…	GO:0016020 membrane; GO:0005615 extracellular space; GO:0044421 extracellular region part; GO:0005938 cell cortex; GO:0071944 cell periphery; GO:0032587 ruffle membrane; GO:0031982 vesicle; GO:0099568 cytoplasmic region; GO:0005737 cytoplasm; GO:0030863 cortical cytoskeleton; GO:0030864 cortical actin cytoskeleton; GO:0044424 intracellular part; GO:0005623 cell; GO:0044422 organelle part; GO:0043…	GO:1901265 nucleoside phosphate binding; GO:0003746 translation elongation factor activity; GO:0019901 protein kinase binding; GO:0016817 hydrolase activity, acting on acid anhydrides; GO:0016787 hydrolase activity; GO:0005515 protein binding; GO:1901363 heterocyclic compound binding; GO:0097159 organic cyclic compound binding; GO:0016462 pyrophosphatase activity; GO:0032553 ribonucleotide bindin…	K03231	EEF1A; elongation factor 1-alpha	mmu03013 RNA transport - Mus musculus (mouse); mmu05134 Legionellosis - Mus musculus (mouse);	IPR004160; IPR004161; IPR009001; IPR027417; IPR000795; IPR009000;	Translation elongation factor EFTu/EF1A, C-terminal; Translation elongation factor EFTu-like, domain 2; Translation elongation factor EF1A/initiation factor IF2gamma, C-terminal; P-loop containing nucleoside triphosphate hydrolase; Transcription factor, GTP-binding domain; Translation protein, beta-barrel domain;
P12791	Cytochrome P450 2B10	0.364	Down	Cyp2b10	11.6	56.743	21.902	11	6	3	4	7	6	6	3	3	210810000	578670000	0.534	1.466		endoplasmic reticulum	GO:0071466 cellular response to xenobiotic stimulus; GO:0033559 unsaturated fatty acid metabolic process; GO:0019369 arachidonic acid metabolic process; GO:1901568 fatty acid derivative metabolic process; GO:0044699 single-organism process; GO:0044255 cellular lipid metabolic process; GO:0050896 response to stimulus; GO:0044237 cellular metabolic process; GO:0071704 organic substance metabolic pr…	GO:0043229 intracellular organelle; GO:0016020 membrane; GO:0042175 nuclear outer membrane-endoplasmic reticulum membrane network; GO:0005783 endoplasmic reticulum; GO:0031090 organelle membrane; GO:0044446 intracellular organelle part; GO:0005737 cytoplasm; GO:0012505 endomembrane system; GO:0044424 intracellular part; GO:0005623 cell; GO:0044422 organelle part; GO:0043231 intracellular membrane…	GO:0008391 arachidonic acid monooxygenase activity; GO:0005506 iron ion binding; GO:0008392 arachidonic acid epoxygenase activity; GO:0043167 ion binding; GO:0016705 oxidoreductase activity, acting on paired donors, with incorporation or reduction of molecular oxygen; GO:0016491 oxidoreductase activity; GO:1901363 heterocyclic compound binding; GO:0097159 organic cyclic compound binding; GO:00200…	K07412	CYP2B; cytochrome P450 family 2 subfamily B [EC:1.14.14.1]	mmu00140 Steroid hormone biosynthesis - Mus musculus (mouse); mmu00590 Arachidonic acid metabolism - Mus musculus (mouse); mmu00830 Retinol metabolism - Mus musculus (mouse); mmu01100 Metabolic pathways - Mus musculus (mouse); mmu05204 Chemical carcinogenesis - Mus musculus (mouse);
P14115	60S ribosomal protein L27a	0.626	Down	Rpl27a	28.4	16.605	16.258	13	6	6	6	7	6	6	6	6	568280000	908010000	0.77	1.23		cytoplasm	GO:0006518 peptide metabolic process; GO:0043043 peptide biosynthetic process; GO:0044267 cellular protein metabolic process; GO:0006807 nitrogen compound metabolic process; GO:0009058 biosynthetic process; GO:0043603 cellular amide metabolic process; GO:0044238 primary metabolic process; GO:1901566 organonitrogen compound biosynthetic process; GO:1901576 organic substance biosynthetic process; G…	GO:0005840 ribosome; GO:0043229 intracellular organelle; GO:0016020 membrane; GO:0005783 endoplasmic reticulum; GO:0043232 intracellular non-membrane-bounded organelle; GO:0022625 cytosolic large ribosomal subunit; GO:0044446 intracellular organelle part; GO:0005737 cytoplasm; GO:0012505 endomembrane system; GO:0032991 macromolecular complex; GO:0044424 intracellular part; GO:0005829 cytosol; GO:…	GO:0097159 organic cyclic compound binding; GO:1901363 heterocyclic compound binding; GO:0003723 RNA binding; GO:0005488 binding; GO:0003676 nucleic acid binding; GO:0005198 structural molecule activity; GO:0003735 structural constituent of ribosome;	K02900	RP-L27Ae, RPL27A; large subunit ribosomal protein L27Ae	mmu03010 Ribosome - Mus musculus (mouse);	IPR021131;	Ribosomal protein L18e/L15P;
P16125	L-lactate dehydrogenase B chain	0.577	Down	Ldhb	32	36.572	19.367	10	10	9	2	8	8	9	7	8	119830000	207790000	0.732	1.268		cytoplasm	GO:0019362 pyridine nucleotide metabolic process; GO:0006725 cellular aromatic compound metabolic process; GO:0016053 organic acid biosynthetic process; GO:1901615 organic hydroxy compound metabolic process; GO:0046496 nicotinamide nucleotide metabolic process; GO:0009117 nucleotide metabolic process; GO:0044699 single-organism process; GO:0009058 biosynthetic process; GO:0072524 pyridine-contain…	GO:0043229 intracellular organelle; GO:0016020 membrane; GO:0044421 extracellular region part; GO:0098857 membrane microdomain; GO:0031982 vesicle; GO:0005737 cytoplasm; GO:0044424 intracellular part; GO:0005623 cell; GO:0005829 cytosol; GO:0005576 extracellular region; GO:0005739 mitochondrion; GO:0043231 intracellular membrane-bounded organelle; GO:0043226 organelle; GO:0070062 extracellular ex…	GO:1901265 nucleoside phosphate binding; GO:0005515 protein binding; GO:0000166 nucleotide binding; GO:0019900 kinase binding; GO:0048037 cofactor binding; GO:0016491 oxidoreductase activity; GO:0016614 oxidoreductase activity, acting on CH-OH group of donors; GO:1901363 heterocyclic compound binding; GO:0097159 organic cyclic compound binding; GO:0016616 oxidoreductase activity, acting on the CH…	K00016	LDH, ldh; L-lactate dehydrogenase [EC:1.1.1.27]	mmu00010 Glycolysis / Gluconeogenesis - Mus musculus (mouse); mmu00270 Cysteine and methionine metabolism - Mus musculus (mouse); mmu00620 Pyruvate metabolism - Mus musculus (mouse); mmu00640 Propanoate metabolism - Mus musculus (mouse); mmu01100 Metabolic pathways - Mus musculus (mouse); mmu04922 Glucagon signaling pathway - Mus musculus (mouse);	IPR022383; IPR016040; IPR001236; IPR015955;	Lactate/malate dehydrogenase, C-terminal; NAD(P)-binding domain; Lactate/malate dehydrogenase, N-terminal; Lactate dehydrogenase/glycoside hydrolase, family 4, C-terminal;
P16460	Argininosuccinate synthase	0.619	Down	Ass1	6.8	46.584	1.9892	3	3	3	0	3	2	3	2	3	10886000	17584000	0.765	1.235		cytoplasm	GO:0045428 regulation of nitric oxide biosynthetic process; GO:0016053 organic acid biosynthetic process; GO:0009891 positive regulation of biosynthetic process; GO:0071499 cellular response to laminar fluid shear stress; GO:0044699 single-organism process; GO:0009058 biosynthetic process; GO:0044237 cellular metabolic process; GO:0009084 glutamine family amino acid biosynthetic process; GO:00719…	GO:0043229 intracellular organelle; GO:0044421 extracellular region part; GO:0031982 vesicle; GO:0005737 cytoplasm; GO:0044424 intracellular part; GO:0005623 cell; GO:0005576 extracellular region; GO:0005739 mitochondrion; GO:0043231 intracellular membrane-bounded organelle; GO:0043226 organelle; GO:0070062 extracellular exosome; GO:0043209 myelin sheath; GO:0005622 intracellular; GO:0044464 cell…	GO:0016597 amino acid binding; GO:0004055 argininosuccinate synthase activity; GO:1901265 nucleoside phosphate binding; GO:0016874 ligase activity; GO:0005515 protein binding; GO:1901363 heterocyclic compound binding; GO:0097159 organic cyclic compound binding; GO:0042802 identical protein binding; GO:0031406 carboxylic acid binding; GO:0003824 catalytic activity; GO:0032553 ribonucleotide bindin…	K01940	argG, ASS1; argininosuccinate synthase [EC:6.3.4.5]	mmu00220 Arginine biosynthesis - Mus musculus (mouse); mmu00250 Alanine, aspartate and glutamate metabolism - Mus musculus (mouse); mmu01100 Metabolic pathways - Mus musculus (mouse); mmu01230 Biosynthesis of amino acids - Mus musculus (mouse); mmu05418 Fluid shear stress and atherosclerosis - Mus musculus (mouse);	IPR014729; IPR024074;	Rossmann-like alpha/beta/alpha sandwich fold; Argininosuccinate synthetase, catalytic/multimerisation domain body;
P16858	Glyceraldehyde-3-phosphate dehydrogenase	0.345	Down	Gapdh	37.8	35.81	43.932	14	12	12	3	11	10	12	10	12	411960000	1194400000	0.513	1.487		cytoplasm	GO:0065008 regulation of biological quality; GO:0009116 nucleoside metabolic process; GO:0006165 nucleoside diphosphate phosphorylation; GO:0019362 pyridine nucleotide metabolic process; GO:0070997 neuron death; GO:0006096 glycolytic process; GO:0010608 posttranscriptional regulation of gene expression; GO:0009185 ribonucleoside diphosphate metabolic process; GO:0071345 cellular response to cytok…	GO:0016020 membrane; GO:0044421 extracellular region part; GO:0031090 organelle membrane; GO:0071944 cell periphery; GO:0005737 cytoplasm; GO:0031982 vesicle; GO:0032991 macromolecular complex; GO:0044424 intracellular part; GO:0005623 cell; GO:0097452 GAIT complex; GO:0044422 organelle part; GO:0043228 non-membrane-bounded organelle; GO:0005856 cytoskeleton; GO:0070062 extracellular exosome; GO:…	GO:0016769 transferase activity, transferring nitrogenous groups; GO:1901265 nucleoside phosphate binding; GO:0016903 oxidoreductase activity, acting on the aldehyde or oxo group of donors; GO:0015631 tubulin binding; GO:0005515 protein binding; GO:0000166 nucleotide binding; GO:0048037 cofactor binding; GO:0016491 oxidoreductase activity; GO:0097159 organic cyclic compound binding; GO:1901363 he…	K00134	GAPDH, gapA; glyceraldehyde 3-phosphate dehydrogenase [EC:1.2.1.12]	mmu00010 Glycolysis / Gluconeogenesis - Mus musculus (mouse); mmu01100 Metabolic pathways - Mus musculus (mouse); mmu01200 Carbon metabolism - Mus musculus (mouse); mmu01230 Biosynthesis of amino acids - Mus musculus (mouse); mmu04066 HIF-1 signaling pathway - Mus musculus (mouse); mmu05010 Alzheimer disease - Mus musculus (mouse);	IPR020829; IPR016040; IPR020828;	Glyceraldehyde 3-phosphate dehydrogenase, catalytic domain; NAD(P)-binding domain; Glyceraldehyde 3-phosphate dehydrogenase, NAD(P) binding domain;
P18653	Ribosomal protein S6 kinase alpha-1	0.646	Down	Rps6ka1	19.9	81.594	41.448	25	11	6	7	18	8	11	4	6	300420000	464880000	0.785	1.215		nucleus	GO:0044700 single organism signaling; GO:0072576 liver morphogenesis; GO:0010941 regulation of cell death; GO:0048732 gland development; GO:0009891 positive regulation of biosynthetic process; GO:0044699 single-organism process; GO:2000491 positive regulation of hepatic stellate cell activation; GO:0044237 cellular metabolic process; GO:0006796 phosphate-containing compound metabolic process; GO:…	GO:0043229 intracellular organelle; GO:0043232 intracellular non-membrane-bounded organelle; GO:0044430 cytoskeletal part; GO:0044446 intracellular organelle part; GO:0005737 cytoplasm; GO:0044424 intracellular part; GO:0005623 cell; GO:0005829 cytosol; GO:0005819 spindle; GO:0044422 organelle part; GO:0043228 non-membrane-bounded organelle; GO:0005856 cytoskeleton; GO:0043226 organelle; GO:00432…	GO:1901265 nucleoside phosphate binding; GO:0016773 phosphotransferase activity, alcohol group as acceptor; GO:0061134 peptidase regulator activity; GO:0043028 cysteine-type endopeptidase regulator activity involved in apoptotic process; GO:0005515 protein binding; GO:0004672 protein kinase activity; GO:0004857 enzyme inhibitor activity; GO:0098772 molecular function regulator; GO:0004869 cystein…	K04373	RPS6KA; ribosomal protein S6 kinase alpha-1/2/3/6 [EC:2.7.11.1]	mmu04010 MAPK signaling pathway - Mus musculus (mouse); mmu04114 Oocyte meiosis - Mus musculus (mouse); mmu04150 mTOR signaling pathway - Mus musculus (mouse); mmu04714 Thermogenesis - Mus musculus (mouse); mmu04720 Long-term potentiation - Mus musculus (mouse); mmu04722 Neurotrophin signaling pathway - Mus musculus (mouse); mmu04914 Progesterone-mediated oocyte maturation - Mus musculus (mouse);…	IPR000719; IPR000961; IPR017892; IPR011009;	Protein kinase domain; AGC-kinase, C-terminal; Protein kinase, C-terminal; Protein kinase-like domain;
P19253	60S ribosomal protein L13a	0.459	Down	Rpl13a	14.8	23.464	5.7529	6	3	3	3	3	3	3	3	3	37072000	80789000	0.629	1.371		cytoplasm	GO:0065008 regulation of biological quality; GO:0006518 peptide metabolic process; GO:0010608 posttranscriptional regulation of gene expression; GO:0030323 respiratory tube development; GO:0044237 cellular metabolic process; GO:0071345 cellular response to cytokine stimulus; GO:0009607 response to biotic stimulus; GO:0009605 response to external stimulus; GO:0008152 metabolic process; GO:0043170 …	GO:0016020 membrane; GO:0030054 cell junction; GO:0005737 cytoplasm; GO:0032991 macromolecular complex; GO:0044424 intracellular part; GO:0005623 cell; GO:0097452 GAIT complex; GO:0044422 organelle part; GO:0043228 non-membrane-bounded organelle; GO:0031974 membrane-enclosed lumen; GO:0005925 focal adhesion; GO:0070013 intracellular organelle lumen; GO:0044391 ribosomal subunit; GO:0005622 intrac…	GO:0097159 organic cyclic compound binding; GO:1901363 heterocyclic compound binding; GO:0003729 mRNA binding; GO:0003723 RNA binding; GO:0005488 binding; GO:0003676 nucleic acid binding; GO:0005198 structural molecule activity; GO:0003735 structural constituent of ribosome;	K02872	RP-L13Ae, RPL13A; large subunit ribosomal protein L13Ae	mmu03010 Ribosome - Mus musculus (mouse);
P19324	Serpin H1	0.203	Down	Serpinh1	12.5	46.533	37.533	10	4	4	3	7	4	4	4	4	102700000	504160000	0.338	1.662		extracellular	GO:0030199 collagen fibril organization; GO:0051216 cartilage development; GO:0048869 cellular developmental process; GO:0032964 collagen biosynthetic process; GO:0044236 multicellular organism metabolic process; GO:0044699 single-organism process; GO:0009058 biosynthetic process; GO:0010466 negative regulation of peptidase activity; GO:0008152 metabolic process; GO:0002062 chondrocyte differenti…	GO:0016020 membrane; GO:0044421 extracellular region part; GO:0005783 endoplasmic reticulum; GO:0098857 membrane microdomain; GO:0031982 vesicle; GO:0005737 cytoplasm; GO:0044424 intracellular part; GO:0005623 cell; GO:0044422 organelle part; GO:0070062 extracellular exosome; GO:0031974 membrane-enclosed lumen; GO:0070013 intracellular organelle lumen; GO:0044425 membrane part; GO:0044464 cell pa…	GO:0003723 RNA binding; GO:0044877 macromolecular complex binding; GO:0061134 peptidase regulator activity; GO:0005515 protein binding; GO:0004857 enzyme inhibitor activity; GO:0098772 molecular function regulator; GO:0004866 endopeptidase inhibitor activity; GO:1901363 heterocyclic compound binding; GO:0097159 organic cyclic compound binding; GO:0004867 serine-type endopeptidase inhibitor activi…	K09501	SERPINH1, HSP47; serpin peptidase inhibitor, clade H, member 1		IPR033830; IPR023796;	Serpin H1 inhibitory domain; Serpin domain;
P20444	Protein kinase C alpha type	0.574	Down	Prkca	12.4	76.851	13.607	7	6	6	3	4	5	4	5	4	71789000	125110000	0.729	1.271		cytoplasm	GO:0044700 single organism signaling; GO:0044085 cellular component biogenesis; GO:0010941 regulation of cell death; GO:0014742 positive regulation of muscle hypertrophy; GO:0070555 response to interleukin-1; GO:0031347 regulation of defense response; GO:0044237 cellular metabolic process; GO:0010594 regulation of endothelial cell migration; GO:0071900 regulation of protein serine/threonine kinas…	GO:0016020 membrane; GO:0030425 dendrite; GO:0005783 endoplasmic reticulum; GO:0044421 extracellular region part; GO:0031090 organelle membrane; GO:0071944 cell periphery; GO:0031982 vesicle; GO:0005737 cytoplasm; GO:0097730 non-motile cilium; GO:0043025 neuronal cell body; GO:0044424 intracellular part; GO:0005623 cell; GO:0097731 9+0 non-motile cilium; GO:0044422 organelle part; GO:0005740 mito…	GO:1901265 nucleoside phosphate binding; GO:0016773 phosphotransferase activity, alcohol group as acceptor; GO:0005515 protein binding; GO:0004672 protein kinase activity; GO:1901363 heterocyclic compound binding; GO:0097159 organic cyclic compound binding; GO:0016301 kinase activity; GO:0032553 ribonucleotide binding; GO:0003824 catalytic activity; GO:0005488 binding; GO:0032550 purine ribonucle…	K02677	PRKCA; classical protein kinase C alpha type [EC:2.7.11.13]	mmu01521 EGFR tyrosine kinase inhibitor resistance - Mus musculus (mouse); mmu04010 MAPK signaling pathway - Mus musculus (mouse); mmu04012 ErbB signaling pathway - Mus musculus (mouse); mmu04014 Ras signaling pathway - Mus musculus (mouse); mmu04015 Rap1 signaling pathway - Mus musculus (mouse); mmu04020 Calcium signaling pathway - Mus musculus (mouse); mmu04066 HIF-1 signaling pathway - Mus mus…	IPR002219; IPR000719; IPR020454; IPR000008; IPR011009; IPR000961; IPR017892;	Protein kinase C-like, phorbol ester/diacylglycerol-binding domain; Protein kinase domain; Diacylglycerol/phorbol-ester binding; C2 domain; Protein kinase-like domain; AGC-kinase, C-terminal; Protein kinase, C-terminal;
P21300	Aldose reductase-related protein 1	0.597	Down	Akr1b7	13.9	35.988	5.8226	4	4	3	1	3	3	4	2	3	53417000	89480000	0.748	1.252		cytoplasm	GO:0008152 metabolic process; GO:0055114 oxidation-reduction process; GO:0044710 single-organism metabolic process; GO:0044763 single-organism cellular process; GO:0044699 single-organism process; GO:0044255 cellular lipid metabolic process; GO:0044238 primary metabolic process; GO:0009987 cellular process; GO:0044237 cellular metabolic process; GO:0071704 organic substance metabolic process; GO:…	GO:0043226 organelle; GO:0043231 intracellular membrane-bounded organelle; GO:0043229 intracellular organelle; GO:0044464 cell part; GO:0005622 intracellular; GO:0005737 cytoplasm; GO:0044424 intracellular part; GO:0043227 membrane-bounded organelle; GO:0005623 cell; GO:0005739 mitochondrion; GO:0044444 cytoplasmic part;	GO:0016614 oxidoreductase activity, acting on CH-OH group of donors; GO:0004032 alditol:NADP+ 1-oxidoreductase activity; GO:0016616 oxidoreductase activity, acting on the CH-OH group of donors, NAD or NADP as acceptor; GO:0004033 aldo-keto reductase (NADP) activity; GO:0003824 catalytic activity; GO:0008106 alcohol dehydrogenase (NADP+) activity; GO:0016491 oxidoreductase activity;	K00011	AKR1B; aldehyde reductase [EC:1.1.1.21]	mmu00040 Pentose and glucuronate interconversions - Mus musculus (mouse); mmu00051 Fructose and mannose metabolism - Mus musculus (mouse); mmu00052 Galactose metabolism - Mus musculus (mouse); mmu00561 Glycerolipid metabolism - Mus musculus (mouse); mmu00790 Folate biosynthesis - Mus musculus (mouse); mmu01100 Metabolic pathways - Mus musculus (mouse);	IPR023210;	NADP-dependent oxidoreductase domain;
P26638	"Serine--tRNA ligase, cytoplasmic"	0.629	Down	Sars	27.5	58.388	59.374	28	11	11	11	17	10	11	10	11	462740000	736580000	0.772	1.228		cytoplasm	GO:0006518 peptide metabolic process; GO:0006725 cellular aromatic compound metabolic process; GO:0044267 cellular protein metabolic process; GO:0044699 single-organism process; GO:0009058 biosynthetic process; GO:1901566 organonitrogen compound biosynthetic process; GO:0043039 tRNA aminoacylation; GO:0044237 cellular metabolic process; GO:0071704 organic substance metabolic process; GO:0008152 m…	GO:0043229 intracellular organelle; GO:0044421 extracellular region part; GO:0005737 cytoplasm; GO:0031982 vesicle; GO:0044424 intracellular part; GO:0005829 cytosol; GO:0005623 cell; GO:0005576 extracellular region; GO:0005739 mitochondrion; GO:0043231 intracellular membrane-bounded organelle; GO:0043226 organelle; GO:0070062 extracellular exosome; GO:0005622 intracellular; GO:0044464 cell part;…	GO:0016876 ligase activity, forming aminoacyl-tRNA and related compounds; GO:0004828 serine-tRNA ligase activity; GO:0005524 ATP binding; GO:1901265 nucleoside phosphate binding; GO:0016875 ligase activity, forming carbon-oxygen bonds; GO:0016874 ligase activity; GO:0001882 nucleoside binding; GO:0043167 ion binding; GO:0000166 nucleotide binding; GO:0097159 organic cyclic compound binding; GO:19…	K01875	SARS, serS; seryl-tRNA synthetase [EC:6.1.1.11]	mmu00970 Aminoacyl-tRNA biosynthesis - Mus musculus (mouse);	IPR010978; IPR015866; IPR002314; IPR006195; IPR033729;	tRNA-binding arm; Serine-tRNA synthetase, type1, N-terminal; Aminoacyl-tRNA synthetase, class II (G/ P/ S/T); Aminoacyl-tRNA synthetase, class II; Serine-tRNA ligase catalytic core domain;
P27005	Protein S100-A8	0.592	Down	S100a8	22.5	10.294	18.021	3	1	1	2	1	1	1	1	1	32021000	54037000	0.744	1.256		cytoplasm	GO:0010941 regulation of cell death; GO:0032270 positive regulation of cellular protein metabolic process; GO:0070486 leukocyte aggregation; GO:0002793 positive regulation of peptide secretion; GO:0031347 regulation of defense response; GO:0006914 autophagy; GO:0044237 cellular metabolic process; GO:0009607 response to biotic stimulus; GO:0022610 biological adhesion; GO:0009605 response to extern…	GO:0043229 intracellular organelle; GO:0016020 membrane; GO:0005615 extracellular space; GO:0044421 extracellular region part; GO:0043232 intracellular non-membrane-bounded organelle; GO:0071944 cell periphery; GO:0031982 vesicle; GO:0005737 cytoplasm; GO:0044424 intracellular part; GO:0005623 cell; GO:0005576 extracellular region; GO:0005886 plasma membrane; GO:0043228 non-membrane-bounded organ…	GO:0036041 long-chain fatty acid binding; GO:0005102 receptor binding; GO:0050544 arachidonic acid binding; GO:0043167 ion binding; GO:0050543 icosatetraenoic acid binding; GO:0016209 antioxidant activity; GO:0035325 Toll-like receptor binding; GO:0015631 tubulin binding; GO:0043177 organic acid binding; GO:0005515 protein binding; GO:0008270 zinc ion binding; GO:0033293 monocarboxylic acid bindi…	K21127	S100A8; protein S100-A8	mmu04657 IL-17 signaling pathway - Mus musculus (mouse);	IPR011992; IPR002048; IPR013787;	EF-hand domain pair; EF-hand domain; S100/CaBP-9k-type, calcium binding, subdomain;
P27659	60S ribosomal protein L3	0.612	Down	Rpl3	28.3	46.109	69.46	27	13	13	13	14	13	13	13	13	1097900000	1795900000	0.759	1.241		cytoplasm	GO:0006518 peptide metabolic process; GO:0071310 cellular response to organic substance; GO:0044267 cellular protein metabolic process; GO:0009058 biosynthetic process; GO:0050896 response to stimulus; GO:1901566 organonitrogen compound biosynthetic process; GO:0071345 cellular response to cytokine stimulus; GO:0044237 cellular metabolic process; GO:0071704 organic substance metabolic process; GO…	GO:0044421 extracellular region part; GO:0030054 cell junction; GO:0005737 cytoplasm; GO:0031982 vesicle; GO:0032991 macromolecular complex; GO:0044424 intracellular part; GO:0005623 cell; GO:0044422 organelle part; GO:0043228 non-membrane-bounded organelle; GO:0031974 membrane-enclosed lumen; GO:0070062 extracellular exosome; GO:0070013 intracellular organelle lumen; GO:0005925 focal adhesion; G…	GO:0097159 organic cyclic compound binding; GO:1901363 heterocyclic compound binding; GO:0003723 RNA binding; GO:0008097 5S rRNA binding; GO:0005488 binding; GO:0003676 nucleic acid binding; GO:0003735 structural constituent of ribosome; GO:0005198 structural molecule activity; GO:0019843 rRNA binding;	K02925	RP-L3e, RPL3; large subunit ribosomal protein L3e	mmu03010 Ribosome - Mus musculus (mouse);	IPR009000;	Translation protein, beta-barrel domain;
P29595	NEDD8	0.071	Down	Nedd8	23.5	8.9723	11.959	4	2	2	2	2	2	1	2	1	31133000	441630000	0.132	1.868		cytoplasm	GO:0050794 regulation of cellular process; GO:0060255 regulation of macromolecule metabolic process; GO:0019219 regulation of nucleobase-containing compound metabolic process; GO:0044267 cellular protein metabolic process; GO:0050896 response to stimulus; GO:0044237 cellular metabolic process; GO:0071704 organic substance metabolic process; GO:2001141 regulation of RNA biosynthetic process; GO:00…	GO:0043229 intracellular organelle; GO:0044421 extracellular region part; GO:0031982 vesicle; GO:0044424 intracellular part; GO:0005623 cell; GO:0005576 extracellular region; GO:0043226 organelle; GO:0070062 extracellular exosome; GO:0043231 intracellular membrane-bounded organelle; GO:0005634 nucleus; GO:0005622 intracellular; GO:0044464 cell part; GO:1903561 extracellular vesicle; GO:0043227 me…	GO:0005515 protein binding; GO:0031625 ubiquitin protein ligase binding; GO:0044389 ubiquitin-like protein ligase binding; GO:0019899 enzyme binding; GO:0005488 binding;	K12158	NEDD8; ubiquitin-like protein Nedd8		IPR029071; IPR000626;	Ubiquitin-related domain; Ubiquitin domain;
P30999	Catenin delta-1	0.596	Down	Ctnnd1	14.7	104.92	132.97	26	10	10	10	16	8	10	8	10	449490000	753160000	0.747	1.253		nucleus	GO:0044700 single organism signaling; GO:0001738 morphogenesis of a polarized epithelium; GO:0048732 gland development; GO:0032270 positive regulation of cellular protein metabolic process; GO:0007166 cell surface receptor signaling pathway; GO:0097659 nucleic acid-templated transcription; GO:0044237 cellular metabolic process; GO:0009913 epidermal cell differentiation; GO:0022610 biological adhe…	GO:0016020 membrane; GO:0044421 extracellular region part; GO:0071944 cell periphery; GO:0098796 membrane protein complex; GO:0098857 membrane microdomain; GO:0030054 cell junction; GO:0031982 vesicle; GO:0005737 cytoplasm; GO:0032991 macromolecular complex; GO:0044424 intracellular part; GO:0005913 cell-cell adherens junction; GO:0005623 cell; GO:0005911 cell-cell junction; GO:0070062 extracellu…	GO:0098641 cadherin binding involved in cell-cell adhesion; GO:0050839 cell adhesion molecule binding; GO:0098631 protein binding involved in cell adhesion; GO:0019903 protein phosphatase binding; GO:0005102 receptor binding; GO:0005488 binding; GO:0045296 cadherin binding; GO:0019904 protein domain specific binding; GO:0005515 protein binding; GO:0019902 phosphatase binding; GO:0098632 protein b…	K05690	CTNND1; catenin (cadherin-associated protein), delta 1	mmu04015 Rap1 signaling pathway - Mus musculus (mouse); mmu04520 Adherens junction - Mus musculus (mouse); mmu04670 Leukocyte transendothelial migration - Mus musculus (mouse);	IPR011989; IPR016024;	Armadillo-like helical; Armadillo-type fold;
P35550	rRNA 2'-O-methyltransferase fibrillarin	0.522	Down	Fbl	17.4	34.306	8.3892	9	5	5	4	5	5	5	5	5	102110000	195590000	0.686	1.314		nucleus	GO:0044085 cellular component biogenesis; GO:0001649 osteoblast differentiation; GO:0022613 ribonucleoprotein complex biogenesis; GO:0048869 cellular developmental process; GO:0044699 single-organism process; GO:0018364 peptidyl-glutamine methylation; GO:0009451 RNA modification; GO:0044237 cellular metabolic process; GO:0032259 methylation; GO:1990258 histone glutamine methylation; GO:0043628 nc…	GO:0016020 membrane; GO:0044421 extracellular region part; GO:0031982 vesicle; GO:0032991 macromolecular complex; GO:0044424 intracellular part; GO:0016604 nuclear body; GO:0005623 cell; GO:0015030 Cajal body; GO:0044422 organelle part; GO:0030684 preribosome; GO:0043228 non-membrane-bounded organelle; GO:0070062 extracellular exosome; GO:0031974 membrane-enclosed lumen; GO:0005654 nucleoplasm; G…	GO:1990259 histone-glutamine methyltransferase activity; GO:0003723 RNA binding; GO:0008757 S-adenosylmethionine-dependent methyltransferase activity; GO:0001099 basal RNA polymerase II transcription machinery binding; GO:0008168 methyltransferase activity; GO:0051117 ATPase binding; GO:0016741 transferase activity, transferring one-carbon groups; GO:0005515 protein binding; GO:0036009 protein-gl…				IPR029063;	S-adenosyl-L-methionine-dependent methyltransferase;
P36371	Antigen peptide transporter 2	0.534	Down	Tap2	4.4	77.444	3.2383	4	2	2	2	2	2	2	2	2	45772000	85668000	0.696	1.304		plasma membrane	GO:0065008 regulation of biological quality; GO:0002824 positive regulation of adaptive immune response based on somatic recombination of immune receptors built from immunoglobulin superfamily domains; GO:0046968 peptide antigen transport; GO:0044699 single-organism process; GO:0002428 antigen processing and presentation of peptide antigen via MHC class Ib; GO:0002476 antigen processing and prese…	GO:0016020 membrane; GO:0042175 nuclear outer membrane-endoplasmic reticulum membrane network; GO:0005783 endoplasmic reticulum; GO:0098796 membrane protein complex; GO:0044216 other organism cell; GO:0005737 cytoplasm; GO:0032991 macromolecular complex; GO:0031224 intrinsic component of membrane; GO:0044424 intracellular part; GO:0016604 nuclear body; GO:0005623 cell; GO:0018995 host; GO:0044422…	GO:0046978 TAP1 binding; GO:0046977 TAP binding; GO:1901265 nucleoside phosphate binding; GO:0023029 MHC class Ib protein binding; GO:0005102 receptor binding; GO:0015399 primary active transmembrane transporter activity; GO:0022892 substrate-specific transporter activity; GO:0016817 hydrolase activity, acting on acid anhydrides; GO:0016787 hydrolase activity; GO:0005515 protein binding; GO:00168…	K05654	ABCB3, TAP2; ATP-binding cassette, subfamily B (MDR/TAP), member 3	mmu02010 ABC transporters - Mus musculus (mouse); mmu04145 Phagosome - Mus musculus (mouse); mmu04612 Antigen processing and presentation - Mus musculus (mouse); mmu05163 Human cytomegalovirus infection - Mus musculus (mouse); mmu05168 Herpes simplex infection - Mus musculus (mouse); mmu05169 Epstein-Barr virus infection - Mus musculus (mouse); mmu05170 Human immunodeficiency virus 1 infection - …	IPR003593; IPR003439; IPR011527; IPR027417;	AAA+ ATPase domain; ABC transporter-like; ABC transporter type 1, transmembrane domain; P-loop containing nucleoside triphosphate hydrolase;
P36536	GTP-binding protein SAR1a	0.561	Down	Sar1a	37.4	22.371	14.768	8	5	4	3	5	5	5	4	4	59777000	106560000	0.719	1.281		cytoplasm	GO:0050794 regulation of cellular process; GO:0060627 regulation of vesicle-mediated transport; GO:0046907 intracellular transport; GO:0051129 negative regulation of cellular component organization; GO:0044087 regulation of cellular component biogenesis; GO:0048519 negative regulation of biological process; GO:0048523 negative regulation of cellular process; GO:0015031 protein transport; GO:00512…	GO:0043229 intracellular organelle; GO:0005783 endoplasmic reticulum; GO:0044421 extracellular region part; GO:0005737 cytoplasm; GO:0031982 vesicle; GO:0016529 sarcoplasmic reticulum; GO:0012505 endomembrane system; GO:0044424 intracellular part; GO:0016528 sarcoplasm; GO:0005623 cell; GO:0005576 extracellular region; GO:0043226 organelle; GO:0070062 extracellular exosome; GO:0043231 intracellul…	GO:1901265 nucleoside phosphate binding; GO:0001882 nucleoside binding; GO:0043167 ion binding; GO:0000166 nucleotide binding; GO:1901363 heterocyclic compound binding; GO:0097159 organic cyclic compound binding; GO:0032549 ribonucleoside binding; GO:0097367 carbohydrate derivative binding; GO:0032553 ribonucleotide binding; GO:0005488 binding; GO:0032550 purine ribonucleoside binding; GO:0043168…	K07953	SAR1; GTP-binding protein SAR1 [EC:3.6.5.-]	mmu04141 Protein processing in endoplasmic reticulum - Mus musculus (mouse); mmu05134 Legionellosis - Mus musculus (mouse);	IPR005225; IPR027417;	Small GTP-binding protein domain; P-loop containing nucleoside triphosphate hydrolase;
P39053	Dynamin-1	0.497	Down	Dnm1	9.2	97.802	17.46	7	6	5	2	5	4	6	3	5	27652000	55590000	0.664	1.336		cytoplasm	GO:0044700 single organism signaling; GO:0060627 regulation of vesicle-mediated transport; GO:0044085 cellular component biogenesis; GO:0010256 endomembrane system organization; GO:0031623 receptor internalization; GO:0009968 negative regulation of signal transduction; GO:0023051 regulation of signaling; GO:0044699 single-organism process; GO:1902805 positive regulation of synaptic vesicle transp…	GO:0016020 membrane; GO:0044421 extracellular region part; GO:0031090 organelle membrane; GO:0005737 cytoplasm; GO:0032991 macromolecular complex; GO:0043196 varicosity; GO:0005623 cell; GO:0099080 supramolecular complex; GO:0044422 organelle part; GO:0043228 non-membrane-bounded organelle; GO:0070382 exocytic vesicle; GO:0070062 extracellular exosome; GO:0001917 photoreceptor inner segment; GO:0…	GO:1901265 nucleoside phosphate binding; GO:0005102 receptor binding; GO:0019901 protein kinase binding; GO:0046983 protein dimerization activity; GO:0016817 hydrolase activity, acting on acid anhydrides; GO:0050998 nitric-oxide synthase binding; GO:0016787 hydrolase activity; GO:0031749 D2 dopamine receptor binding; GO:0005515 protein binding; GO:0050780 dopamine receptor binding; GO:1901363 het…	K01528	DNM; dynamin GTPase [EC:3.6.5.5]	mmu04072 Phospholipase D signaling pathway - Mus musculus (mouse); mmu04144 Endocytosis - Mus musculus (mouse); mmu04721 Synaptic vesicle cycle - Mus musculus (mouse); mmu04961 Endocrine and other factor-regulated calcium reabsorption - Mus musculus (mouse); mmu05100 Bacterial invasion of epithelial cells - Mus musculus (mouse);	IPR030381; IPR003130; IPR001401; IPR020850; IPR027417; IPR001849; IPR011993; IPR000375;	Dynamin-type guanine nucleotide-binding (G) domain; Dynamin GTPase effector; Dynamin, GTPase domain; GTPase effector domain; P-loop containing nucleoside triphosphate hydrolase; Pleckstrin homology domain; PH domain-like; Dynamin central domain;
P42859	Huntingtin	0.59	Down	Htt	0.7	344.69	1.4601	3	2	2	2	1	2	2	2	2	7965700	13518000	0.742	1.258		plasma membrane	GO:0044700 single organism signaling; GO:0010941 regulation of cell death; GO:0022414 reproductive process; GO:0043009 chordate embryonic development; GO:0043523 regulation of neuron apoptotic process; GO:1905508 protein localization to microtubule organizing center; GO:0010821 regulation of mitochondrion organization; GO:0044237 cellular metabolic process; GO:0010469 regulation of receptor activ…	GO:0016020 membrane; GO:0030425 dendrite; GO:0005783 endoplasmic reticulum; GO:0044450 microtubule organizing center part; GO:0031090 organelle membrane; GO:0031410 cytoplasmic vesicle; GO:0031982 vesicle; GO:0005737 cytoplasm; GO:0044433 cytoplasmic vesicle part; GO:0032991 macromolecular complex; GO:0044424 intracellular part; GO:0005623 cell; GO:0044422 organelle part; GO:0005776 autophagosome…	GO:0034452 dynactin binding; GO:0015631 tubulin binding; GO:0005515 protein binding; GO:0048487 beta-tubulin binding; GO:0008144 drug binding; GO:0019900 kinase binding; GO:1901363 heterocyclic compound binding; GO:0097159 organic cyclic compound binding; GO:0050809 diazepam binding; GO:0045505 dynein intermediate chain binding; GO:0002039 p53 binding; GO:0008092 cytoskeletal protein binding; GO:…	K04533	HD; huntingtin	mmu05016 Huntington disease - Mus musculus (mouse);	IPR011989; IPR016024;	Armadillo-like helical; Armadillo-type fold;
P47963	60S ribosomal protein L13	0.476	Down	Rpl13	25.6	24.305	13.264	11	5	5	5	6	5	5	5	5	294380000	617970000	0.645	1.355		cytoplasm	GO:0006518 peptide metabolic process; GO:0043043 peptide biosynthetic process; GO:0044267 cellular protein metabolic process; GO:0006807 nitrogen compound metabolic process; GO:0009058 biosynthetic process; GO:0043603 cellular amide metabolic process; GO:0044238 primary metabolic process; GO:1901566 organonitrogen compound biosynthetic process; GO:1901576 organic substance biosynthetic process; G…	GO:0005840 ribosome; GO:0043229 intracellular organelle; GO:0016020 membrane; GO:0043232 intracellular non-membrane-bounded organelle; GO:0022625 cytosolic large ribosomal subunit; GO:0044446 intracellular organelle part; GO:0005737 cytoplasm; GO:0032991 macromolecular complex; GO:0044424 intracellular part; GO:0005829 cytosol; GO:0005623 cell; GO:0044422 organelle part; GO:0043228 non-membrane-b…	GO:0097159 organic cyclic compound binding; GO:1901363 heterocyclic compound binding; GO:0003723 RNA binding; GO:0005488 binding; GO:0003676 nucleic acid binding; GO:0005198 structural molecule activity; GO:0003735 structural constituent of ribosome;	K02873	RP-L13e, RPL13; large subunit ribosomal protein L13e	mmu03010 Ribosome - Mus musculus (mouse);
P48410	ATP-binding cassette sub-family D member 1	0.526	Down	Abcd1	8.2	81.858	8.5945	7	4	4	2	5	4	4	4	4	71779000	136520000	0.689	1.311		plasma membrane	GO:0016043 cellular component organization; GO:0034440 lipid oxidation; GO:0044699 single-organism process; GO:0044255 cellular lipid metabolic process; GO:0044237 cellular metabolic process; GO:0071704 organic substance metabolic process; GO:0051234 establishment of localization; GO:0007031 peroxisome organization; GO:0008152 metabolic process; GO:0015908 fatty acid transport; GO:1902578 single-…	GO:0016020 membrane; GO:0031090 organelle membrane; GO:0005737 cytoplasm; GO:0044438 microbody part; GO:0031224 intrinsic component of membrane; GO:0044424 intracellular part; GO:0005623 cell; GO:0044422 organelle part; GO:0005778 peroxisomal membrane; GO:0031301 integral component of organelle membrane; GO:0005622 intracellular; GO:0044464 cell part; GO:0044425 membrane part; GO:0098805 whole me…	GO:1901265 nucleoside phosphate binding; GO:0015399 primary active transmembrane transporter activity; GO:0046983 protein dimerization activity; GO:0005319 lipid transporter activity; GO:0016817 hydrolase activity, acting on acid anhydrides; GO:0022892 substrate-specific transporter activity; GO:0016787 hydrolase activity; GO:0005515 protein binding; GO:0016887 ATPase activity; GO:0097159 organic…	K05675	ABCD1, ALD; ATP-binding cassette, subfamily D (ALD), member 1	mmu02010 ABC transporters - Mus musculus (mouse); mmu04146 Peroxisome - Mus musculus (mouse);	IPR003593; IPR003439; IPR027417; IPR011527;	AAA+ ATPase domain; ABC transporter-like; P-loop containing nucleoside triphosphate hydrolase; ABC transporter type 1, transmembrane domain;
P48758	Carbonyl reductase [NADPH] 1	0.601	Down	Cbr1	41.2	30.641	35.455	24	11	11	10	14	10	11	10	11	725570000	1207900000	0.751	1.249		mitochondria	GO:0017144 drug metabolic process; GO:0055114 oxidation-reduction process; GO:0044281 small molecule metabolic process; GO:1901661 quinone metabolic process; GO:0042373 vitamin K metabolic process; GO:0044763 single-organism cellular process; GO:0044699 single-organism process; GO:0044237 cellular metabolic process; GO:0071704 organic substance metabolic process; GO:0051186 cofactor metabolic pro…	GO:0070062 extracellular exosome; GO:0043226 organelle; GO:0044421 extracellular region part; GO:0044464 cell part; GO:0005622 intracellular; GO:0005737 cytoplasm; GO:0031982 vesicle; GO:1903561 extracellular vesicle; GO:0044424 intracellular part; GO:0005623 cell; GO:0043227 membrane-bounded organelle; GO:0005576 extracellular region; GO:0043230 extracellular organelle;	GO:0016614 oxidoreductase activity, acting on CH-OH group of donors; GO:0016651 oxidoreductase activity, acting on NAD(P)H; GO:0016616 oxidoreductase activity, acting on the CH-OH group of donors, NAD or NADP as acceptor; GO:0003824 catalytic activity; GO:0004090 carbonyl reductase (NADPH) activity; GO:0050221 prostaglandin-E2 9-reductase activity; GO:0047021 15-hydroxyprostaglandin dehydrogenase…	K00079	CBR1; carbonyl reductase 1 [EC:1.1.1.184 1.1.1.189 1.1.1.197]	mmu00590 Arachidonic acid metabolism - Mus musculus (mouse); mmu00790 Folate biosynthesis - Mus musculus (mouse); mmu00980 Metabolism of xenobiotics by cytochrome P450 - Mus musculus (mouse); mmu01100 Metabolic pathways - Mus musculus (mouse); mmu05204 Chemical carcinogenesis - Mus musculus (mouse);	IPR016040;	NAD(P)-binding domain;
P50171	Estradiol 17-beta-dehydrogenase 8	0.664	Down	Hsd17b8	25.1	26.588	9.5671	5	4	4	2	3	3	4	3	4	32052000	48320000	0.798	1.202		mitochondria	GO:0044085 cellular component biogenesis; GO:0042446 hormone biosynthetic process; GO:0016043 cellular component organization; GO:0065008 regulation of biological quality; GO:0016053 organic acid biosynthetic process; GO:0044699 single-organism process; GO:0009058 biosynthetic process; GO:0044255 cellular lipid metabolic process; GO:0006703 estrogen biosynthetic process; GO:0044237 cellular metab…	GO:0005759 mitochondrial matrix; GO:0043229 intracellular organelle; GO:0016020 membrane; GO:0044429 mitochondrial part; GO:0071944 cell periphery; GO:0031967 organelle envelope; GO:0005737 cytoplasm; GO:0044446 intracellular organelle part; GO:0044424 intracellular part; GO:0005623 cell; GO:0005739 mitochondrion; GO:0044422 organelle part; GO:0005886 plasma membrane; GO:0005740 mitochondrial env…	GO:1901265 nucleoside phosphate binding; GO:0033764 steroid dehydrogenase activity, acting on the CH-OH group of donors, NAD or NADP as acceptor; GO:0047025 3-oxoacyl-[acyl-carrier-protein] reductase (NADH) activity; GO:0047035 testosterone dehydrogenase (NAD+) activity; GO:0043167 ion binding; GO:0000166 nucleotide binding; GO:0004303 estradiol 17-beta-dehydrogenase activity; GO:0048037 cofactor…	K13370	HSD17B8; 17beta-estradiol 17-dehydrogenase / 3alpha(17beta)-hydroxysteroid dehydrogenase (NAD+) [EC:1.1.1.62 1.1.1.239]	mmu00140 Steroid hormone biosynthesis - Mus musculus (mouse); mmu01100 Metabolic pathways - Mus musculus (mouse);	IPR016040;	NAD(P)-binding domain;
P50516	V-type proton ATPase catalytic subunit A	0.592	Down	Atp6v1a	29.5	68.325	46.58	27	14	14	10	17	13	14	13	14	408390000	688760000	0.744	1.256		cytoplasm	GO:0009116 nucleoside metabolic process; GO:0042278 purine nucleoside metabolic process; GO:0034220 ion transmembrane transport; GO:0006725 cellular aromatic compound metabolic process; GO:0009167 purine ribonucleoside monophosphate metabolic process; GO:0090662 ATP hydrolysis coupled transmembrane transport; GO:0009259 ribonucleotide metabolic process; GO:0009117 nucleotide metabolic process; GO…	GO:0016020 membrane; GO:0044421 extracellular region part; GO:0016324 apical plasma membrane; GO:0031090 organelle membrane; GO:0098796 membrane protein complex; GO:0071944 cell periphery; GO:0031982 vesicle; GO:0005737 cytoplasm; GO:0032991 macromolecular complex; GO:0044424 intracellular part; GO:0033176 proton-transporting V-type ATPase complex; GO:0098858 actin-based cell projection; GO:00056…	GO:0042625 ATPase coupled ion transmembrane transporter activity; GO:1901265 nucleoside phosphate binding; GO:0015399 primary active transmembrane transporter activity; GO:0022892 substrate-specific transporter activity; GO:0016817 hydrolase activity, acting on acid anhydrides; GO:0044769 ATPase activity, coupled to transmembrane movement of ions, rotational mechanism; GO:0015077 monovalent inorg…	K02145	ATPeV1A, ATP6A; V-type H+-transporting ATPase subunit A [EC:3.6.3.14]	mmu00190 Oxidative phosphorylation - Mus musculus (mouse); mmu01100 Metabolic pathways - Mus musculus (mouse); mmu04145 Phagosome - Mus musculus (mouse); mmu04150 mTOR signaling pathway - Mus musculus (mouse); mmu04721 Synaptic vesicle cycle - Mus musculus (mouse); mmu04966 Collecting duct acid secretion - Mus musculus (mouse); mmu05165 Human papillomavirus infection - Mus musculus (mouse); mmu05…	IPR031686; IPR004100; IPR000194; IPR027417; IPR024034;	ATPsynthase alpha/beta subunit, N-terminal extension; ATPase, F1/V1/A1 complex, alpha/beta subunit, N-terminal domain; ATPase, F1/V1/A1 complex, alpha/beta subunit, nucleotide-binding domain; P-loop containing nucleoside triphosphate hydrolase; ATPase, F1/V1 complex, beta subunit, C-terminal;
P51410	60S ribosomal protein L9	0.506	Down	Rpl9	34.9	21.881	50.607	14	6	6	6	8	6	6	6	6	320210000	633480000	0.672	1.328		cytoplasm	GO:0006518 peptide metabolic process; GO:0043043 peptide biosynthetic process; GO:0044267 cellular protein metabolic process; GO:0006807 nitrogen compound metabolic process; GO:0009058 biosynthetic process; GO:0043603 cellular amide metabolic process; GO:0044238 primary metabolic process; GO:1901566 organonitrogen compound biosynthetic process; GO:1901576 organic substance biosynthetic process; G…	GO:0016020 membrane; GO:0044421 extracellular region part; GO:0030054 cell junction; GO:0005737 cytoplasm; GO:0032991 macromolecular complex; GO:0044424 intracellular part; GO:0005623 cell; GO:0044422 organelle part; GO:0043228 non-membrane-bounded organelle; GO:0005925 focal adhesion; GO:0044391 ribosomal subunit; GO:0005622 intracellular; GO:0044464 cell part; GO:0005912 adherens junction; GO:0…	GO:0097159 organic cyclic compound binding; GO:1901363 heterocyclic compound binding; GO:0003723 RNA binding; GO:0005488 binding; GO:0003676 nucleic acid binding; GO:0005198 structural molecule activity; GO:0003735 structural constituent of ribosome; GO:0019843 rRNA binding;	K02940	RP-L9e, RPL9; large subunit ribosomal protein L9e	mmu03010 Ribosome - Mus musculus (mouse);	IPR020040;	Ribosomal protein L6, alpha-beta domain;
P52503	"NADH dehydrogenase [ubiquinone] iron-sulfur protein 6, mitochondrial"	0.508	Down	Ndufs6	23.3	13.02	4.2938	5	2	2	2	3	2	2	2	2	86353000	169890000	0.674	1.326		mitochondria	GO:0003012 muscle system process; GO:0009116 nucleoside metabolic process; GO:0042278 purine nucleoside metabolic process; GO:0009167 purine ribonucleoside monophosphate metabolic process; GO:0048869 cellular developmental process; GO:0009117 nucleotide metabolic process; GO:0032989 cellular component morphogenesis; GO:0044699 single-organism process; GO:0044255 cellular lipid metabolic process; …	GO:0016020 membrane; GO:0098800 inner mitochondrial membrane protein complex; GO:0031090 organelle membrane; GO:0098796 membrane protein complex; GO:0005737 cytoplasm; GO:0032991 macromolecular complex; GO:0045271 respiratory chain complex I; GO:0044424 intracellular part; GO:0098798 mitochondrial protein complex; GO:0005747 mitochondrial respiratory chain complex I; GO:0005623 cell; GO:0044455 m…		K03939	NDUFS6; NADH dehydrogenase (ubiquinone) Fe-S protein 6	mmu00190 Oxidative phosphorylation - Mus musculus (mouse); mmu01100 Metabolic pathways - Mus musculus (mouse); mmu04714 Thermogenesis - Mus musculus (mouse); mmu04723 Retrograde endocannabinoid signaling - Mus musculus (mouse); mmu04932 Non-alcoholic fatty liver disease (NAFLD) - Mus musculus (mouse); mmu05010 Alzheimer disease - Mus musculus (mouse); mmu05012 Parkinson disease - Mus musculus (mo…	IPR019401;	Zinc finger, CHCC-type;
P54869	"Hydroxymethylglutaryl-CoA synthase, mitochondrial"	0.529	Down	Hmgcs2	6.7	56.822	3.2185	2	3	2	0	2	3	3	2	2	17243000	32566000	0.692	1.308		mitochondria	GO:1901615 organic hydroxy compound metabolic process; GO:1902652 secondary alcohol metabolic process; GO:0006066 alcohol metabolic process; GO:1902653 secondary alcohol biosynthetic process; GO:0044699 single-organism process; GO:0009058 biosynthetic process; GO:0044255 cellular lipid metabolic process; GO:0016125 sterol metabolic process; GO:0044237 cellular metabolic process; GO:0071704 organi…	GO:0016020 membrane; GO:0043229 intracellular organelle; GO:0044429 mitochondrial part; GO:0031090 organelle membrane; GO:0031967 organelle envelope; GO:0044446 intracellular organelle part; GO:0005737 cytoplasm; GO:0044424 intracellular part; GO:0005623 cell; GO:0044422 organelle part; GO:0005739 mitochondrion; GO:0005740 mitochondrial envelope; GO:0043231 intracellular membrane-bounded organell…	GO:0004421 hydroxymethylglutaryl-CoA synthase activity; GO:0016746 transferase activity, transferring acyl groups; GO:0003824 catalytic activity; GO:0016740 transferase activity; GO:0046912 transferase activity, transferring acyl groups, acyl groups converted into alkyl on transfer;	K01641	E2.3.3.10; hydroxymethylglutaryl-CoA synthase [EC:2.3.3.10]	mmu00072 Synthesis and degradation of ketone bodies - Mus musculus (mouse); mmu00280 Valine, leucine and isoleucine degradation - Mus musculus (mouse); mmu00650 Butanoate metabolism - Mus musculus (mouse); mmu00900 Terpenoid backbone biosynthesis - Mus musculus (mouse); mmu01100 Metabolic pathways - Mus musculus (mouse); mmu03320 PPAR signaling pathway - Mus musculus (mouse);	IPR013746; IPR016039; IPR013528;	Hydroxymethylglutaryl-coenzyme A synthase C-terminal domain; Thiolase-like; Hydroxymethylglutaryl-coenzyme A synthase, N-terminal;
P55292	Desmocollin-2	0.661	Down	Dsc2	8.6	99.96	72.029	11	5	5	5	6	5	5	5	5	146520000	221850000	0.796	1.204		plasma membrane	GO:0044700 single organism signaling; GO:0050794 regulation of cellular process; GO:0044707 single-multicellular organism process; GO:0033554 cellular response to stress; GO:0009267 cellular response to starvation; GO:0065008 regulation of biological quality; GO:0086069 bundle of His cell to Purkinje myocyte communication; GO:1903522 regulation of blood circulation; GO:0044699 single-organism pro…	GO:0016020 membrane; GO:0044421 extracellular region part; GO:0031410 cytoplasmic vesicle; GO:0071944 cell periphery; GO:0044291 cell-cell contact zone; GO:0030054 cell junction; GO:0005737 cytoplasm; GO:0031982 vesicle; GO:0031224 intrinsic component of membrane; GO:0044424 intracellular part; GO:0005913 cell-cell adherens junction; GO:0005911 cell-cell junction; GO:0005623 cell; GO:0014704 inte…	GO:0046872 metal ion binding; GO:0043169 cation binding; GO:0005509 calcium ion binding; GO:0005488 binding; GO:0043167 ion binding;	K07601	DSC2; desmocollin 2	mmu05412 Arrhythmogenic right ventricular cardiomyopathy (ARVC) - Mus musculus (mouse);	IPR015919; IPR027397; IPR000233; IPR014868; IPR002126;	Cadherin-like; Catenin binding domain; Cadherin, cytoplasmic domain; Cadherin prodomain; Cadherin;
P56392	"Cytochrome c oxidase subunit 7A1, mitochondrial"	0.526	Down	Cox7a1	16.2	8.9863	2.576	4	1	1	2	2	1	1	1	1	84025000	159930000	0.689	1.311		mitochondria	GO:0098655 cation transmembrane transport; GO:0034220 ion transmembrane transport; GO:0098660 inorganic ion transmembrane transport; GO:0044699 single-organism process; GO:0006818 hydrogen transport; GO:0015992 proton transport; GO:0051234 establishment of localization; GO:0006810 transport; GO:0055085 transmembrane transport; GO:1902578 single-organism localization; GO:0006812 cation transport; …	GO:0043229 intracellular organelle; GO:0016020 membrane; GO:0044429 mitochondrial part; GO:0031090 organelle membrane; GO:0031967 organelle envelope; GO:0044446 intracellular organelle part; GO:0005737 cytoplasm; GO:0031224 intrinsic component of membrane; GO:0044424 intracellular part; GO:0044455 mitochondrial membrane part; GO:0005623 cell; GO:0016021 integral component of membrane; GO:0044422 …	GO:0015075 ion transmembrane transporter activity; GO:0022892 substrate-specific transporter activity; GO:0015077 monovalent inorganic cation transmembrane transporter activity; GO:0016676 oxidoreductase activity, acting on a heme group of donors, oxygen as acceptor; GO:0016675 oxidoreductase activity, acting on a heme group of donors; GO:0015078 hydrogen ion transmembrane transporter activity; G…	K02270	COX7A; cytochrome c oxidase subunit 7a	mmu00190 Oxidative phosphorylation - Mus musculus (mouse); mmu04260 Cardiac muscle contraction - Mus musculus (mouse); mmu04714 Thermogenesis - Mus musculus (mouse); mmu04932 Non-alcoholic fatty liver disease (NAFLD) - Mus musculus (mouse); mmu05010 Alzheimer disease - Mus musculus (mouse); mmu05012 Parkinson disease - Mus musculus (mouse); mmu05016 Huntington disease - Mus musculus (mouse);
P56480	"ATP synthase subunit beta, mitochondrial"	0.516	Down	Atp5f1b	47.8	56.3	307.85	50	18	18	20	30	17	18	17	18	4631900000	8975400000	0.681	1.319		mitochondria	GO:0001649 osteoblast differentiation; GO:0065008 regulation of biological quality; GO:0009116 nucleoside metabolic process; GO:0030641 regulation of cellular pH; GO:0030004 cellular monovalent inorganic cation homeostasis; GO:0009163 nucleoside biosynthetic process; GO:0046129 purine ribonucleoside biosynthetic process; GO:0044237 cellular metabolic process; GO:0046390 ribose phosphate biosynthe…	GO:0016020 membrane; GO:0044421 extracellular region part; GO:0098800 inner mitochondrial membrane protein complex; GO:0031090 organelle membrane; GO:0071944 cell periphery; GO:0098796 membrane protein complex; GO:0005737 cytoplasm; GO:0031982 vesicle; GO:0032991 macromolecular complex; GO:0098798 mitochondrial protein complex; GO:0044424 intracellular part; GO:0044455 mitochondrial membrane part…	GO:0042625 ATPase coupled ion transmembrane transporter activity; GO:1901265 nucleoside phosphate binding; GO:0005102 receptor binding; GO:0015399 primary active transmembrane transporter activity; GO:0022892 substrate-specific transporter activity; GO:0016817 hydrolase activity, acting on acid anhydrides; GO:0044769 ATPase activity, coupled to transmembrane movement of ions, rotational mechanism…	K02133	ATPeF1B, ATP5B, ATP2; F-type H+-transporting ATPase subunit beta [EC:3.6.3.14]	mmu00190 Oxidative phosphorylation - Mus musculus (mouse); mmu01100 Metabolic pathways - Mus musculus (mouse); mmu04714 Thermogenesis - Mus musculus (mouse); mmu05010 Alzheimer disease - Mus musculus (mouse); mmu05012 Parkinson disease - Mus musculus (mouse); mmu05016 Huntington disease - Mus musculus (mouse);	IPR003593; IPR004100; IPR000194; IPR027417; IPR024034;	AAA+ ATPase domain; ATPase, F1/V1/A1 complex, alpha/beta subunit, N-terminal domain; ATPase, F1/V1/A1 complex, alpha/beta subunit, nucleotide-binding domain; P-loop containing nucleoside triphosphate hydrolase; ATPase, F1/V1 complex, beta subunit, C-terminal;
P58064	"28S ribosomal protein S6, mitochondrial"	0.604	Down	Mrps6	12.8	14.308	1.7684	3	2	2	2	1	2	2	2	2	41577000	68850000	0.753	1.247		cytoplasm	GO:0006518 peptide metabolic process; GO:0043043 peptide biosynthetic process; GO:0044267 cellular protein metabolic process; GO:0006807 nitrogen compound metabolic process; GO:0009058 biosynthetic process; GO:0043603 cellular amide metabolic process; GO:0032543 mitochondrial translation; GO:0044238 primary metabolic process; GO:1901566 organonitrogen compound biosynthetic process; GO:1901576 org…	GO:0005759 mitochondrial matrix; GO:0005840 ribosome; GO:0043229 intracellular organelle; GO:0000314 organellar small ribosomal subunit; GO:0044429 mitochondrial part; GO:0043232 intracellular non-membrane-bounded organelle; GO:0015935 small ribosomal subunit; GO:0044446 intracellular organelle part; GO:0005737 cytoplasm; GO:0032991 macromolecular complex; GO:0044424 intracellular part; GO:000576…	GO:0097159 organic cyclic compound binding; GO:1901363 heterocyclic compound binding; GO:0003723 RNA binding; GO:0005488 binding; GO:0003676 nucleic acid binding; GO:0070181 small ribosomal subunit rRNA binding; GO:0003735 structural constituent of ribosome; GO:0005198 structural molecule activity; GO:0019843 rRNA binding;	K02990	RP-S6, MRPS6, rpsF; small subunit ribosomal protein S6	mmu03010 Ribosome - Mus musculus (mouse);	IPR014717;	Translation elongation factor EF1B/ribosomal protein S6;
P58137	Acyl-coenzyme A thioesterase 8	0.341	Down	Acot8	20.6	35.827	13.398	6	5	5	1	5	4	5	4	5	31979000	93683000	0.509	1.491		cytoplasm	GO:0044699 single-organism process; GO:0044255 cellular lipid metabolic process; GO:0044237 cellular metabolic process; GO:0008152 metabolic process; GO:0045225 negative regulation of CD4 biosynthetic process; GO:0032787 monocarboxylic acid metabolic process; GO:0010558 negative regulation of macromolecule biosynthetic process; GO:1903019 negative regulation of glycoprotein metabolic process; GO:…	GO:0043229 intracellular organelle; GO:0044439 peroxisomal part; GO:0005777 peroxisome; GO:0044446 intracellular organelle part; GO:0005737 cytoplasm; GO:0044438 microbody part; GO:0044424 intracellular part; GO:0005623 cell; GO:0044422 organelle part; GO:0005739 mitochondrion; GO:0031974 membrane-enclosed lumen; GO:0043231 intracellular membrane-bounded organelle; GO:0043226 organelle; GO:003190…	GO:0033882 choloyl-CoA hydrolase activity; GO:0052689 carboxylic ester hydrolase activity; GO:0052815 medium-chain acyl-CoA hydrolase activity; GO:0005102 receptor binding; GO:0003824 catalytic activity; GO:0005488 binding; GO:0016788 hydrolase activity, acting on ester bonds; GO:0047617 acyl-CoA hydrolase activity; GO:0005515 protein binding; GO:0016289 CoA hydrolase activity; GO:0016787 hydrola…	K11992	ACOT8, PTE; acyl-CoA thioesterase 8 [EC:3.1.2.27]	mmu00120 Primary bile acid biosynthesis - Mus musculus (mouse); mmu01100 Metabolic pathways - Mus musculus (mouse); mmu04146 Peroxisome - Mus musculus (mouse);	IPR029069;	HotDog domain;
P60122	RuvB-like 1	0.25	Down	Ruvbl1	20.8	50.213	11.88	7	6	6	1	6	4	6	4	6	29576000	118460000	0.4	1.6		cytoplasm	GO:1903955 positive regulation of protein targeting to mitochondrion; GO:0097659 nucleic acid-templated transcription; GO:1903533 regulation of protein targeting; GO:0044237 cellular metabolic process; GO:0010821 regulation of mitochondrion organization; GO:0022610 biological adhesion; GO:0008152 metabolic process; GO:1903747 regulation of establishment of protein localization to mitochondrion; G…	GO:0000812 Swr1 complex; GO:0044421 extracellular region part; GO:0030054 cell junction; GO:0005737 cytoplasm; GO:0031982 vesicle; GO:0097346 INO80-type complex; GO:0032991 macromolecular complex; GO:0044424 intracellular part; GO:0005913 cell-cell adherens junction; GO:0005911 cell-cell junction; GO:0005623 cell; GO:0070603 SWI/SNF superfamily-type complex; GO:0043189 H4/H2A histone acetyltransf…	GO:1901265 nucleoside phosphate binding; GO:0008026 ATP-dependent helicase activity; GO:0016817 hydrolase activity, acting on acid anhydrides; GO:0016787 hydrolase activity; GO:0005515 protein binding; GO:0016887 ATPase activity; GO:1901363 heterocyclic compound binding; GO:0097159 organic cyclic compound binding; GO:0098641 cadherin binding involved in cell-cell adhesion; GO:0016462 pyrophosphat…	K04499	RUVBL1, RVB1, INO80H; RuvB-like protein 1 (pontin 52)	mmu04310 Wnt signaling pathway - Mus musculus (mouse);	IPR010339; IPR003593; IPR027417;	TIP49, C-terminal; AAA+ ATPase domain; P-loop containing nucleoside triphosphate hydrolase;
P60335	Poly(rC)-binding protein 1	0.49	Down	Pcbp1	35.1	37.497	75.777	13	9	7	6	7	8	9	6	7	701400000	1429700000	0.658	1.342		cytoskeleton	GO:0019079 viral genome replication; GO:0032270 positive regulation of cellular protein metabolic process; GO:0010608 posttranscriptional regulation of gene expression; GO:0009891 positive regulation of biosynthetic process; GO:0044764 multi-organism cellular process; GO:0044237 cellular metabolic process; GO:2001141 regulation of RNA biosynthetic process; GO:0022610 biological adhesion; GO:00081…	GO:0016020 membrane; GO:0044421 extracellular region part; GO:0030054 cell junction; GO:0031982 vesicle; GO:0000932 P-body; GO:0005737 cytoplasm; GO:0032991 macromolecular complex; GO:0044424 intracellular part; GO:0005913 cell-cell adherens junction; GO:0016604 nuclear body; GO:0005911 cell-cell junction; GO:0005623 cell; GO:0044422 organelle part; GO:0036464 cytoplasmic ribonucleoprotein granul…	GO:0000981 RNA polymerase II transcription factor activity, sequence-specific DNA binding; GO:0003677 DNA binding; GO:0003723 RNA binding; GO:0090079 translation regulator activity, nucleic acid binding; GO:0003730 mRNA 3'-UTR binding; GO:0098847 sequence-specific single stranded DNA binding; GO:0003697 single-stranded DNA binding; GO:0005515 protein binding; GO:0045182 translation regulator acti…	K12889	PCBP1; poly(rC)-binding protein 1	mmu03040 Spliceosome - Mus musculus (mouse); mmu04216 Ferroptosis - Mus musculus (mouse);	IPR004087; IPR004088;	K Homology domain; K Homology domain, type 1;
P61255	60S ribosomal protein L26	0.354	Down	Rpl26	21.4	17.258	20.805	7	3	3	3	4	3	3	3	3	76114000	214690000	0.523	1.477		nucleus	GO:0044085 cellular component biogenesis; GO:0022613 ribonucleoprotein complex biogenesis; GO:0006518 peptide metabolic process; GO:0006725 cellular aromatic compound metabolic process; GO:0044267 cellular protein metabolic process; GO:0009058 biosynthetic process; GO:1901566 organonitrogen compound biosynthetic process; GO:0044237 cellular metabolic process; GO:0042273 ribosomal large subunit bi…	GO:0005840 ribosome; GO:0043229 intracellular organelle; GO:0016020 membrane; GO:0044421 extracellular region part; GO:0043232 intracellular non-membrane-bounded organelle; GO:0022625 cytosolic large ribosomal subunit; GO:0044446 intracellular organelle part; GO:0005737 cytoplasm; GO:0031982 vesicle; GO:0032991 macromolecular complex; GO:0044424 intracellular part; GO:0005829 cytosol; GO:0005623 …	GO:0097159 organic cyclic compound binding; GO:1901363 heterocyclic compound binding; GO:0003723 RNA binding; GO:0005488 binding; GO:0003676 nucleic acid binding; GO:0005515 protein binding; GO:0005198 structural molecule activity; GO:0003735 structural constituent of ribosome;	K02898	RP-L26e, RPL26; large subunit ribosomal protein L26e	mmu03010 Ribosome - Mus musculus (mouse);	IPR008991; IPR014722; IPR005824;	Translation protein SH3-like domain; Ribosomal protein L2 domain 2; KOW;
P61290	Proteasome activator complex subunit 3	0.285	Down	Psme3	18.1	29.506	14.883	5	5	5	0	5	5	5	5	5	59558000	208490000	0.444	1.556		cytoplasm	GO:2000045 regulation of G1/S transition of mitotic cell cycle; GO:0010941 regulation of cell death; GO:0032270 positive regulation of cellular protein metabolic process; GO:0009968 negative regulation of signal transduction; GO:0023051 regulation of signaling; GO:0044699 single-organism process; GO:0010564 regulation of cell cycle process; GO:2001233 regulation of apoptotic signaling pathway; GO…	GO:0043229 intracellular organelle; GO:0016020 membrane; GO:0000502 proteasome complex; GO:0044446 intracellular organelle part; GO:0005737 cytoplasm; GO:0031981 nuclear lumen; GO:0032991 macromolecular complex; GO:0044424 intracellular part; GO:0005829 cytosol; GO:0005623 cell; GO:0044422 organelle part; GO:1905369 endopeptidase complex; GO:0031974 membrane-enclosed lumen; GO:0043226 organelle; …	GO:0042802 identical protein binding; GO:0002039 p53 binding; GO:0030234 enzyme regulator activity; GO:0005488 binding; GO:0061134 peptidase regulator activity; GO:0016504 peptidase activator activity; GO:0061133 endopeptidase activator activity; GO:0061135 endopeptidase regulator activity; GO:0005515 protein binding; GO:0098772 molecular function regulator; GO:0008047 enzyme activator activity; …	K06698	PSME3; proteasome activator subunit 3 (PA28 gamma)	mmu03050 Proteasome - Mus musculus (mouse); mmu04612 Antigen processing and presentation - Mus musculus (mouse); mmu05160 Hepatitis C - Mus musculus (mouse);	IPR003186; IPR003185;	Proteasome activator pa28, C-terminal domain; Proteasome activator pa28, N-terminal domain;
P61358	60S ribosomal protein L27	0.43	Down	Rpl27	20.6	15.798	5.2602	8	3	3	3	5	3	3	3	3	123920000	288480000	0.601	1.399		mitochondria	GO:0006518 peptide metabolic process; GO:1904044 response to aldosterone; GO:0044267 cellular protein metabolic process; GO:1901700 response to oxygen-containing compound; GO:0009058 biosynthetic process; GO:1901566 organonitrogen compound biosynthetic process; GO:0050896 response to stimulus; GO:0044237 cellular metabolic process; GO:0071704 organic substance metabolic process; GO:0051385 respon…	GO:0016020 membrane; GO:0044421 extracellular region part; GO:0030054 cell junction; GO:0005737 cytoplasm; GO:0031982 vesicle; GO:0032991 macromolecular complex; GO:0044424 intracellular part; GO:0005623 cell; GO:0044422 organelle part; GO:0043228 non-membrane-bounded organelle; GO:0070062 extracellular exosome; GO:0005925 focal adhesion; GO:0044391 ribosomal subunit; GO:0005622 intracellular; GO…	GO:0097159 organic cyclic compound binding; GO:1901363 heterocyclic compound binding; GO:0003723 RNA binding; GO:0005488 binding; GO:0003676 nucleic acid binding; GO:0005198 structural molecule activity; GO:0003735 structural constituent of ribosome;	K02901	RP-L27e, RPL27; large subunit ribosomal protein L27e	mmu03010 Ribosome - Mus musculus (mouse);	IPR008991; IPR014722; IPR005824;	Translation protein SH3-like domain; Ribosomal protein L2 domain 2; KOW;
P62242	40S ribosomal protein S8	0.526	Down	Rps8	31.7	24.205	25.195	12	7	7	5	7	7	7	7	7	525050000	999050000	0.689	1.311		nucleus	GO:0044085 cellular component biogenesis; GO:0022613 ribonucleoprotein complex biogenesis; GO:0006518 peptide metabolic process; GO:0006725 cellular aromatic compound metabolic process; GO:0044267 cellular protein metabolic process; GO:0009058 biosynthetic process; GO:1901566 organonitrogen compound biosynthetic process; GO:0044237 cellular metabolic process; GO:0071704 organic substance metaboli…	GO:0016020 membrane; GO:0005783 endoplasmic reticulum; GO:0044421 extracellular region part; GO:0030054 cell junction; GO:0015935 small ribosomal subunit; GO:0005737 cytoplasm; GO:0031982 vesicle; GO:0032991 macromolecular complex; GO:0044424 intracellular part; GO:0005623 cell; GO:0044422 organelle part; GO:0043228 non-membrane-bounded organelle; GO:0070062 extracellular exosome; GO:0005925 foca…	GO:0097159 organic cyclic compound binding; GO:1901363 heterocyclic compound binding; GO:0003723 RNA binding; GO:0005488 binding; GO:0003676 nucleic acid binding; GO:0005198 structural molecule activity; GO:0003735 structural constituent of ribosome;	K02995	RP-S8e, RPS8; small subunit ribosomal protein S8e	mmu03010 Ribosome - Mus musculus (mouse);
P62264	40S ribosomal protein S14	0.478	Down	Rps14	13.9	16.273	2.0811	5	2	2	3	2	2	2	2	2	73855000	154440000	0.647	1.353		cytoplasm	GO:0044085 cellular component biogenesis; GO:0065008 regulation of biological quality; GO:0022613 ribonucleoprotein complex biogenesis; GO:0006518 peptide metabolic process; GO:0022618 ribonucleoprotein complex assembly; GO:0002262 myeloid cell homeostasis; GO:0010608 posttranscriptional regulation of gene expression; GO:0048869 cellular developmental process; GO:0044699 single-organism process; …	GO:0016020 membrane; GO:0044421 extracellular region part; GO:0030054 cell junction; GO:0015935 small ribosomal subunit; GO:0031982 vesicle; GO:0005737 cytoplasm; GO:0032991 macromolecular complex; GO:0044424 intracellular part; GO:0005623 cell; GO:0044422 organelle part; GO:0043228 non-membrane-bounded organelle; GO:0070062 extracellular exosome; GO:0031974 membrane-enclosed lumen; GO:0005925 fo…	GO:0097159 organic cyclic compound binding; GO:1901363 heterocyclic compound binding; GO:0003729 mRNA binding; GO:0003723 RNA binding; GO:0048027 mRNA 5'-UTR binding; GO:0005488 binding; GO:0003676 nucleic acid binding; GO:0070181 small ribosomal subunit rRNA binding; GO:0045182 translation regulator activity; GO:0005198 structural molecule activity; GO:0003735 structural constituent of ribosome;…	K02955	RP-S14e, RPS14; small subunit ribosomal protein S14e	mmu03010 Ribosome - Mus musculus (mouse);
P62267	40S ribosomal protein S23	0.333	Down	Rps23	8.4	15.807	2.2223	2	1	1	0	2	1	1	1	1	17208000	51581000	0.5	1.5		cytoplasm	GO:0006518 peptide metabolic process; GO:0043043 peptide biosynthetic process; GO:0044267 cellular protein metabolic process; GO:0006807 nitrogen compound metabolic process; GO:0009058 biosynthetic process; GO:0043603 cellular amide metabolic process; GO:0044238 primary metabolic process; GO:1901566 organonitrogen compound biosynthetic process; GO:1901576 organic substance biosynthetic process; G…	GO:0005840 ribosome; GO:0043229 intracellular organelle; GO:0016020 membrane; GO:0043232 intracellular non-membrane-bounded organelle; GO:0015935 small ribosomal subunit; GO:0044446 intracellular organelle part; GO:0005737 cytoplasm; GO:0032991 macromolecular complex; GO:0044424 intracellular part; GO:0005829 cytosol; GO:0005623 cell; GO:0044422 organelle part; GO:0043228 non-membrane-bounded org…	GO:0097159 organic cyclic compound binding; GO:1901363 heterocyclic compound binding; GO:0003723 RNA binding; GO:0005488 binding; GO:0003676 nucleic acid binding; GO:0005198 structural molecule activity; GO:0003735 structural constituent of ribosome;	K02973	RP-S23e, RPS23; small subunit ribosomal protein S23e	mmu03010 Ribosome - Mus musculus (mouse);	IPR012340;	Nucleic acid-binding, OB-fold;
P62281	40S ribosomal protein S11	0.558	Down	Rps11	36.7	18.431	44.715	11	7	7	5	6	6	7	6	7	706810000	1267000000	0.716	1.284		cytoplasm	GO:0001649 osteoblast differentiation; GO:0044707 single-multicellular organism process; GO:0006518 peptide metabolic process; GO:0048869 cellular developmental process; GO:0044267 cellular protein metabolic process; GO:0044699 single-organism process; GO:0009058 biosynthetic process; GO:1901566 organonitrogen compound biosynthetic process; GO:0044237 cellular metabolic process; GO:0071704 organi…	GO:0016020 membrane; GO:0044421 extracellular region part; GO:0030054 cell junction; GO:0015935 small ribosomal subunit; GO:0005737 cytoplasm; GO:0031982 vesicle; GO:0032991 macromolecular complex; GO:0044424 intracellular part; GO:0005623 cell; GO:0044422 organelle part; GO:0043228 non-membrane-bounded organelle; GO:0031974 membrane-enclosed lumen; GO:0070062 extracellular exosome; GO:0070013 in…	GO:0097159 organic cyclic compound binding; GO:1901363 heterocyclic compound binding; GO:0003723 RNA binding; GO:0005488 binding; GO:0003676 nucleic acid binding; GO:0005198 structural molecule activity; GO:0003735 structural constituent of ribosome; GO:0019843 rRNA binding;	K02949	RP-S11e, RPS11; small subunit ribosomal protein S11e	mmu03010 Ribosome - Mus musculus (mouse);	IPR012340; IPR032440;	Nucleic acid-binding, OB-fold; 40S ribosomal protein S11, N-terminal;
P62315	Small nuclear ribonucleoprotein Sm D1	0.543	Down	Snrpd1	43.7	13.281	20.473	4	3	3	1	3	3	3	3	3	24454000	44990000	0.704	1.296		nucleus	GO:0044085 cellular component biogenesis; GO:0016043 cellular component organization; GO:0022613 ribonucleoprotein complex biogenesis; GO:0022618 ribonucleoprotein complex assembly; GO:0006725 cellular aromatic compound metabolic process; GO:0044237 cellular metabolic process; GO:0071704 organic substance metabolic process; GO:0000398 mRNA splicing, via spliceosome; GO:0008152 metabolic process; …	GO:0005685 U1 snRNP; GO:0005686 U2 snRNP; GO:0005737 cytoplasm; GO:0005684 U2-type spliceosomal complex; GO:0032991 macromolecular complex; GO:0044424 intracellular part; GO:0005623 cell; GO:0071011 precatalytic spliceosome; GO:0044422 organelle part; GO:0097526 spliceosomal tri-snRNP complex; GO:1902494 catalytic complex; GO:0034719 SMN-Sm protein complex; GO:0044464 cell part; GO:0005622 intrac…	GO:0070990 snRNP binding; GO:0097159 organic cyclic compound binding; GO:1901363 heterocyclic compound binding; GO:0003723 RNA binding; GO:0005488 binding; GO:0044877 macromolecular complex binding; GO:0003676 nucleic acid binding; GO:0043021 ribonucleoprotein complex binding; GO:1990446 U1 snRNP binding;	K11087	SNRPD1, SMD1; small nuclear ribonucleoprotein D1	mmu03040 Spliceosome - Mus musculus (mouse); mmu05322 Systemic lupus erythematosus - Mus musculus (mouse);	IPR001163; IPR034102; IPR010920;	LSM domain, eukaryotic/archaea-type; Small nuclear ribonucleoprotein D1; LSM domain;
P62331	ADP-ribosylation factor 6	0.647	Down	Arf6	21.1	20.082	7.8251	10	3	3	5	5	3	3	3	3	348220000	537470000	0.786	1.214		cytoplasm	GO:0044700 single organism signaling; GO:0065008 regulation of biological quality; GO:0048732 gland development; GO:2000171 negative regulation of dendrite development; GO:0060491 regulation of cell projection assembly; GO:0030832 regulation of actin filament length; GO:0031347 regulation of defense response; GO:0015031 protein transport; GO:1903729 regulation of plasma membrane organization; GO:…	GO:0016020 membrane; GO:0044421 extracellular region part; GO:0005938 cell cortex; GO:0031410 cytoplasmic vesicle; GO:0031090 organelle membrane; GO:0030054 cell junction; GO:0071944 cell periphery; GO:0031982 vesicle; GO:0005737 cytoplasm; GO:0099568 cytoplasmic region; GO:0044433 cytoplasmic vesicle part; GO:0055038 recycling endosome membrane; GO:0044424 intracellular part; GO:0098858 actin-ba…	GO:1901265 nucleoside phosphate binding; GO:0047485 protein N-terminus binding; GO:0016817 hydrolase activity, acting on acid anhydrides; GO:0016787 hydrolase activity; GO:0005515 protein binding; GO:0031996 thioesterase binding; GO:1901363 heterocyclic compound binding; GO:0097159 organic cyclic compound binding; GO:0016462 pyrophosphatase activity; GO:0032553 ribonucleotide binding; GO:0003824 …	K07941	ARF6; ADP-ribosylation factor 6	mmu04014 Ras signaling pathway - Mus musculus (mouse); mmu04072 Phospholipase D signaling pathway - Mus musculus (mouse); mmu04144 Endocytosis - Mus musculus (mouse); mmu04666 Fc gamma R-mediated phagocytosis - Mus musculus (mouse);	IPR005225; IPR027417;	Small GTP-binding protein domain; P-loop containing nucleoside triphosphate hydrolase;
P62334	26S proteasome regulatory subunit 10B	0.559	Down	Psmc6	27.5	44.172	64.62	18	9	9	7	11	8	9	8	9	449750000	804820000	0.717	1.283		cytoplasm	GO:0060260 regulation of transcription initiation from RNA polymerase II promoter; GO:0032270 positive regulation of cellular protein metabolic process; GO:0031331 positive regulation of cellular catabolic process; GO:0009891 positive regulation of biosynthetic process; GO:0044699 single-organism process; GO:0036503 ERAD pathway; GO:0044237 cellular metabolic process; GO:0051130 positive regulati…	GO:0016020 membrane; GO:0044421 extracellular region part; GO:0005838 proteasome regulatory particle; GO:0031982 vesicle; GO:0005737 cytoplasm; GO:0032991 macromolecular complex; GO:0044424 intracellular part; GO:0005623 cell; GO:0044422 organelle part; GO:1905369 endopeptidase complex; GO:0070062 extracellular exosome; GO:0031974 membrane-enclosed lumen; GO:1902494 catalytic complex; GO:0070013 …	GO:1901265 nucleoside phosphate binding; GO:0016817 hydrolase activity, acting on acid anhydrides; GO:0005515 protein binding; GO:0016787 hydrolase activity; GO:0016887 ATPase activity; GO:0097159 organic cyclic compound binding; GO:1901363 heterocyclic compound binding; GO:0042802 identical protein binding; GO:0016462 pyrophosphatase activity; GO:0003824 catalytic activity; GO:0032553 ribonucleo…	K03064	PSMC6, RPT4; 26S proteasome regulatory subunit T4	mmu03050 Proteasome - Mus musculus (mouse); mmu05169 Epstein-Barr virus infection - Mus musculus (mouse);	IPR003593; IPR003959; IPR027417;	AAA+ ATPase domain; ATPase, AAA-type, core; P-loop containing nucleoside triphosphate hydrolase;
P62342	Thioredoxin reductase-like selenoprotein T	0.534	Down	Selenot	19.5	22.292	6.1082	3	3	3	1	2	3	3	3	3	19983000	37457000	0.696	1.304		plasma membrane	GO:0044700 single organism signaling; GO:0065008 regulation of biological quality; GO:0009914 hormone transport; GO:0071331 cellular response to hexose stimulus; GO:0009746 response to hexose; GO:0042593 glucose homeostasis; GO:0044699 single-organism process; GO:0009749 response to glucose; GO:0015031 protein transport; GO:0051234 establishment of localization; GO:0046879 hormone secretion; GO:0…	GO:0043226 organelle; GO:0043231 intracellular membrane-bounded organelle; GO:0043229 intracellular organelle; GO:0005783 endoplasmic reticulum; GO:0044464 cell part; GO:0005622 intracellular; GO:0005737 cytoplasm; GO:0012505 endomembrane system; GO:0044424 intracellular part; GO:0043227 membrane-bounded organelle; GO:0005623 cell; GO:0044444 cytoplasmic part;		K22366			IPR012336;	Thioredoxin-like fold;
P62830	60S ribosomal protein L23	0.404	Down	Rpl23	38.6	14.865	23.746	12	4	4	5	7	4	4	4	4	971550000	2400800000	0.576	1.424		cytoplasm	GO:0006518 peptide metabolic process; GO:0043043 peptide biosynthetic process; GO:0044267 cellular protein metabolic process; GO:0006807 nitrogen compound metabolic process; GO:0009058 biosynthetic process; GO:0043603 cellular amide metabolic process; GO:0044238 primary metabolic process; GO:1901566 organonitrogen compound biosynthetic process; GO:1901576 organic substance biosynthetic process; G…	GO:0016020 membrane; GO:0044421 extracellular region part; GO:0030054 cell junction; GO:0005737 cytoplasm; GO:0031982 vesicle; GO:0032991 macromolecular complex; GO:0044424 intracellular part; GO:0005623 cell; GO:0044422 organelle part; GO:0043228 non-membrane-bounded organelle; GO:0031974 membrane-enclosed lumen; GO:0070062 extracellular exosome; GO:0070013 intracellular organelle lumen; GO:0005…	GO:0097159 organic cyclic compound binding; GO:1901363 heterocyclic compound binding; GO:0003723 RNA binding; GO:0005488 binding; GO:0003676 nucleic acid binding; GO:0005515 protein binding; GO:0005198 structural molecule activity; GO:0003735 structural constituent of ribosome; GO:0070180 large ribosomal subunit rRNA binding; GO:0019843 rRNA binding;	K02894	RP-L23e, RPL23; large subunit ribosomal protein L23e	mmu03010 Ribosome - Mus musculus (mouse);
P62838	Ubiquitin-conjugating enzyme E2 D2	0.57	Down	Ube2d2	36.1	16.735	45.842	4	3	3	1	3	3	3	3	3	157270000	276230000	0.726	1.274		cytoplasm	GO:0070936 protein K48-linked ubiquitination; GO:0016567 protein ubiquitination; GO:0044267 cellular protein metabolic process; GO:0070647 protein modification by small protein conjugation or removal; GO:0051865 protein autoubiquitination; GO:0044238 primary metabolic process; GO:0044237 cellular metabolic process; GO:0000209 protein polyubiquitination; GO:0071704 organic substance metabolic proc…	GO:0044421 extracellular region part; GO:0031982 vesicle; GO:0032991 macromolecular complex; GO:0044424 intracellular part; GO:1990234 transferase complex; GO:0005623 cell; GO:0005576 extracellular region; GO:0043226 organelle; GO:0070062 extracellular exosome; GO:1902494 catalytic complex; GO:0005622 intracellular; GO:0044464 cell part; GO:1903561 extracellular vesicle; GO:0043234 protein comple…	GO:0005524 ATP binding; GO:1901265 nucleoside phosphate binding; GO:0019787 ubiquitin-like protein transferase activity; GO:0061631 ubiquitin conjugating enzyme activity; GO:0001882 nucleoside binding; GO:0043167 ion binding; GO:0005515 protein binding; GO:0000166 nucleotide binding; GO:0097159 organic cyclic compound binding; GO:1901363 heterocyclic compound binding; GO:0032549 ribonucleoside bi…	K06689	UBE2D, UBC4, UBC5; ubiquitin-conjugating enzyme E2 D [EC:2.3.2.23]	mmu04120 Ubiquitin mediated proteolysis - Mus musculus (mouse); mmu04141 Protein processing in endoplasmic reticulum - Mus musculus (mouse);	IPR016135; IPR000608;	Ubiquitin-conjugating enzyme/RWD-like; Ubiquitin-conjugating enzyme E2;
P62900	60S ribosomal protein L31	0.238	Down	Rpl31	12.8	14.463	2.0538	3	2	2	1	2	2	2	2	2	120550000	505410000	0.385	1.615		cytoplasm	GO:0006518 peptide metabolic process; GO:0043043 peptide biosynthetic process; GO:0044267 cellular protein metabolic process; GO:0006807 nitrogen compound metabolic process; GO:0009058 biosynthetic process; GO:0043603 cellular amide metabolic process; GO:0044238 primary metabolic process; GO:1901566 organonitrogen compound biosynthetic process; GO:1901576 organic substance biosynthetic process; G…	GO:0016020 membrane; GO:0044421 extracellular region part; GO:0030054 cell junction; GO:0005737 cytoplasm; GO:0031982 vesicle; GO:0032991 macromolecular complex; GO:0044424 intracellular part; GO:0005623 cell; GO:0044422 organelle part; GO:0043228 non-membrane-bounded organelle; GO:0031974 membrane-enclosed lumen; GO:0070062 extracellular exosome; GO:0005654 nucleoplasm; GO:0005925 focal adhesion…	GO:0097159 organic cyclic compound binding; GO:1901363 heterocyclic compound binding; GO:0003723 RNA binding; GO:0005488 binding; GO:0003676 nucleic acid binding; GO:0005515 protein binding; GO:0005198 structural molecule activity; GO:0003735 structural constituent of ribosome;	K02910	RP-L31e, RPL31; large subunit ribosomal protein L31e	mmu03010 Ribosome - Mus musculus (mouse);	IPR023621;	Ribosomal protein L31e domain;
P62960	Nuclease-sensitive element-binding protein 1	0.313	Down	Ybx1	10.6	35.73	13.043	8	3	3	2	6	3	3	3	3	193440000	617450000	0.477	1.523		nucleus	GO:0051093 negative regulation of developmental process; GO:0065008 regulation of biological quality; GO:1903608 protein localization to cytoplasmic stress granule; GO:0043009 chordate embryonic development; GO:0097659 nucleic acid-templated transcription; GO:0010608 posttranscriptional regulation of gene expression; GO:0043489 RNA stabilization; GO:0009891 positive regulation of biosynthetic pro…	GO:0016020 membrane; GO:0044421 extracellular region part; GO:0031090 organelle membrane; GO:0031982 vesicle; GO:0005737 cytoplasm; GO:0032991 macromolecular complex; GO:0044424 intracellular part; GO:0005623 cell; GO:0036464 cytoplasmic ribonucleoprotein granule; GO:0044422 organelle part; GO:0043228 non-membrane-bounded organelle; GO:0070062 extracellular exosome; GO:0031965 nuclear membrane; G…	GO:0003723 RNA binding; GO:0003677 DNA binding; GO:0000981 RNA polymerase II transcription factor activity, sequence-specific DNA binding; GO:0001228 transcriptional activator activity, RNA polymerase II transcription regulatory region sequence-specific binding; GO:0000976 transcription regulatory region sequence-specific DNA binding; GO:0001077 transcriptional activator activity, RNA polymerase …	K09276	YBX1, NSEP1; Y-box-binding protein 1		IPR012340; IPR011129; IPR002059;	Nucleic acid-binding, OB-fold; Cold shock domain; Cold-shock protein, DNA-binding;
P63024	Vesicle-associated membrane protein 3	0.597	Down	Vamp3	38.8	11.48	21.343	5	3	3	2	3	2	2	2	2	49343000	82626000	0.748	1.252		plasma membrane	GO:0044085 cellular component biogenesis; GO:0010256 endomembrane system organization; GO:0023051 regulation of signaling; GO:0048869 cellular developmental process; GO:0051046 regulation of secretion; GO:0090002 establishment of protein localization to plasma membrane; GO:0032989 cellular component morphogenesis; GO:0044699 single-organism process; GO:0015031 protein transport; GO:0051234 establ…	GO:0016020 membrane; GO:0016324 apical plasma membrane; GO:0031090 organelle membrane; GO:0031410 cytoplasmic vesicle; GO:0098796 membrane protein complex; GO:0030054 cell junction; GO:0071944 cell periphery; GO:0005737 cytoplasm; GO:0031982 vesicle; GO:0044433 cytoplasmic vesicle part; GO:0031224 intrinsic component of membrane; GO:0032991 macromolecular complex; GO:0044424 intracellular part; G…	GO:0017075 syntaxin-1 binding; GO:0005484 SNAP receptor activity; GO:0000149 SNARE binding; GO:0005515 protein binding; GO:0019905 syntaxin binding; GO:0005488 binding;	K13505	VAMP3; vesicle-associated membrane protein 3	mmu04130 SNARE interactions in vesicular transport - Mus musculus (mouse); mmu04145 Phagosome - Mus musculus (mouse);	IPR001388;	Synaptobrevin;
P63038	"60 kDa heat shock protein, mitochondrial"	0.222	Down	Hspd1	38.6	60.955	46.496	28	19	19	6	22	14	19	14	19	297070000	1341200000	0.363	1.637		mitochondria	GO:0044700 single organism signaling; GO:0002694 regulation of leukocyte activation; GO:0009593 detection of chemical stimulus; GO:0010941 regulation of cell death; GO:0032680 regulation of tumor necrosis factor production; GO:0043523 regulation of neuron apoptotic process; GO:0046683 response to organophosphorus; GO:0031347 regulation of defense response; GO:0044237 cellular metabolic process; G…	GO:0016020 membrane; GO:0044421 extracellular region part; GO:0031090 organelle membrane; GO:0098857 membrane microdomain; GO:0005737 cytoplasm; GO:0044438 microbody part; GO:0032991 macromolecular complex; GO:0044455 mitochondrial membrane part; GO:0005623 cell; GO:1902911 protein kinase complex; GO:0044422 organelle part; GO:0005769 early endosome; GO:0070062 extracellular exosome; GO:0043209 m…	GO:1901265 nucleoside phosphate binding; GO:0031625 ubiquitin protein ligase binding; GO:0042562 hormone binding; GO:0046983 protein dimerization activity; GO:0016787 hydrolase activity; GO:0005515 protein binding; GO:0044183 protein binding involved in protein folding; GO:0097159 organic cyclic compound binding; GO:1901363 heterocyclic compound binding; GO:0003824 catalytic activity; GO:0042277 …	K04077	groEL, HSPD1; chaperonin GroEL	mmu03018 RNA degradation - Mus musculus (mouse); mmu04940 Type I diabetes mellitus - Mus musculus (mouse); mmu05134 Legionellosis - Mus musculus (mouse); mmu05152 Tuberculosis - Mus musculus (mouse);	IPR027409; IPR027413;	GroEL-like apical domain; GroEL-like equatorial domain;
P63260	"Actin, cytoplasmic 2"	0.649	Down	Actg1	66.1	41.792	323.31	140	24	2	67	73	23	24	2	2	25148000000	38747000000	0.787	1.213		cytoskeleton	GO:0044085 cellular component biogenesis; GO:0007596 blood coagulation; GO:0065008 regulation of biological quality; GO:0048869 cellular developmental process; GO:0044699 single-organism process; GO:0032989 cellular component morphogenesis; GO:0048871 multicellular organismal homeostasis; GO:0009611 response to wounding; GO:0022610 biological adhesion; GO:0009605 response to external stimulus; GO…	GO:0016020 membrane; GO:0005615 extracellular space; GO:0044421 extracellular region part; GO:0030054 cell junction; GO:0071944 cell periphery; GO:0030016 myofibril; GO:0031982 vesicle; GO:0005737 cytoplasm; GO:0032991 macromolecular complex; GO:0044424 intracellular part; GO:0099512 supramolecular fiber; GO:0005623 cell; GO:0099080 supramolecular complex; GO:0044422 organelle part; GO:0043228 no…	GO:0005524 ATP binding; GO:1901265 nucleoside phosphate binding; GO:0031625 ubiquitin protein ligase binding; GO:0001882 nucleoside binding; GO:0043167 ion binding; GO:0005515 protein binding; GO:0000166 nucleotide binding; GO:0097159 organic cyclic compound binding; GO:1901363 heterocyclic compound binding; GO:0032549 ribonucleoside binding; GO:0097367 carbohydrate derivative binding; GO:0042802…	K05692	ACTB_G1; actin beta/gamma 1	mmu04015 Rap1 signaling pathway - Mus musculus (mouse); mmu04145 Phagosome - Mus musculus (mouse); mmu04210 Apoptosis - Mus musculus (mouse); mmu04390 Hippo signaling pathway - Mus musculus (mouse); mmu04510 Focal adhesion - Mus musculus (mouse); mmu04520 Adherens junction - Mus musculus (mouse); mmu04530 Tight junction - Mus musculus (mouse); mmu04611 Platelet activation - Mus musculus (mouse); …
P68033	"Actin, alpha cardiac muscle 1"	0.504	Down	Actc1	52.3	42.019	73.965	16	17	6	7	9	17	17	6	6	837780000	1663500000	0.67	1.33		cytoskeleton	GO:0044085 cellular component biogenesis; GO:0030048 actin filament-based movement; GO:0090130 tissue migration; GO:0010941 regulation of cell death; GO:0003012 muscle system process; GO:0070252 actin-mediated cell contraction; GO:0060415 muscle tissue morphogenesis; GO:0048869 cellular developmental process; GO:0032989 cellular component morphogenesis; GO:0044699 single-organism process; GO:0048…	GO:0016020 membrane; GO:0005615 extracellular space; GO:0044421 extracellular region part; GO:0030054 cell junction; GO:0030016 myofibril; GO:0031982 vesicle; GO:0005737 cytoplasm; GO:0099512 supramolecular fiber; GO:0044424 intracellular part; GO:0098858 actin-based cell projection; GO:0099080 supramolecular complex; GO:0005623 cell; GO:0031674 I band; GO:0044422 organelle part; GO:0043228 non-m…	GO:0005524 ATP binding; GO:1901265 nucleoside phosphate binding; GO:0001882 nucleoside binding; GO:0043167 ion binding; GO:0016817 hydrolase activity, acting on acid anhydrides; GO:0005515 protein binding; GO:0016787 hydrolase activity; GO:0000166 nucleotide binding; GO:0017111 nucleoside-triphosphatase activity; GO:0016887 ATPase activity; GO:0097159 organic cyclic compound binding; GO:1901363 h…	K12314	ACTC1; actin, alpha cardiac muscle	mmu04260 Cardiac muscle contraction - Mus musculus (mouse); mmu04261 Adrenergic signaling in cardiomyocytes - Mus musculus (mouse); mmu05410 Hypertrophic cardiomyopathy (HCM) - Mus musculus (mouse); mmu05414 Dilated cardiomyopathy (DCM) - Mus musculus (mouse);
P68373	Tubulin alpha-1C chain	0.613	Down	Tuba1c	42.1	49.909	107.77	47	17	1	24	23	17	17	1	1	2896800000	4727800000	0.76	1.24		cytoskeleton	GO:0016043 cellular component organization; GO:0007010 cytoskeleton organization; GO:0007017 microtubule-based process; GO:0009987 cellular process; GO:0006996 organelle organization; GO:0071840 cellular component organization or biogenesis;	GO:0043229 intracellular organelle; GO:0099513 polymeric cytoskeletal fiber; GO:0005874 microtubule; GO:0005881 cytoplasmic microtubule; GO:0043232 intracellular non-membrane-bounded organelle; GO:0044430 cytoskeletal part; GO:0031982 vesicle; GO:0005737 cytoplasm; GO:0044446 intracellular organelle part; GO:0099512 supramolecular fiber; GO:0044424 intracellular part; GO:0099080 supramolecular co…	GO:1901265 nucleoside phosphate binding; GO:0001882 nucleoside binding; GO:0043167 ion binding; GO:0016817 hydrolase activity, acting on acid anhydrides; GO:0016787 hydrolase activity; GO:0000166 nucleotide binding; GO:0017111 nucleoside-triphosphatase activity; GO:1901363 heterocyclic compound binding; GO:0097159 organic cyclic compound binding; GO:0032549 ribonucleoside binding; GO:0097367 carb…	K07374	TUBA; tubulin alpha	mmu04145 Phagosome - Mus musculus (mouse); mmu04210 Apoptosis - Mus musculus (mouse); mmu04530 Tight junction - Mus musculus (mouse); mmu04540 Gap junction - Mus musculus (mouse);	IPR003008; IPR023123; IPR008280; IPR018316;	Tubulin/FtsZ, GTPase domain; Tubulin, C-terminal; Tubulin/FtsZ, C-terminal; Tubulin/FtsZ, 2-layer sandwich domain;
P70303	CTP synthase 2	0.652	Down	Ctps2	7.8	65.514	4.8565	5	4	3	1	4	4	4	3	3	18120000	27788000	0.789	1.211		peroxisome	GO:0009116 nucleoside metabolic process; GO:0046132 pyrimidine ribonucleoside biosynthetic process; GO:0009147 pyrimidine nucleoside triphosphate metabolic process; GO:0009117 nucleotide metabolic process; GO:0044699 single-organism process; GO:0009163 nucleoside biosynthetic process; GO:0009058 biosynthetic process; GO:0046036 CTP metabolic process; GO:0044237 cellular metabolic process; GO:0006…	GO:0043226 organelle; GO:0043231 intracellular membrane-bounded organelle; GO:0043229 intracellular organelle; GO:0044464 cell part; GO:0005622 intracellular; GO:0005737 cytoplasm; GO:0044424 intracellular part; GO:0043227 membrane-bounded organelle; GO:0005623 cell; GO:0005739 mitochondrion; GO:0044444 cytoplasmic part;	GO:0005524 ATP binding; GO:1901265 nucleoside phosphate binding; GO:0016874 ligase activity; GO:0001882 nucleoside binding; GO:0043167 ion binding; GO:0000166 nucleotide binding; GO:0016879 ligase activity, forming carbon-nitrogen bonds; GO:0097159 organic cyclic compound binding; GO:1901363 heterocyclic compound binding; GO:0032549 ribonucleoside binding; GO:0097367 carbohydrate derivative bindi…	K01937	pyrG, CTPS; CTP synthase [EC:6.3.4.2]	mmu00240 Pyrimidine metabolism - Mus musculus (mouse); mmu01100 Metabolic pathways - Mus musculus (mouse);	IPR027417; IPR017456; IPR017926; IPR033828; IPR029062;	P-loop containing nucleoside triphosphate hydrolase; CTP synthase, N-terminal; Glutamine amidotransferase; CTP synthase GATase domain; Class I glutamine amidotransferase-like;
P70349	Histidine triad nucleotide-binding protein 1	0.479	Down	Hint1	18.3	13.777	3.4813	3	2	2	1	2	2	2	2	2	47594000	99216000	0.648	1.352		cytoplasm	GO:0050850 positive regulation of calcium-mediated signaling; GO:0044700 single organism signaling; GO:0097659 nucleic acid-templated transcription; GO:0009117 nucleotide metabolic process; GO:0023051 regulation of signaling; GO:1902533 positive regulation of intracellular signal transduction; GO:0044699 single-organism process; GO:0009058 biosynthetic process; GO:0044237 cellular metabolic proce…	GO:0016020 membrane; GO:0044421 extracellular region part; GO:0071944 cell periphery; GO:0005737 cytoplasm; GO:0031982 vesicle; GO:0032991 macromolecular complex; GO:0044424 intracellular part; GO:0005623 cell; GO:0044422 organelle part; GO:0000118 histone deacetylase complex; GO:0031974 membrane-enclosed lumen; GO:0070062 extracellular exosome; GO:0005654 nucleoplasm; GO:1902494 catalytic comple…	GO:0097159 organic cyclic compound binding; GO:1901363 heterocyclic compound binding; GO:0016787 hydrolase activity; GO:0000166 nucleotide binding; GO:1901265 nucleoside phosphate binding; GO:0003824 catalytic activity; GO:0005488 binding; GO:0036094 small molecule binding;	K02503	HINT1, hinT, hit; histidine triad (HIT) family protein		IPR011146;	HIT-like domain;
P70380	Interleukin-18	0.423	Down	Il18	21.9	22.135	108.25	4	4	4	0	4	2	4	2	4	24413000	57653000	0.595	1.405		cytoskeleton	GO:0044700 single organism signaling; GO:0010744 positive regulation of macrophage derived foam cell differentiation; GO:0002694 regulation of leukocyte activation; GO:0042231 interleukin-13 biosynthetic process; GO:0009891 positive regulation of biosynthetic process; GO:0070328 triglyceride homeostasis; GO:0044237 cellular metabolic process; GO:0009607 response to biotic stimulus; GO:0001525 ang…	GO:0070062 extracellular exosome; GO:0043226 organelle; GO:0005615 extracellular space; GO:0044421 extracellular region part; GO:0005622 intracellular; GO:0044464 cell part; GO:0031982 vesicle; GO:1903561 extracellular vesicle; GO:0005623 cell; GO:0043227 membrane-bounded organelle; GO:0005576 extracellular region; GO:0043230 extracellular organelle;	GO:0005125 cytokine activity; GO:0005515 protein binding; GO:0005102 receptor binding; GO:0005488 binding;	K05482	IL18, IL1F4; interleukin 18	mmu04060 Cytokine-cytokine receptor interaction - Mus musculus (mouse); mmu04621 NOD-like receptor signaling pathway - Mus musculus (mouse); mmu04623 Cytosolic DNA-sensing pathway - Mus musculus (mouse); mmu05132 Salmonella infection - Mus musculus (mouse); mmu05134 Legionellosis - Mus musculus (mouse); mmu05143 African trypanosomiasis - Mus musculus (mouse); mmu05144 Malaria - Mus musculus (mous…
P84099	60S ribosomal protein L19	0.612	Down	Rpl19	12.2	23.466	2.6644	7	3	3	4	3	3	3	3	3	508780000	831850000	0.759	1.241		cytoplasm	GO:0006518 peptide metabolic process; GO:0043043 peptide biosynthetic process; GO:0044267 cellular protein metabolic process; GO:0006807 nitrogen compound metabolic process; GO:0009058 biosynthetic process; GO:0043603 cellular amide metabolic process; GO:0044238 primary metabolic process; GO:1901566 organonitrogen compound biosynthetic process; GO:1901576 organic substance biosynthetic process; G…	GO:0005840 ribosome; GO:0043229 intracellular organelle; GO:0016020 membrane; GO:0043232 intracellular non-membrane-bounded organelle; GO:0022625 cytosolic large ribosomal subunit; GO:0030054 cell junction; GO:0044446 intracellular organelle part; GO:0005737 cytoplasm; GO:0070161 anchoring junction; GO:0032991 macromolecular complex; GO:0044424 intracellular part; GO:0005829 cytosol; GO:0005623 c…	GO:0097159 organic cyclic compound binding; GO:1901363 heterocyclic compound binding; GO:0003723 RNA binding; GO:0005488 binding; GO:0003676 nucleic acid binding; GO:0005198 structural molecule activity; GO:0003735 structural constituent of ribosome;	K02885	RP-L19e, RPL19; large subunit ribosomal protein L19e	mmu03010 Ribosome - Mus musculus (mouse);	IPR000196; IPR015974; IPR033935; IPR015972;	Ribosomal protein L19/L19e; Ribosomal protein L19/L19e, domain 3; Ribosomal protein L19, eukaryotic; Ribosomal protein L19/L19e, domain 1;
P97310	DNA replication licensing factor MCM2	0.567	Down	Mcm2	11.1	102.08	13.619	13	8	8	5	8	6	8	6	8	93222000	164160000	0.724	1.276		nucleus	GO:0044085 cellular component biogenesis; GO:0006268 DNA unwinding involved in DNA replication; GO:0032392 DNA geometric change; GO:0044699 single-organism process; GO:0009058 biosynthetic process; GO:0071345 cellular response to cytokine stimulus; GO:0044237 cellular metabolic process; GO:0008152 metabolic process; GO:0006334 nucleosome assembly; GO:0022607 cellular component assembly; GO:006500…	GO:0000784 nuclear chromosome, telomeric region; GO:0000781 chromosome, telomeric region; GO:0005737 cytoplasm; GO:0032991 macromolecular complex; GO:0044424 intracellular part; GO:0042555 MCM complex; GO:0005623 cell; GO:0044422 organelle part; GO:0044427 chromosomal part; GO:0043228 non-membrane-bounded organelle; GO:0005856 cytoskeleton; GO:0031974 membrane-enclosed lumen; GO:0005654 nucleopla…	GO:1901265 nucleoside phosphate binding; GO:0003690 double-stranded DNA binding; GO:0016817 hydrolase activity, acting on acid anhydrides; GO:0016787 hydrolase activity; GO:0005515 protein binding; GO:1901363 heterocyclic compound binding; GO:0097159 organic cyclic compound binding; GO:0016462 pyrophosphatase activity; GO:0003824 catalytic activity; GO:0032553 ribonucleotide binding; GO:0005488 b…	K02540	MCM2; DNA replication licensing factor MCM2 [EC:3.6.4.12]	mmu03030 DNA replication - Mus musculus (mouse); mmu04110 Cell cycle - Mus musculus (mouse);	IPR012340; IPR001208; IPR033762; IPR027417; IPR027925;	Nucleic acid-binding, OB-fold; MCM domain; MCM OB domain; P-loop containing nucleoside triphosphate hydrolase; MCM N-terminal domain;
P97478	"5-demethoxyubiquinone hydroxylase, mitochondrial"	0.585	Down	Coq7	12.4	24.041	4.0522	4	2	2	2	2	2	2	2	2	23103000	39472000	0.738	1.262		mitochondria	GO:0042181 ketone biosynthetic process; GO:0009116 nucleoside metabolic process; GO:0035148 tube formation; GO:0043009 chordate embryonic development; GO:0009891 positive regulation of biosynthetic process; GO:0032989 cellular component morphogenesis; GO:0044237 cellular metabolic process; GO:0008152 metabolic process; GO:0006091 generation of precursor metabolites and energy; GO:0042180 cellular…	GO:0043229 intracellular organelle; GO:0016020 membrane; GO:0044429 mitochondrial part; GO:0031090 organelle membrane; GO:0031967 organelle envelope; GO:0044446 intracellular organelle part; GO:0005737 cytoplasm; GO:0044424 intracellular part; GO:0005623 cell; GO:0044422 organelle part; GO:0005739 mitochondrion; GO:0005740 mitochondrial envelope; GO:0043231 intracellular membrane-bounded organell…	GO:0003824 catalytic activity; GO:0005488 binding; GO:0043167 ion binding; GO:0043169 cation binding; GO:0046872 metal ion binding; GO:0003682 chromatin binding; GO:0004497 monooxygenase activity; GO:0016491 oxidoreductase activity;	K06134	COQ7; ubiquinone biosynthesis monooxygenase Coq7 [EC:1.14.13.-]	mmu00130 Ubiquinone and other terpenoid-quinone biosynthesis - Mus musculus (mouse); mmu01100 Metabolic pathways - Mus musculus (mouse);	IPR012347; IPR009078;	Ferritin-related; Ferritin-like superfamily;
Q01405	Protein transport protein Sec23A	0.623	Down	Sec23a	34	86.161	200.23	45	22	20	14	31	16	22	14	20	1058500000	1698400000	0.768	1.232		cytoplasm	GO:0046907 intracellular transport; GO:0016192 vesicle-mediated transport; GO:0048193 Golgi vesicle transport; GO:0071702 organic substance transport; GO:0015031 protein transport; GO:0051641 cellular localization; GO:0051234 establishment of localization; GO:0006810 transport; GO:0045184 establishment of protein localization; GO:0070727 cellular macromolecule localization; GO:0051649 establishme…	GO:0005790 smooth endoplasmic reticulum; GO:0030658 transport vesicle membrane; GO:0016020 membrane; GO:0042175 nuclear outer membrane-endoplasmic reticulum membrane network; GO:0005783 endoplasmic reticulum; GO:0031410 cytoplasmic vesicle; GO:0031090 organelle membrane; GO:0098796 membrane protein complex; GO:0031982 vesicle; GO:0005737 cytoplasm; GO:0044433 cytoplasmic vesicle part; GO:0032991 …	GO:0043169 cation binding; GO:0046872 metal ion binding; GO:0005515 protein binding; GO:0008270 zinc ion binding; GO:0046914 transition metal ion binding; GO:0005488 binding; GO:0043167 ion binding;	K14006	SEC23; protein transport protein SEC23	mmu04141 Protein processing in endoplasmic reticulum - Mus musculus (mouse);	IPR006900; IPR012990; IPR006896; IPR006895; IPR029006; IPR002035; IPR007123;	Sec23/Sec24, helical domain; Sec23/Sec24 beta-sandwich; Sec23/Sec24, trunk domain; Zinc finger, Sec23/Sec24-type; ADF-H/Gelsolin-like domain; von Willebrand factor, type A; Gelsolin-like domain;
Q02819	Nucleobindin-1	0.222	Down	Nucb1	25.5	53.408	37.028	15	11	11	4	11	7	11	7	11	129270000	582460000	0.363	1.637		extracellular	GO:0072718 response to cisplatin; GO:1903533 regulation of protein targeting; GO:0051049 regulation of transport; GO:0032386 regulation of intracellular transport; GO:0050896 response to stimulus; GO:0070201 regulation of establishment of protein localization; GO:0060341 regulation of cellular localization; GO:0042221 response to chemical; GO:0050789 regulation of biological process; GO:0032879 r…	GO:0016020 membrane; GO:0005783 endoplasmic reticulum; GO:0005615 extracellular space; GO:0044421 extracellular region part; GO:0019898 extrinsic component of membrane; GO:0031410 cytoplasmic vesicle; GO:0031090 organelle membrane; GO:0031982 vesicle; GO:0005801 cis-Golgi network; GO:0005737 cytoplasm; GO:0044424 intracellular part; GO:0005623 cell; GO:0044422 organelle part; GO:0005769 early end…	GO:0097159 organic cyclic compound binding; GO:1901363 heterocyclic compound binding; GO:0003677 DNA binding; GO:0005488 binding; GO:0043167 ion binding; GO:0003676 nucleic acid binding; GO:0043169 cation binding; GO:0046872 metal ion binding; GO:0005515 protein binding; GO:0001965 G-protein alpha-subunit binding; GO:0005509 calcium ion binding;	K20371	NUCB; nucleobindin		IPR011992; IPR002048;	EF-hand domain pair; EF-hand domain;
Q03265	"ATP synthase subunit alpha, mitochondrial"	0.522	Down	Atp5f1a	21.5	59.752	86.779	26	12	12	10	16	12	11	12	11	3019100000	5781100000	0.686	1.314		mitochondria	GO:0009116 nucleoside metabolic process; GO:0042278 purine nucleoside metabolic process; GO:0009167 purine ribonucleoside monophosphate metabolic process; GO:0090662 ATP hydrolysis coupled transmembrane transport; GO:0009117 nucleotide metabolic process; GO:0044699 single-organism process; GO:0009058 biosynthetic process; GO:0009163 nucleoside biosynthetic process; GO:0046129 purine ribonucleosid…	GO:0016020 membrane; GO:0044421 extracellular region part; GO:0098800 inner mitochondrial membrane protein complex; GO:0031090 organelle membrane; GO:0098796 membrane protein complex; GO:0071944 cell periphery; GO:0031982 vesicle; GO:0005737 cytoplasm; GO:0032991 macromolecular complex; GO:0098798 mitochondrial protein complex; GO:0044424 intracellular part; GO:0044455 mitochondrial membrane part…	GO:0042625 ATPase coupled ion transmembrane transporter activity; GO:1901265 nucleoside phosphate binding; GO:0005102 receptor binding; GO:0015399 primary active transmembrane transporter activity; GO:0022892 substrate-specific transporter activity; GO:0016817 hydrolase activity, acting on acid anhydrides; GO:0044769 ATPase activity, coupled to transmembrane movement of ions, rotational mechanism…	K02132	ATPeF1A, ATP5A1, ATP1; F-type H+-transporting ATPase subunit alpha	mmu00190 Oxidative phosphorylation - Mus musculus (mouse); mmu01100 Metabolic pathways - Mus musculus (mouse); mmu04714 Thermogenesis - Mus musculus (mouse); mmu05010 Alzheimer disease - Mus musculus (mouse); mmu05012 Parkinson disease - Mus musculus (mouse); mmu05016 Huntington disease - Mus musculus (mouse);	IPR000793; IPR004100; IPR000194; IPR027417; IPR023366; IPR033732;	ATP synthase, alpha subunit, C-terminal; ATPase, F1/V1/A1 complex, alpha/beta subunit, N-terminal domain; ATPase, F1/V1/A1 complex, alpha/beta subunit, nucleotide-binding domain; P-loop containing nucleoside triphosphate hydrolase; ATP synthase subunit alpha-like domain; ATP synthase, F1 complex, alpha subunit nucleotide-binding domain;
Q05921	2-5A-dependent ribonuclease	0.361	Down	Rnasel	4.1	83.274	1.9568	2	2	2	0	2	2	2	2	2	19785000	54778000	0.531	1.469		nucleus	GO:0044085 cellular component biogenesis; GO:0022613 ribonucleoprotein complex biogenesis; GO:0065008 regulation of biological quality; GO:0010608 posttranscriptional regulation of gene expression; GO:0048869 cellular developmental process; GO:0009891 positive regulation of biosynthetic process; GO:0098542 defense response to other organism; GO:0044699 single-organism process; GO:0044764 multi-or…	GO:0043229 intracellular organelle; GO:0044446 intracellular organelle part; GO:0005737 cytoplasm; GO:0031981 nuclear lumen; GO:0044424 intracellular part; GO:0005623 cell; GO:0044422 organelle part; GO:0005739 mitochondrion; GO:0043231 intracellular membrane-bounded organelle; GO:0043226 organelle; GO:0031974 membrane-enclosed lumen; GO:0005634 nucleus; GO:0070013 intracellular organelle lumen; …	GO:1901265 nucleoside phosphate binding; GO:0016773 phosphotransferase activity, alcohol group as acceptor; GO:0016787 hydrolase activity; GO:0005515 protein binding; GO:0004672 protein kinase activity; GO:1901363 heterocyclic compound binding; GO:0097159 organic cyclic compound binding; GO:0016301 kinase activity; GO:0003824 catalytic activity; GO:0032553 ribonucleotide binding; GO:0005488 bindi…	K01165	RNASEL; ribonuclease L	mmu04621 NOD-like receptor signaling pathway - Mus musculus (mouse); mmu05160 Hepatitis C - Mus musculus (mouse); mmu05164 Influenza A - Mus musculus (mouse); mmu05168 Herpes simplex infection - Mus musculus (mouse);	IPR000719; IPR020683; IPR018997; IPR010513; IPR011009;	Protein kinase domain; Ankyrin repeat-containing domain; PUB domain; KEN domain; Protein kinase-like domain;
Q06890	Clusterin	0.584	Down	Clu	9.4	51.655	8.6155	8	3	3	4	4	3	3	3	3	76040000	130330000	0.737	1.263		extracellular	GO:0044085 cellular component biogenesis; GO:0044700 single organism signaling; GO:1902430 negative regulation of beta-amyloid formation; GO:0010941 regulation of cell death; GO:1905892 negative regulation of cellular response to thapsigargin; GO:0007272 ensheathment of neurons; GO:0032680 regulation of tumor necrosis factor production; GO:0032436 positive regulation of proteasomal ubiquitin-depe…	GO:0030425 dendrite; GO:0016020 membrane; GO:0005615 extracellular space; GO:0044421 extracellular region part; GO:0005783 endoplasmic reticulum; GO:0031090 organelle membrane; GO:0031410 cytoplasmic vesicle; GO:0071944 cell periphery; GO:0034358 plasma lipoprotein particle; GO:0031982 vesicle; GO:0005737 cytoplasm; GO:0032991 macromolecular complex; GO:0044424 intracellular part; GO:0005623 cell…	GO:0051787 misfolded protein binding; GO:0005515 protein binding; GO:0031625 ubiquitin protein ligase binding; GO:0044389 ubiquitin-like protein ligase binding; GO:0005488 binding; GO:0019899 enzyme binding;	K17252	CLU; clusterin	mmu04610 Complement and coagulation cascades - Mus musculus (mouse);	IPR016015; IPR016014;	Clusterin, C-terminal; Clusterin, N-terminal;
Q2TPA8	Hydroxysteroid dehydrogenase-like protein 2	0.48	Down	Hsdl2	5.9	54.208	5.1377	3	2	2	1	2	2	2	2	2	7285300	15182000	0.649	1.351		cytoplasm	GO:0044699 single-organism process; GO:0008152 metabolic process; GO:0055114 oxidation-reduction process; GO:0044710 single-organism metabolic process;	GO:0043226 organelle; GO:0043231 intracellular membrane-bounded organelle; GO:0043229 intracellular organelle; GO:0016020 membrane; GO:0044464 cell part; GO:0005622 intracellular; GO:0005777 peroxisome; GO:0042579 microbody; GO:0005737 cytoplasm; GO:0044424 intracellular part; GO:0005623 cell; GO:0043227 membrane-bounded organelle; GO:0005739 mitochondrion; GO:0044444 cytoplasmic part;	GO:0003824 catalytic activity; GO:0016491 oxidoreductase activity;				IPR003033; IPR016040;	SCP2 sterol-binding domain; NAD(P)-binding domain;
Q3TCH7	Cullin-4A	0.35	Down	Cul4a	6.5	87.752	7.5226	4	4	1	1	3	3	4	1	1	26826000	76523000	0.519	1.481		cytoplasm	GO:0002762 negative regulation of myeloid leukocyte differentiation; GO:0043009 chordate embryonic development; GO:0010564 regulation of cell cycle process; GO:0044237 cellular metabolic process; GO:0030852 regulation of granulocyte differentiation; GO:0008152 metabolic process; GO:1901990 regulation of mitotic cell cycle phase transition; GO:0019538 protein metabolic process; GO:0043170 macromol…	GO:0080008 Cul4-RING E3 ubiquitin ligase complex; GO:1902494 catalytic complex; GO:0031464 Cul4A-RING E3 ubiquitin ligase complex; GO:0044464 cell part; GO:0005622 intracellular; GO:0031461 cullin-RING ubiquitin ligase complex; GO:0032991 macromolecular complex; GO:0044424 intracellular part; GO:1990234 transferase complex; GO:0005623 cell; GO:0000151 ubiquitin ligase complex;	GO:0005515 protein binding; GO:0031625 ubiquitin protein ligase binding; GO:0044389 ubiquitin-like protein ligase binding; GO:0005488 binding; GO:0019899 enzyme binding;	K10609	CUL4; cullin 4	mmu03420 Nucleotide excision repair - Mus musculus (mouse); mmu04120 Ubiquitin mediated proteolysis - Mus musculus (mouse); mmu05170 Human immunodeficiency virus 1 infection - Mus musculus (mouse);	IPR011991; IPR019559; IPR016158; IPR001373; IPR016159;	Winged helix-turn-helix DNA-binding domain; Cullin protein, neddylation domain; Cullin homology; Cullin, N-terminal; Cullin repeat-like-containing domain;
Q3TCJ1	BRISC complex subunit Abraxas 2	0.543	Down	Abraxas2	6.7	46.942	5.7246	3	2	2	1	2	2	2	2	2	19106000	35154000	0.704	1.296		peroxisome	GO:0044085 cellular component biogenesis; GO:0070646 protein modification by small protein removal; GO:0010941 regulation of cell death; GO:0070417 cellular response to cold; GO:0007067 mitotic nuclear division; GO:0044699 single-organism process; GO:0044237 cellular metabolic process; GO:0070536 protein K63-linked deubiquitination; GO:0002931 response to ischemia; GO:0008152 metabolic process; G…	GO:0043229 intracellular organelle; GO:0099513 polymeric cytoskeletal fiber; GO:0000922 spindle pole; GO:0005874 microtubule; GO:0043232 intracellular non-membrane-bounded organelle; GO:0044430 cytoskeletal part; GO:0005737 cytoplasm; GO:0044446 intracellular organelle part; GO:0032991 macromolecular complex; GO:0099512 supramolecular fiber; GO:0044424 intracellular part; GO:0099080 supramolecula…	GO:0031593 polyubiquitin binding; GO:0008092 cytoskeletal protein binding; GO:0008017 microtubule binding; GO:0005488 binding; GO:0015631 tubulin binding; GO:0043130 ubiquitin binding; GO:0005515 protein binding; GO:0032182 ubiquitin-like protein binding;	K20799	FAM175B, ABRO1; BRISC complex subunit Abro1
Q3TDQ1	Dolichyl-diphosphooligosaccharide--protein glycosyltransferase subunit STT3B	0.456	Down	Stt3b	9	93.245	10.478	6	6	5	2	4	6	6	5	5	89982000	197530000	0.626	1.374		plasma membrane	GO:0043687 post-translational protein modification; GO:0033554 cellular response to stress; GO:0043413 macromolecule glycosylation; GO:0051603 proteolysis involved in cellular protein catabolic process; GO:0044257 cellular protein catabolic process; GO:0034976 response to endoplasmic reticulum stress; GO:0044267 cellular protein metabolic process; GO:0044699 single-organism process; GO:0036503 ER…	GO:0043229 intracellular organelle; GO:0016020 membrane; GO:0042175 nuclear outer membrane-endoplasmic reticulum membrane network; GO:0005783 endoplasmic reticulum; GO:0044446 intracellular organelle part; GO:0005737 cytoplasm; GO:0031224 intrinsic component of membrane; GO:0032991 macromolecular complex; GO:0012505 endomembrane system; GO:0044424 intracellular part; GO:0008250 oligosaccharyltran…	GO:0004579 dolichyl-diphosphooligosaccharide-protein glycotransferase activity; GO:0016757 transferase activity, transferring glycosyl groups; GO:0016758 transferase activity, transferring hexosyl groups; GO:0003824 catalytic activity; GO:0016740 transferase activity; GO:0004576 oligosaccharyl transferase activity;	K07151	STT3; dolichyl-diphosphooligosaccharide---protein glycosyltransferase [EC:2.4.99.18]	mmu00510 N-Glycan biosynthesis - Mus musculus (mouse); mmu01100 Metabolic pathways - Mus musculus (mouse); mmu04141 Protein processing in endoplasmic reticulum - Mus musculus (mouse);
Q3TIU4	"2',5'-phosphodiesterase 12"	0.567	Down	Pde12	7.9	67.513	12.986	4	2	2	1	3	1	2	1	2	22814000	40219000	0.724	1.276		mitochondria	GO:0006396 RNA processing; GO:0006725 cellular aromatic compound metabolic process; GO:1901360 organic cyclic compound metabolic process; GO:0006807 nitrogen compound metabolic process; GO:0090503 RNA phosphodiester bond hydrolysis, exonucleolytic; GO:0044238 primary metabolic process; GO:0044237 cellular metabolic process; GO:0071704 organic substance metabolic process; GO:0006397 mRNA processin…	GO:0005759 mitochondrial matrix; GO:0043229 intracellular organelle; GO:0044429 mitochondrial part; GO:0005737 cytoplasm; GO:0044446 intracellular organelle part; GO:0044424 intracellular part; GO:0005623 cell; GO:0005739 mitochondrion; GO:0044422 organelle part; GO:0031974 membrane-enclosed lumen; GO:0043226 organelle; GO:0043231 intracellular membrane-bounded organelle; GO:0070013 intracellular…	GO:0000175 3'-5'-exoribonuclease activity; GO:0043167 ion binding; GO:0016896 exoribonuclease activity, producing 5'-phosphomonoesters; GO:0008408 3'-5' exonuclease activity; GO:0016787 hydrolase activity; GO:0016796 exonuclease activity, active with either ribo- or deoxyribonucleic acids and producing 5'-phosphomonoesters; GO:0004535 poly(A)-specific ribonuclease activity; GO:0003824 catalytic a…	K19612	PDE12; 2',5'-phosphodiesterase [EC:3.1.13.4 3.1.4.-]		IPR005135;	Endonuclease/exonuclease/phosphatase;
Q3TIX9	U4/U6.U5 tri-snRNP-associated protein 2	0.468	Down	Usp39	7.8	65.146	4.0164	3	3	3	1	2	2	3	2	3	16113000	34365000	0.638	1.362		nucleus	GO:0044085 cellular component biogenesis; GO:0016043 cellular component organization; GO:0070646 protein modification by small protein removal; GO:0022613 ribonucleoprotein complex biogenesis; GO:0022618 ribonucleoprotein complex assembly; GO:0006725 cellular aromatic compound metabolic process; GO:0044267 cellular protein metabolic process; GO:0044699 single-organism process; GO:0016579 protein …	GO:0043229 intracellular organelle; GO:0044446 intracellular organelle part; GO:0032991 macromolecular complex; GO:0031981 nuclear lumen; GO:0044424 intracellular part; GO:0005681 spliceosomal complex; GO:0005623 cell; GO:0044422 organelle part; GO:0043226 organelle; GO:0043231 intracellular membrane-bounded organelle; GO:0031974 membrane-enclosed lumen; GO:0005654 nucleoplasm; GO:0005634 nucleus…	GO:0008233 peptidase activity; GO:0046914 transition metal ion binding; GO:0036459 thiol-dependent ubiquitinyl hydrolase activity; GO:0003824 catalytic activity; GO:0005488 binding; GO:0043167 ion binding; GO:0046872 metal ion binding; GO:0043169 cation binding; GO:0101005 ubiquitinyl hydrolase activity; GO:0070011 peptidase activity, acting on L-amino acid peptides; GO:0019783 ubiquitin-like pro…	K12847	USP39, SAD1; U4/U6.U5 tri-snRNP-associated protein 2	mmu03040 Spliceosome - Mus musculus (mouse);	IPR001607; IPR013083; IPR028889; IPR001394;	Zinc finger, UBP-type; Zinc finger, RING/FYVE/PHD-type; Ubiquitin specific protease domain; Peptidase C19, ubiquitin carboxyl-terminal hydrolase;
Q3TPX4	Exocyst complex component 5	0.612	Down	Exoc5	3.1	81.737	1.7254	2	2	2	1	1	2	2	2	2	12703000	20749000	0.759	1.241		cytoplasm	GO:0016043 cellular component organization; GO:0098876 vesicle-mediated transport to the plasma membrane; GO:0016192 vesicle-mediated transport; GO:0044763 single-organism cellular process; GO:0044699 single-organism process; GO:0048193 Golgi vesicle transport; GO:0071702 organic substance transport; GO:0048278 vesicle docking; GO:0022406 membrane docking; GO:0015031 protein transport; GO:0051234…	GO:0005938 cell cortex; GO:0071944 cell periphery; GO:0099568 cytoplasmic region; GO:0005737 cytoplasm; GO:0032991 macromolecular complex; GO:0044424 intracellular part; GO:0000145 exocyst; GO:0005829 cytosol; GO:0005623 cell; GO:0005622 intracellular; GO:0044464 cell part; GO:0044448 cell cortex part; GO:0043234 protein complex; GO:0044444 cytoplasmic part; GO:0099023 tethering complex;	GO:0031267 small GTPase binding; GO:0047485 protein N-terminus binding; GO:0017016 Ras GTPase binding; GO:0005488 binding; GO:0005515 protein binding; GO:0051020 GTPase binding; GO:0017160 Ral GTPase binding; GO:0019899 enzyme binding;	K19984	EXOC5, SEC10; exocyst complex component 5
Q3TVI8	Pre-B-cell leukemia transcription factor-interacting protein 1	0.613	Down	Pbxip1	4.8	81.163	6.8103	3	2	2	1	2	2	2	2	2	14837000	24194000	0.76	1.24		plasma membrane	GO:0050794 regulation of cellular process; GO:0060255 regulation of macromolecule metabolic process; GO:0048869 cellular developmental process; GO:0019219 regulation of nucleobase-containing compound metabolic process; GO:0044699 single-organism process; GO:0048523 negative regulation of cellular process; GO:0031324 negative regulation of cellular metabolic process; GO:0048519 negative regulation…	GO:0043229 intracellular organelle; GO:0099513 polymeric cytoskeletal fiber; GO:0005874 microtubule; GO:0043232 intracellular non-membrane-bounded organelle; GO:0044430 cytoskeletal part; GO:0005737 cytoplasm; GO:0044446 intracellular organelle part; GO:0099512 supramolecular fiber; GO:0044424 intracellular part; GO:0099080 supramolecular complex; GO:0005623 cell; GO:0044422 organelle part; GO:00…	GO:0000989 transcription factor activity, transcription factor binding; GO:0003714 transcription corepressor activity; GO:0003712 transcription cofactor activity; GO:0000988 transcription factor activity, protein binding;
Q3U2U7	"Methyltransferase-like protein 17, mitochondrial"	0.609	Down	Mettl17	7.8	52.06	3.4235	2	2	2	0	2	2	2	2	2	12336000	20267000	0.757	1.243		mitochondria	GO:0006518 peptide metabolic process; GO:0043043 peptide biosynthetic process; GO:0044267 cellular protein metabolic process; GO:0006807 nitrogen compound metabolic process; GO:0009058 biosynthetic process; GO:0043603 cellular amide metabolic process; GO:0044238 primary metabolic process; GO:1901566 organonitrogen compound biosynthetic process; GO:1901576 organic substance biosynthetic process; G…	GO:0005840 ribosome; GO:0043229 intracellular organelle; GO:0043232 intracellular non-membrane-bounded organelle; GO:0005737 cytoplasm; GO:0032991 macromolecular complex; GO:0044424 intracellular part; GO:0005623 cell; GO:0005739 mitochondrion; GO:0043228 non-membrane-bounded organelle; GO:0043226 organelle; GO:0043231 intracellular membrane-bounded organelle; GO:0005622 intracellular; GO:0044464…	GO:0016741 transferase activity, transferring one-carbon groups; GO:0008168 methyltransferase activity; GO:0003824 catalytic activity; GO:0016740 transferase activity;				IPR029063;	S-adenosyl-L-methionine-dependent methyltransferase;
Q3UGC7	Eukaryotic translation initiation factor 3 subunit J-A	0.288	Down	Eif3j1	8.8	29.343	4.457	3	2	2	1	2	2	2	2	2	17906000	62140000	0.447	1.553		cytoplasm	GO:0006518 peptide metabolic process; GO:0043043 peptide biosynthetic process; GO:0044267 cellular protein metabolic process; GO:0006807 nitrogen compound metabolic process; GO:0009058 biosynthetic process; GO:0043603 cellular amide metabolic process; GO:0044238 primary metabolic process; GO:1901566 organonitrogen compound biosynthetic process; GO:0044237 cellular metabolic process; GO:1901576 or…	GO:0044464 cell part; GO:0005622 intracellular; GO:0005737 cytoplasm; GO:0032991 macromolecular complex; GO:0044424 intracellular part; GO:0043234 protein complex; GO:0005623 cell; GO:0044444 cytoplasmic part; GO:0005852 eukaryotic translation initiation factor 3 complex;	GO:0097159 organic cyclic compound binding; GO:1901363 heterocyclic compound binding; GO:0003723 RNA binding; GO:0008135 translation factor activity, RNA binding; GO:0005488 binding; GO:0003676 nucleic acid binding; GO:0003743 translation initiation factor activity;	K03245	EIF3J; translation initiation factor 3 subunit J	mmu03013 RNA transport - Mus musculus (mouse);	IPR023194;	Eukaryotic translation initiation factor 3-like domain;
Q3UHQ6	Protein dopey-2	0.569	Down	Dopey2	2.4	257.48	5.2503	4	4	4	0	4	4	4	4	4	39480000	69364000	0.725	1.275		plasma membrane	GO:0046907 intracellular transport; GO:0003008 system process; GO:0006895 Golgi to endosome transport; GO:0016192 vesicle-mediated transport; GO:0048193 Golgi vesicle transport; GO:0071702 organic substance transport; GO:0032501 multicellular organismal process; GO:0015031 protein transport; GO:0050877 neurological system process; GO:0051641 cellular localization; GO:0051234 establishment of loca…	GO:0097708 intracellular vesicle; GO:0043229 intracellular organelle; GO:0044421 extracellular region part; GO:0031410 cytoplasmic vesicle; GO:0044446 intracellular organelle part; GO:0005737 cytoplasm; GO:0031982 vesicle; GO:0012505 endomembrane system; GO:0044424 intracellular part; GO:0005829 cytosol; GO:0005623 cell; GO:0005576 extracellular region; GO:0044422 organelle part; GO:0043231 intra…					IPR007249;	Dopey, N-terminal;
Q3UIL6	Pleckstrin homology domain-containing family A member 7	0.596	Down	Plekha7	2	126.74	4.9727	2	2	2	0	2	2	2	2	2	10011000	16781000	0.747	1.253		nucleus	GO:0045218 zonula adherens maintenance; GO:0090136 epithelial cell-cell adhesion; GO:0016043 cellular component organization; GO:0022610 biological adhesion; GO:0043954 cellular component maintenance; GO:0016337 single organismal cell-cell adhesion; GO:0034330 cell junction organization; GO:0045217 cell-cell junction maintenance; GO:0044763 single-organism cellular process; GO:0045216 cell-cell j…	GO:0044421 extracellular region part; GO:0030054 cell junction; GO:0005737 cytoplasm; GO:0031982 vesicle; GO:0044424 intracellular part; GO:0005913 cell-cell adherens junction; GO:0005911 cell-cell junction; GO:0005623 cell; GO:0044422 organelle part; GO:0043228 non-membrane-bounded organelle; GO:0070062 extracellular exosome; GO:0005856 cytoskeleton; GO:0005815 microtubule organizing center; GO:…	GO:0005515 protein binding; GO:0070097 delta-catenin binding; GO:0005488 binding;				IPR001202; IPR011993; IPR001849;	WW domain; PH domain-like; Pleckstrin homology domain;
Q3URE1	"Acyl-CoA synthetase family member 3, mitochondrial"	0.571	Down	Acsf3	14.9	65.076	8.0104	6	6	6	3	3	5	5	5	5	30159000	52849000	0.727	1.273		mitochondria	GO:0043648 dicarboxylic acid metabolic process; GO:0016053 organic acid biosynthetic process; GO:0044699 single-organism process; GO:0009058 biosynthetic process; GO:0044255 cellular lipid metabolic process; GO:0044237 cellular metabolic process; GO:0008610 lipid biosynthetic process; GO:0071704 organic substance metabolic process; GO:0008152 metabolic process; GO:0043649 dicarboxylic acid catabo…	GO:0043226 organelle; GO:0043231 intracellular membrane-bounded organelle; GO:0043229 intracellular organelle; GO:0044464 cell part; GO:0005622 intracellular; GO:0005737 cytoplasm; GO:0044424 intracellular part; GO:0043227 membrane-bounded organelle; GO:0005623 cell; GO:0005739 mitochondrion; GO:0044444 cytoplasmic part;	GO:0005524 ATP binding; GO:1901265 nucleoside phosphate binding; GO:0016874 ligase activity; GO:0001882 nucleoside binding; GO:0043167 ion binding; GO:0016877 ligase activity, forming carbon-sulfur bonds; GO:0000166 nucleotide binding; GO:0097159 organic cyclic compound binding; GO:1901363 heterocyclic compound binding; GO:0032549 ribonucleoside binding; GO:0097367 carbohydrate derivative binding…	K18660	ACSF3; malonyl-CoA/methylmalonyl-CoA synthetase [EC:6.2.1.-]	mmu00280 Valine, leucine and isoleucine degradation - Mus musculus (mouse);	IPR025110; IPR000873;	AMP-binding enzyme C-terminal domain; AMP-dependent synthetase/ligase;
Q3UVG3	Protein FAM91A1	0.549	Down	Fam91a1	4.9	93.462	22.16	3	3	3	1	2	2	3	2	3	7548000	13738000	0.709	1.291		cytoplasm							IPR028097; IPR028091;	FAM91, C-terminal domain; FAM91, N-terminal domain;
Q3UW53	Protein Niban	0.601	Down	Fam129a	5.1	102.65	6.6363	5	4	4	2	3	4	4	4	4	28296000	47072000	0.751	1.249		nucleus	GO:0050794 regulation of cellular process; GO:0033554 cellular response to stress; GO:0032270 positive regulation of cellular protein metabolic process; GO:0034976 response to endoplasmic reticulum stress; GO:0060255 regulation of macromolecule metabolic process; GO:0010608 posttranscriptional regulation of gene expression; GO:0031399 regulation of protein modification process; GO:0009891 positiv…	GO:0016020 membrane; GO:0044421 extracellular region part; GO:0071944 cell periphery; GO:0005737 cytoplasm; GO:0031982 vesicle; GO:0044424 intracellular part; GO:0005829 cytosol; GO:0005623 cell; GO:0005576 extracellular region; GO:0005886 plasma membrane; GO:0043226 organelle; GO:0070062 extracellular exosome; GO:0005622 intracellular; GO:0044464 cell part; GO:1903561 extracellular vesicle; GO:0…
Q3V384	AFG1-like ATPase	0.584	Down	Afg1l	3.3	54.313	1.2343	2	2	2	0	2	2	2	2	2	15890000	27230000	0.737	1.263		mitochondria		GO:0043226 organelle; GO:0043231 intracellular membrane-bounded organelle; GO:0043229 intracellular organelle; GO:0044464 cell part; GO:0005622 intracellular; GO:0005737 cytoplasm; GO:0044424 intracellular part; GO:0043227 membrane-bounded organelle; GO:0005623 cell; GO:0005739 mitochondrion; GO:0044444 cytoplasmic part;	GO:0005524 ATP binding; GO:1901265 nucleoside phosphate binding; GO:0001882 nucleoside binding; GO:0043167 ion binding; GO:0000166 nucleotide binding; GO:0097159 organic cyclic compound binding; GO:1901363 heterocyclic compound binding; GO:0032549 ribonucleoside binding; GO:0097367 carbohydrate derivative binding; GO:0032553 ribonucleotide binding; GO:0005488 binding; GO:0032550 purine ribonucleo…	K18798	AFG1, LACE1; peroxisome-assembly ATPase [EC:3.6.4.7]		IPR027417;	P-loop containing nucleoside triphosphate hydrolase;
Q5FWK3	Rho GTPase-activating protein 1	0.654	Down	Arhgap1	14.4	50.41	22.826	11	6	6	5	6	6	6	6	6	161170000	246170000	0.791	1.209		cytoplasm	GO:0050794 regulation of cellular process; GO:0044700 single organism signaling; GO:0051716 cellular response to stimulus; GO:0035556 intracellular signal transduction; GO:0043547 positive regulation of GTPase activity; GO:0098609 cell-cell adhesion; GO:0044699 single-organism process; GO:0007264 small GTPase mediated signal transduction; GO:0023052 signaling; GO:0050896 response to stimulus; GO:…	GO:0016020 membrane; GO:0031252 cell leading edge; GO:0042995 cell projection; GO:0044421 extracellular region part; GO:0071944 cell periphery; GO:0030054 cell junction; GO:0005737 cytoplasm; GO:0031982 vesicle; GO:0070161 anchoring junction; GO:0044424 intracellular part; GO:0005913 cell-cell adherens junction; GO:0005911 cell-cell junction; GO:0005623 cell; GO:0005576 extracellular region; GO:0…	GO:0098641 cadherin binding involved in cell-cell adhesion; GO:0050839 cell adhesion molecule binding; GO:0030234 enzyme regulator activity; GO:0098631 protein binding involved in cell adhesion; GO:0060589 nucleoside-triphosphatase regulator activity; GO:0005488 binding; GO:0030695 GTPase regulator activity; GO:0045296 cadherin binding; GO:0019904 protein domain specific binding; GO:0005515 prote…	K18470	ARHGAP1, CDC42GAP; Rho GTPase-activating protein 1		IPR001251; IPR008936; IPR000198;	CRAL-TRIO lipid binding domain; Rho GTPase activation protein; Rho GTPase-activating protein domain;
Q61081	Hsp90 co-chaperone Cdc37	0.409	Down	Cdc37	20.8	44.593	23.446	9	6	6	2	7	5	6	5	6	79577000	194390000	0.581	1.419		cytoplasm	GO:0065008 regulation of biological quality; GO:0010608 posttranscriptional regulation of gene expression; GO:0031331 positive regulation of cellular catabolic process; GO:0023051 regulation of signaling; GO:0018212 peptidyl-tyrosine modification; GO:0060330 regulation of response to interferon-gamma; GO:0031347 regulation of defense response; GO:0010821 regulation of mitochondrion organization; …	GO:0044421 extracellular region part; GO:0031982 vesicle; GO:0005737 cytoplasm; GO:0032991 macromolecular complex; GO:0044424 intracellular part; GO:0005623 cell; GO:0005829 cytosol; GO:0005576 extracellular region; GO:1990565 HSP90-CDC37 chaperone complex; GO:0043226 organelle; GO:0070062 extracellular exosome; GO:0005622 intracellular; GO:0044464 cell part; GO:1903561 extracellular vesicle; GO:…	GO:0031072 heat shock protein binding; GO:0016773 phosphotransferase activity, alcohol group as acceptor; GO:0051087 chaperone binding; GO:0019901 protein kinase binding; GO:0051879 Hsp90 protein binding; GO:0004713 protein tyrosine kinase activity; GO:0005515 protein binding; GO:0004672 protein kinase activity; GO:0019900 kinase binding; GO:0016301 kinase activity; GO:0003824 catalytic activity;…	K09554	CDC37; cell division cycle protein 37	mmu04151 PI3K-Akt signaling pathway - Mus musculus (mouse);	IPR013855; IPR013874; IPR013873;	Cdc37, N-terminal domain; Cdc37, Hsp90 binding; Cdc37, C-terminal;
Q61151	Serine/threonine-protein phosphatase 2A 56 kDa regulatory subunit epsilon isoform	0.637	Down	Ppp2r5e	16.3	54.713	9.9115	6	5	3	2	4	3	5	2	3	44715000	70204000	0.778	1.222		cytoplasm	GO:0050794 regulation of cellular process; GO:0044700 single organism signaling; GO:0051716 cellular response to stimulus; GO:0007165 signal transduction; GO:0050789 regulation of biological process; GO:0007154 cell communication; GO:0050790 regulation of catalytic activity; GO:0065009 regulation of molecular function; GO:0044699 single-organism process; GO:0023052 signaling; GO:0050896 response …	GO:1902494 catalytic complex; GO:0044464 cell part; GO:0005622 intracellular; GO:0005737 cytoplasm; GO:0032991 macromolecular complex; GO:0008287 protein serine/threonine phosphatase complex; GO:0044424 intracellular part; GO:0005829 cytosol; GO:0005623 cell; GO:1903293 phosphatase complex; GO:0000159 protein phosphatase type 2A complex; GO:0044444 cytoplasmic part;	GO:0098772 molecular function regulator; GO:0030234 enzyme regulator activity; GO:0019888 protein phosphatase regulator activity; GO:0019208 phosphatase regulator activity; GO:0005488 binding;	K11584	PPP2R5; serine/threonine-protein phosphatase 2A regulatory subunit B'	mmu03015 mRNA surveillance pathway - Mus musculus (mouse); mmu04071 Sphingolipid signaling pathway - Mus musculus (mouse); mmu04114 Oocyte meiosis - Mus musculus (mouse); mmu04151 PI3K-Akt signaling pathway - Mus musculus (mouse); mmu04152 AMPK signaling pathway - Mus musculus (mouse); mmu04261 Adrenergic signaling in cardiomyocytes - Mus musculus (mouse); mmu04728 Dopaminergic synapse - Mus musc…	IPR011989; IPR016024;	Armadillo-like helical; Armadillo-type fold;
Q61210	Rho guanine nucleotide exchange factor 1	0.594	Down	Arhgef1	5.8	102.8	20.708	5	4	4	1	4	4	4	4	4	31087000	52324000	0.745	1.255		cytoplasm	GO:0050794 regulation of cellular process; GO:1902531 regulation of intracellular signal transduction; GO:0043547 positive regulation of GTPase activity; GO:0023051 regulation of signaling; GO:0046578 regulation of Ras protein signal transduction; GO:0043085 positive regulation of catalytic activity; GO:0010646 regulation of cell communication; GO:0050789 regulation of biological process; GO:0051…	GO:0016020 membrane; GO:0071944 cell periphery; GO:0044464 cell part; GO:0005622 intracellular; GO:0005737 cytoplasm; GO:0044424 intracellular part; GO:0005623 cell; GO:0005829 cytosol; GO:0005886 plasma membrane; GO:0044444 cytoplasmic part;	GO:0003723 RNA binding; GO:0005085 guanyl-nucleotide exchange factor activity; GO:0060589 nucleoside-triphosphatase regulator activity; GO:0030695 GTPase regulator activity; GO:0005515 protein binding; GO:0098772 molecular function regulator; GO:1901363 heterocyclic compound binding; GO:0097159 organic cyclic compound binding; GO:0030234 enzyme regulator activity; GO:0005488 binding; GO:0003676 n…	K12330	ARHGEF1; Rho guanine nucleotide exchange factor 1	mmu04270 Vascular smooth muscle contraction - Mus musculus (mouse); mmu04611 Platelet activation - Mus musculus (mouse); mmu04810 Regulation of actin cytoskeleton - Mus musculus (mouse); mmu04928 Parathyroid hormone synthesis, secretion and action - Mus musculus (mouse); mmu05163 Human cytomegalovirus infection - Mus musculus (mouse); mmu05200 Pathways in cancer - Mus musculus (mouse); mmu05205 P…	IPR016137; IPR015212; IPR011993; IPR000219; IPR001849;	RGS domain; Regulator of G protein signalling-like domain; PH domain-like; Dbl homology (DH) domain; Pleckstrin homology domain;
Q61211	Eukaryotic translation initiation factor 2D	0.649	Down	Eif2d	5.4	62.829	4.1011	2	2	2	1	1	2	2	2	2	12069000	18612000	0.787	1.213		nucleus	GO:0044085 cellular component biogenesis; GO:0016043 cellular component organization; GO:0022613 ribonucleoprotein complex biogenesis; GO:0006518 peptide metabolic process; GO:0022618 ribonucleoprotein complex assembly; GO:0044267 cellular protein metabolic process; GO:0044699 single-organism process; GO:1903008 organelle disassembly; GO:0009058 biosynthetic process; GO:1901566 organonitrogen com…	GO:0015935 small ribosomal subunit; GO:0005737 cytoplasm; GO:0032991 macromolecular complex; GO:0044424 intracellular part; GO:0016604 nuclear body; GO:0005623 cell; GO:0044422 organelle part; GO:0043228 non-membrane-bounded organelle; GO:0031974 membrane-enclosed lumen; GO:0005654 nucleoplasm; GO:0070013 intracellular organelle lumen; GO:0044391 ribosomal subunit; GO:0005622 intracellular; GO:00…	GO:0097159 organic cyclic compound binding; GO:1901363 heterocyclic compound binding; GO:0008135 translation factor activity, RNA binding; GO:0003723 RNA binding; GO:0005488 binding; GO:0003676 nucleic acid binding; GO:0003743 translation initiation factor activity; GO:0005515 protein binding;	K15027	EIF2D; translation initiation factor 2D		IPR001950; IPR015947; IPR003121; IPR002478;	SUI1 domain; PUA-like domain; SWIB/MDM2 domain; PUA domain;
Q61249	Immunoglobulin-binding protein 1	0.404	Down	Igbp1	12.1	38.97	8.8269	3	3	3	0	3	2	3	2	3	21324000	52886000	0.575	1.425		cytoplasm	GO:0032872 regulation of stress-activated MAPK cascade; GO:0010941 regulation of cell death; GO:0045321 leukocyte activation; GO:0009891 positive regulation of biosynthetic process; GO:0070555 response to interleukin-1; GO:0010466 negative regulation of peptidase activity; GO:0032879 regulation of localization; GO:0070303 negative regulation of stress-activated protein kinase signaling cascade; G…	GO:0043229 intracellular organelle; GO:0099513 polymeric cytoskeletal fiber; GO:0005874 microtubule; GO:0043232 intracellular non-membrane-bounded organelle; GO:0044430 cytoskeletal part; GO:0005737 cytoplasm; GO:0044446 intracellular organelle part; GO:0099512 supramolecular fiber; GO:0044424 intracellular part; GO:0005623 cell; GO:0099080 supramolecular complex; GO:0044422 organelle part; GO:00…	GO:0031434 mitogen-activated protein kinase kinase binding; GO:0019903 protein phosphatase binding; GO:0019888 protein phosphatase regulator activity; GO:0044877 macromolecular complex binding; GO:0019901 protein kinase binding; GO:0005515 protein binding; GO:0098772 molecular function regulator; GO:0019900 kinase binding; GO:0051721 protein phosphatase 2A binding; GO:0030234 enzyme regulator act…	K17606	IGBP1, TAP42; immunoglobulin-binding protein 1	mmu04136 Autophagy - other - Mus musculus (mouse); mmu04140 Autophagy - animal - Mus musculus (mouse);
Q61550	Double-strand-break repair protein rad21 homolog	0.584	Down	Rad21	9.8	72.082	10.454	3	4	4	2	1	4	2	4	2	13674000	23426000	0.737	1.263		cytoplasm	GO:0097659 nucleic acid-templated transcription; GO:0007067 mitotic nuclear division; GO:0009891 positive regulation of biosynthetic process; GO:0044699 single-organism process; GO:0009058 biosynthetic process; GO:0010564 regulation of cell cycle process; GO:0044237 cellular metabolic process; GO:0051130 positive regulation of cellular component organization; GO:2001141 regulation of RNA biosynth…	GO:0016020 membrane; GO:0032991 macromolecular complex; GO:0044424 intracellular part; GO:0005623 cell; GO:0044422 organelle part; GO:0044427 chromosomal part; GO:0043228 non-membrane-bounded organelle; GO:0000793 condensed chromosome; GO:0031974 membrane-enclosed lumen; GO:0005654 nucleoplasm; GO:0070013 intracellular organelle lumen; GO:0005622 intracellular; GO:0044464 cell part; GO:0044454 nu…	GO:0001228 transcriptional activator activity, RNA polymerase II transcription regulatory region sequence-specific binding; GO:0000981 RNA polymerase II transcription factor activity, sequence-specific DNA binding; GO:0005515 protein binding; GO:0003682 chromatin binding; GO:0005488 binding; GO:0003700 transcription factor activity, sequence-specific DNA binding; GO:0001071 nucleic acid binding t…	K06670	SCC1, MCD1, RAD21; cohesin complex subunit SCC1	mmu04110 Cell cycle - Mus musculus (mouse);	IPR011991; IPR006909; IPR023093; IPR006910;	Winged helix-turn-helix DNA-binding domain; Rad21/Rec8-like protein, C-terminal, eukaryotic; Rad21/Rec8-like protein, C-terminal; Rad21/Rec8-like protein, N-terminal;
Q61753	D-3-phosphoglycerate dehydrogenase	0.461	Down	Phgdh	22.3	56.585	23.209	12	8	8	3	9	7	8	7	8	142630000	309440000	0.631	1.369		cytoplasm	GO:0016053 organic acid biosynthetic process; GO:0043009 chordate embryonic development; GO:0048666 neuron development; GO:0048869 cellular developmental process; GO:0022008 neurogenesis; GO:0044699 single-organism process; GO:0009058 biosynthetic process; GO:0006544 glycine metabolic process; GO:0044237 cellular metabolic process; GO:0008152 metabolic process; GO:0006520 cellular amino acid meta…	GO:0070062 extracellular exosome; GO:0043226 organelle; GO:0044421 extracellular region part; GO:0043209 myelin sheath; GO:0044464 cell part; GO:0031982 vesicle; GO:1903561 extracellular vesicle; GO:0005623 cell; GO:0043227 membrane-bounded organelle; GO:0005576 extracellular region; GO:0043230 extracellular organelle;	GO:0097159 organic cyclic compound binding; GO:1901363 heterocyclic compound binding; GO:0016614 oxidoreductase activity, acting on CH-OH group of donors; GO:0016616 oxidoreductase activity, acting on the CH-OH group of donors, NAD or NADP as acceptor; GO:1901265 nucleoside phosphate binding; GO:0051287 NAD binding; GO:0003824 catalytic activity; GO:0005488 binding; GO:0004617 phosphoglycerate de…	K00058	serA, PHGDH; D-3-phosphoglycerate dehydrogenase / 2-oxoglutarate reductase [EC:1.1.1.95 1.1.1.399]	mmu00260 Glycine, serine and threonine metabolism - Mus musculus (mouse); mmu01100 Metabolic pathways - Mus musculus (mouse); mmu01200 Carbon metabolism - Mus musculus (mouse); mmu01230 Biosynthesis of amino acids - Mus musculus (mouse);	IPR006139; IPR006140; IPR029009; IPR016040;	D-isomer specific 2-hydroxyacid dehydrogenase, catalytic domain; D-isomer specific 2-hydroxyacid dehydrogenase, NAD-binding domain; Allosteric substrate binding domain; NAD(P)-binding domain;
Q62086	Serum paraoxonase/arylesterase 2	0.552	Down	Pon2	36.7	39.617	43.722	13	7	7	6	7	6	7	6	7	193070000	350390000	0.711	1.289		plasma membrane	GO:0019439 aromatic compound catabolic process; GO:0008152 metabolic process; GO:0042221 response to chemical; GO:0006950 response to stress; GO:0006725 cellular aromatic compound metabolic process; GO:0009636 response to toxic substance; GO:0006979 response to oxidative stress; GO:0044248 cellular catabolic process; GO:0050896 response to stimulus; GO:0044237 cellular metabolic process; GO:00099…	GO:0016020 membrane; GO:0043229 intracellular organelle; GO:0071944 cell periphery; GO:0005737 cytoplasm; GO:0044424 intracellular part; GO:0005623 cell; GO:0005576 extracellular region; GO:0005739 mitochondrion; GO:0005886 plasma membrane; GO:0043226 organelle; GO:0043231 intracellular membrane-bounded organelle; GO:0005634 nucleus; GO:0005622 intracellular; GO:0044464 cell part; GO:0005764 lyso…	GO:0052689 carboxylic ester hydrolase activity; GO:0042802 identical protein binding; GO:0004064 arylesterase activity; GO:0102007 acyl-L-homoserine-lactone lactonohydrolase activity; GO:0003824 catalytic activity; GO:0005488 binding; GO:0043167 ion binding; GO:0016788 hydrolase activity, acting on ester bonds; GO:0046573 lactonohydrolase activity; GO:0046872 metal ion binding; GO:0043169 cation …	K01045	PON; arylesterase / paraoxonase [EC:3.1.1.2 3.1.8.1]		IPR011042;	Six-bladed beta-propeller, TolB-like;
Q62167	ATP-dependent RNA helicase DDX3X	0.608	Down	Ddx3x	16.5	73.101	16.252	10	10	2	3	7	9	10	2	2	376860000	620180000	0.756	1.244		nucleus	GO:0044085 cellular component biogenesis; GO:0044700 single organism signaling; GO:0010941 regulation of cell death; GO:0010608 posttranscriptional regulation of gene expression; GO:0009891 positive regulation of biosynthetic process; GO:0010564 regulation of cell cycle process; GO:0044237 cellular metabolic process; GO:0009607 response to biotic stimulus; GO:0045927 positive regulation of growth…	GO:0016020 membrane; GO:0019867 outer membrane; GO:0044421 extracellular region part; GO:0031090 organelle membrane; GO:0030054 cell junction; GO:0031982 vesicle; GO:0005737 cytoplasm; GO:0032991 macromolecular complex; GO:0044424 intracellular part; GO:0005913 cell-cell adherens junction; GO:0016604 nuclear body; GO:0005623 cell; GO:0005911 cell-cell junction; GO:0036464 cytoplasmic ribonucleopr…	GO:0048027 mRNA 5'-UTR binding; GO:1901265 nucleoside phosphate binding; GO:0008026 ATP-dependent helicase activity; GO:0016817 hydrolase activity, acting on acid anhydrides; GO:0005515 protein binding; GO:0016787 hydrolase activity; GO:0043273 CTPase activity; GO:0016887 ATPase activity; GO:1901363 heterocyclic compound binding; GO:0097159 organic cyclic compound binding; GO:0098641 cadherin bin…	K11594	DDX3X, bel; ATP-dependent RNA helicase DDX3X [EC:3.6.4.13]	mmu04622 RIG-I-like receptor signaling pathway - Mus musculus (mouse); mmu05161 Hepatitis B - Mus musculus (mouse); mmu05203 Viral carcinogenesis - Mus musculus (mouse);	IPR014014; IPR011545; IPR027417; IPR014001; IPR001650;	RNA helicase, DEAD-box type, Q motif; DEAD/DEAH box helicase domain; P-loop containing nucleoside triphosphate hydrolase; Helicase superfamily 1/2, ATP-binding domain; Helicase, C-terminal;
Q62393	Tumor protein D52	0.409	Down	Tpd52	11.6	24.313	6.1294	2	2	2	0	2	2	2	2	2	6152500	15012000	0.581	1.419		cytoplasm	GO:0050794 regulation of cellular process; GO:0044707 single-multicellular organism process; GO:0045321 leukocyte activation; GO:0042127 regulation of cell proliferation; GO:0048869 cellular developmental process; GO:0044699 single-organism process; GO:0030098 lymphocyte differentiation; GO:0030154 cell differentiation; GO:0007275 multicellular organism development; GO:0009987 cellular process; G…	GO:0043226 organelle; GO:0043231 intracellular membrane-bounded organelle; GO:0043229 intracellular organelle; GO:0005783 endoplasmic reticulum; GO:0044464 cell part; GO:0005622 intracellular; GO:0005737 cytoplasm; GO:0048471 perinuclear region of cytoplasm; GO:0012505 endomembrane system; GO:0044424 intracellular part; GO:0043227 membrane-bounded organelle; GO:0005623 cell; GO:0044444 cytoplasmi…	GO:0042802 identical protein binding; GO:0046982 protein heterodimerization activity; GO:0042803 protein homodimerization activity; GO:0005488 binding; GO:0043167 ion binding; GO:0046983 protein dimerization activity; GO:0046872 metal ion binding; GO:0043169 cation binding; GO:0005515 protein binding; GO:0005509 calcium ion binding;
Q62395	Trefoil factor 3	0.407	Down	Tff3	50.6	8.8081	6.5858	5	2	2	2	3	2	2	2	2	80113000	196400000	0.579	1.421		extracellular	GO:0050794 regulation of cellular process; GO:0044707 single-multicellular organism process; GO:0007586 digestion; GO:0006950 response to stress; GO:0080090 regulation of primary metabolic process; GO:0010675 regulation of cellular carbohydrate metabolic process; GO:0044699 single-organism process; GO:0006109 regulation of carbohydrate metabolic process; GO:0010906 regulation of glucose metabolic…	GO:0097708 intracellular vesicle; GO:0043229 intracellular organelle; GO:0005615 extracellular space; GO:0044421 extracellular region part; GO:0031410 cytoplasmic vesicle; GO:0005737 cytoplasm; GO:0031982 vesicle; GO:0012505 endomembrane system; GO:0044424 intracellular part; GO:0005623 cell; GO:0005576 extracellular region; GO:0043226 organelle; GO:0070062 extracellular exosome; GO:0031012 extra…		K22454			IPR000519;	P-type trefoil domain;
Q62448	Eukaryotic translation initiation factor 4 gamma 2	0.558	Down	Eif4g2	5.6	102.1	54.488	7	4	4	3	4	4	3	4	3	31377000	56283000	0.716	1.284		cytoplasm	GO:0006518 peptide metabolic process; GO:0010608 posttranscriptional regulation of gene expression; GO:0009058 biosynthetic process; GO:0044237 cellular metabolic process; GO:0045927 positive regulation of growth; GO:0001558 regulation of cell growth; GO:0022610 biological adhesion; GO:0008152 metabolic process; GO:0006413 translational initiation; GO:0007155 cell adhesion; GO:0019538 protein met…	GO:0016020 membrane; GO:0030054 cell junction; GO:0044464 cell part; GO:0005622 intracellular; GO:0005912 adherens junction; GO:0005737 cytoplasm; GO:0070161 anchoring junction; GO:0032991 macromolecular complex; GO:0044424 intracellular part; GO:0005913 cell-cell adherens junction; GO:0043234 protein complex; GO:0005623 cell; GO:0005911 cell-cell junction; GO:0044444 cytoplasmic part; GO:0016281…	GO:0097159 organic cyclic compound binding; GO:1901363 heterocyclic compound binding; GO:0098641 cadherin binding involved in cell-cell adhesion; GO:0050839 cell adhesion molecule binding; GO:0008135 translation factor activity, RNA binding; GO:0003723 RNA binding; GO:0098631 protein binding involved in cell adhesion; GO:0005488 binding; GO:0045296 cadherin binding; GO:0003676 nucleic acid bindin…	K03260	EIF4G; translation initiation factor 4G	mmu03013 RNA transport - Mus musculus (mouse); mmu05416 Viral myocarditis - Mus musculus (mouse);	IPR003891; IPR003307; IPR003890; IPR016024; IPR016021;	Initiation factor eIF-4 gamma, MA3; W2 domain; MIF4G-like, type 3; Armadillo-type fold; MIF4G-like domain;
Q63829	COMM domain-containing protein 3	0.422	Down	Commd3	13.3	22.037	3.1859	3	2	2	0	3	2	2	2	2	10818000	25584000	0.594	1.406		cytoplasm	GO:0050794 regulation of cellular process; GO:0006725 cellular aromatic compound metabolic process; GO:0030001 metal ion transport; GO:0097659 nucleic acid-templated transcription; GO:0060255 regulation of macromolecule metabolic process; GO:0019219 regulation of nucleobase-containing compound metabolic process; GO:0009058 biosynthetic process; GO:0044237 cellular metabolic process; GO:0071704 or…	GO:0043226 organelle; GO:0043231 intracellular membrane-bounded organelle; GO:0043229 intracellular organelle; GO:0005634 nucleus; GO:0044464 cell part; GO:0005622 intracellular; GO:0005737 cytoplasm; GO:0044424 intracellular part; GO:0043227 membrane-bounded organelle; GO:0005623 cell;		K22559			IPR017920;	COMM domain;
Q63932	Dual specificity mitogen-activated protein kinase kinase 2	0.596	Down	Map2k2	11.7	44.402	6.6151	6	6	3	1	5	5	6	3	3	46033000	77175000	0.747	1.253		mitochondria	GO:0060627 regulation of vesicle-mediated transport; GO:0044700 single organism signaling; GO:0032872 regulation of stress-activated MAPK cascade; GO:0032270 positive regulation of cellular protein metabolic process; GO:0048732 gland development; GO:0010608 posttranscriptional regulation of gene expression; GO:0030323 respiratory tube development; GO:0009891 positive regulation of biosynthetic pr…	GO:0016020 membrane; GO:0005783 endoplasmic reticulum; GO:0005874 microtubule; GO:0005938 cell cortex; GO:0031090 organelle membrane; GO:0031410 cytoplasmic vesicle; GO:0030054 cell junction; GO:0071944 cell periphery; GO:0031982 vesicle; GO:0099568 cytoplasmic region; GO:0005737 cytoplasm; GO:0044438 microbody part; GO:0099512 supramolecular fiber; GO:0044424 intracellular part; GO:0005911 cell-…	GO:1901265 nucleoside phosphate binding; GO:0016773 phosphotransferase activity, alcohol group as acceptor; GO:0097110 scaffold protein binding; GO:0004713 protein tyrosine kinase activity; GO:0005515 protein binding; GO:0019207 kinase regulator activity; GO:0004672 protein kinase activity; GO:0098772 molecular function regulator; GO:0004702 signal transducer, downstream of receptor, with serine/…	K04369	MAP2K2, MEK2; mitogen-activated protein kinase kinase 2 [EC:2.7.12.2]	mmu01521 EGFR tyrosine kinase inhibitor resistance - Mus musculus (mouse); mmu01522 Endocrine resistance - Mus musculus (mouse); mmu04010 MAPK signaling pathway - Mus musculus (mouse); mmu04012 ErbB signaling pathway - Mus musculus (mouse); mmu04014 Ras signaling pathway - Mus musculus (mouse); mmu04015 Rap1 signaling pathway - Mus musculus (mouse); mmu04022 cGMP-PKG signaling pathway - Mus muscu…	IPR000719; IPR011009;	Protein kinase domain; Protein kinase-like domain;
Q64737	Trifunctional purine biosynthetic protein adenosine-3	0.608	Down	Gart	19	107.5	49.275	29	13	13	12	17	12	13	12	13	435830000	717840000	0.756	1.244		cytoplasm	GO:0051188 cofactor biosynthetic process; GO:0042559 pteridine-containing compound biosynthetic process; GO:0046148 pigment biosynthetic process; GO:0016053 organic acid biosynthetic process; GO:0009167 purine ribonucleoside monophosphate metabolic process; GO:0007420 brain development; GO:0009117 nucleotide metabolic process; GO:0042398 cellular modified amino acid biosynthetic process; GO:00446…	GO:0070062 extracellular exosome; GO:0043226 organelle; GO:0044421 extracellular region part; GO:0044464 cell part; GO:0005622 intracellular; GO:0031982 vesicle; GO:1903561 extracellular vesicle; GO:0005737 cytoplasm; GO:0044424 intracellular part; GO:0043227 membrane-bounded organelle; GO:0005623 cell; GO:0005576 extracellular region; GO:0043230 extracellular organelle;	GO:0005524 ATP binding; GO:1901265 nucleoside phosphate binding; GO:0016874 ligase activity; GO:0001882 nucleoside binding; GO:0043167 ion binding; GO:0016741 transferase activity, transferring one-carbon groups; GO:0016882 cyclo-ligase activity; GO:0000166 nucleotide binding; GO:0004641 phosphoribosylformylglycinamidine cyclo-ligase activity; GO:0004637 phosphoribosylamine-glycine ligase activit…	K11787	GART; phosphoribosylamine--glycine ligase / phosphoribosylglycinamide formyltransferase / phosphoribosylformylglycinamidine cyclo-ligase [EC:6.3.4.13 2.1.2.2 6.3.3.1]	mmu00230 Purine metabolism - Mus musculus (mouse); mmu00670 One carbon pool by folate - Mus musculus (mouse); mmu01100 Metabolic pathways - Mus musculus (mouse); mmu01523 Antifolate resistance - Mus musculus (mouse);	IPR016188; IPR020560; IPR020561; IPR013815; IPR016185; IPR020562; IPR010918; IPR011761; IPR013816; IPR002376; IPR011054;	PurM-like, N-terminal domain; Phosphoribosylglycinamide synthetase, C-domain; Phosphoribosylglycinamide synthetase, ATP-grasp (A) domain; ATP-grasp fold, subdomain 1; Pre-ATP-grasp domain; Phosphoribosylglycinamide synthetase, N-terminal; AIR synthase-related protein, C-terminal domain; ATP-grasp fold; ATP-grasp fold, subdomain 2; Formyl transferase, N-terminal; Rudiment single hybrid motif;
Q6P542	ATP-binding cassette sub-family F member 1	0.257	Down	Abcf1	8.1	94.944	11.475	6	5	5	1	5	4	5	4	5	40047000	155660000	0.409	1.591		nucleus	GO:0050794 regulation of cellular process; GO:0006518 peptide metabolic process; GO:0032270 positive regulation of cellular protein metabolic process; GO:0060255 regulation of macromolecule metabolic process; GO:0010608 posttranscriptional regulation of gene expression; GO:0044267 cellular protein metabolic process; GO:0009891 positive regulation of biosynthetic process; GO:0009058 biosynthetic p…	GO:0016020 membrane; GO:0005737 cytoplasm; GO:0032991 macromolecular complex; GO:0044424 intracellular part; GO:0005623 cell; GO:0044422 organelle part; GO:0043228 non-membrane-bounded organelle; GO:0031974 membrane-enclosed lumen; GO:0005654 nucleoplasm; GO:0070013 intracellular organelle lumen; GO:0005622 intracellular; GO:0044464 cell part; GO:0043227 membrane-bounded organelle; GO:0043233 org…	GO:1901265 nucleoside phosphate binding; GO:0090079 translation regulator activity, nucleic acid binding; GO:0016817 hydrolase activity, acting on acid anhydrides; GO:0016787 hydrolase activity; GO:0045182 translation regulator activity; GO:0016887 ATPase activity; GO:1901363 heterocyclic compound binding; GO:0097159 organic cyclic compound binding; GO:0016462 pyrophosphatase activity; GO:0003824…	K06184	ABCF1; ATP-binding cassette, subfamily F, member 1		IPR003593; IPR032781; IPR003439; IPR027417;	AAA+ ATPase domain; ABC-transporter extension domain; ABC transporter-like; P-loop containing nucleoside triphosphate hydrolase;
Q6P9J9	Anoctamin-6	0.643	Down	Ano6	2.9	106.25	13.753	4	2	2	2	2	2	2	2	2	28892000	44897000	0.783	1.217		plasma membrane	GO:0044700 single organism signaling; GO:0044085 cellular component biogenesis; GO:0060627 regulation of vesicle-mediated transport; GO:0021700 developmental maturation; GO:0030335 positive regulation of cell migration; GO:0010941 regulation of cell death; GO:0007596 blood coagulation; GO:0065008 regulation of biological quality; GO:0060100 positive regulation of phagocytosis, engulfment; GO:2000…	GO:0016020 membrane; GO:0044421 extracellular region part; GO:0071944 cell periphery; GO:0005737 cytoplasm; GO:0031982 vesicle; GO:0032991 macromolecular complex; GO:0031224 intrinsic component of membrane; GO:0044424 intracellular part; GO:1902495 transmembrane transporter complex; GO:0005829 cytosol; GO:0005623 cell; GO:0016021 integral component of membrane; GO:0005576 extracellular region; GO…	GO:0022839 ion gated channel activity; GO:0022803 passive transmembrane transporter activity; GO:0046983 protein dimerization activity; GO:0005319 lipid transporter activity; GO:0061778 intracellular chloride channel activity; GO:0022892 substrate-specific transporter activity; GO:0005515 protein binding; GO:0015267 channel activity; GO:0015103 inorganic anion transmembrane transporter activity; …	K19500	ANO6, TMEM16F; anoctamin-6		IPR032394;	Anoctamin, dimerisation domain;
Q6PDI5	Proteasome adapter and scaffold protein ECM29	0.623	Down	Ecpas	10.2	203.7	26.004	22	15	15	7	15	14	15	14	15	142500000	228380000	0.768	1.232		nucleus	GO:0044085 cellular component biogenesis; GO:0033554 cellular response to stress; GO:0043248 proteasome assembly; GO:0016043 cellular component organization; GO:0051603 proteolysis involved in cellular protein catabolic process; GO:0044257 cellular protein catabolic process; GO:0034976 response to endoplasmic reticulum stress; GO:0044267 cellular protein metabolic process; GO:0044699 single-organ…	GO:0016020 membrane; GO:0005783 endoplasmic reticulum; GO:0031410 cytoplasmic vesicle; GO:0031982 vesicle; GO:0005737 cytoplasm; GO:0032991 macromolecular complex; GO:0044424 intracellular part; GO:0005623 cell; GO:0044422 organelle part; GO:0005769 early endosome; GO:0043228 non-membrane-bounded organelle; GO:1905369 endopeptidase complex; GO:0005856 cytoskeleton; GO:0005815 microtubule organizi…	GO:0032947 protein complex scaffold; GO:0005515 protein binding; GO:0005198 structural molecule activity; GO:0005488 binding;	K11886	ECM29; proteasome component ECM29		IPR011989; IPR016024;	Armadillo-like helical; Armadillo-type fold;
Q6Q477	Plasma membrane calcium-transporting ATPase 4	0.437	Down	Atp2b4	8	133.07	6.1953	5	8	4	1	4	7	8	3	4	33437000	76615000	0.608	1.392		plasma membrane	GO:0065008 regulation of biological quality; GO:0032270 positive regulation of cellular protein metabolic process; GO:0021766 hippocampus development; GO:0014745 negative regulation of muscle adaptation; GO:0045428 regulation of nitric oxide biosynthetic process; GO:0022414 reproductive process; GO:0010612 regulation of cardiac muscle adaptation; GO:0007420 brain development; GO:0003407 neural re…	GO:0016323 basolateral plasma membrane; GO:0016020 membrane; GO:0071944 cell periphery; GO:0030016 myofibril; GO:0005737 cytoplasm; GO:0031224 intrinsic component of membrane; GO:0036126 sperm flagellum; GO:0097729 9+2 motile cilium; GO:0044424 intracellular part; GO:0099512 supramolecular fiber; GO:0005887 integral component of plasma membrane; GO:0030018 Z disc; GO:0099080 supramolecular comple…	GO:0042625 ATPase coupled ion transmembrane transporter activity; GO:0019903 protein phosphatase binding; GO:0050998 nitric-oxide synthase binding; GO:0022891 substrate-specific transmembrane transporter activity; GO:0097159 organic cyclic compound binding; GO:0019829 cation-transporting ATPase activity; GO:0032553 ribonucleotide binding; GO:0003824 catalytic activity; GO:0043492 ATPase activity,…	K05850	ATP2B; Ca2+ transporting ATPase, plasma membrane [EC:3.6.3.8]	mmu04020 Calcium signaling pathway - Mus musculus (mouse); mmu04022 cGMP-PKG signaling pathway - Mus musculus (mouse); mmu04024 cAMP signaling pathway - Mus musculus (mouse); mmu04261 Adrenergic signaling in cardiomyocytes - Mus musculus (mouse); mmu04925 Aldosterone synthesis and secretion - Mus musculus (mouse); mmu04970 Salivary secretion - Mus musculus (mouse); mmu04972 Pancreatic secretion -…	IPR023298; IPR004014; IPR022141; IPR008250; IPR023299; IPR006068; IPR023214;	P-type ATPase, transmembrane domain; Cation-transporting P-type ATPase, N-terminal; Plasma membrane calcium transporting P-type ATPase, C-terminal; P-type ATPase, A domain; P-type ATPase, cytoplasmic domain N; Cation-transporting P-type ATPase, C-terminal; HAD-like domain;
Q6ZWQ0	Nesprin-2	0.61	Down	Syne2	1	782.72	5.4865	4	5	5	0	4	5	5	5	5	9828500	16090000	0.758	1.242		endoplasmic reticulum	GO:0030048 actin filament-based movement; GO:0065008 regulation of biological quality; GO:0010256 endomembrane system organization; GO:0030335 positive regulation of cell migration; GO:0051674 localization of cell; GO:0060491 regulation of cell projection assembly; GO:0007420 brain development; GO:0040017 positive regulation of locomotion; GO:0048869 cellular developmental process; GO:0051647 nuc…	GO:0016020 membrane; GO:0044421 extracellular region part; GO:0019867 outer membrane; GO:0031090 organelle membrane; GO:0005737 cytoplasm; GO:0032991 macromolecular complex; GO:0098858 actin-based cell projection; GO:0016528 sarcoplasm; GO:0099080 supramolecular complex; GO:0005623 cell; GO:0031674 I band; GO:0044422 organelle part; GO:0005640 nuclear outer membrane; GO:0033017 sarcoplasmic retic…	GO:0051015 actin filament binding; GO:0008092 cytoskeletal protein binding; GO:0005488 binding; GO:0044877 macromolecular complex binding; GO:0003779 actin binding; GO:0005515 protein binding; GO:0032403 protein complex binding;	K19346	SYNE2; nesprin-2		IPR012315; IPR001715;	KASH domain; Calponin homology domain;
Q7M6Y3	Phosphatidylinositol-binding clathrin assembly protein	0.329	Down	Picalm	7.4	71.543	65.743	8	4	4	2	6	4	4	4	4	141450000	430340000	0.495	1.505		nucleus	GO:0060627 regulation of vesicle-mediated transport; GO:0044085 cellular component biogenesis; GO:0021700 developmental maturation; GO:0010941 regulation of cell death; GO:0065008 regulation of biological quality; GO:0032270 positive regulation of cellular protein metabolic process; GO:0035459 cargo loading into vesicle; GO:0009891 positive regulation of biosynthetic process; GO:0032989 cellular …	GO:0016020 membrane; GO:0030119 AP-type membrane coat adaptor complex; GO:0031090 organelle membrane; GO:0045334 clathrin-coated endocytic vesicle; GO:0005737 cytoplasm; GO:0044433 cytoplasmic vesicle part; GO:0043025 neuronal cell body; GO:0032991 macromolecular complex; GO:0005913 cell-cell adherens junction; GO:0005623 cell; GO:0044422 organelle part; GO:0030136 clathrin-coated vesicle; GO:000…	GO:0098748 endocytic adaptor activity; GO:0030674 protein binding, bridging; GO:0005545 1-phosphatidylinositol binding; GO:0043167 ion binding; GO:0005515 protein binding; GO:0035615 clathrin adaptor activity; GO:0098632 protein binding involved in cell-cell adhesion; GO:0050839 cell adhesion molecule binding; GO:0098641 cadherin binding involved in cell-cell adhesion; GO:0030276 clathrin binding…	K20044	PICALM; phosphatidylinositol-binding clathrin assembly protein		IPR013809; IPR011417; IPR014712; IPR008942;	ENTH domain; AP180 N-terminal homology (ANTH) domain; Phosphoinositide-binding clathrin adaptor, domain 2; ENTH/VHS;
Q7TNC4	Putative RNA-binding protein Luc7-like 2	0.387	Down	Luc7l2	18.6	46.582	13.505	16	7	5	6	10	7	7	5	5	142650000	368650000	0.558	1.442		nucleus	GO:0044085 cellular component biogenesis; GO:0006376 mRNA splice site selection; GO:0016043 cellular component organization; GO:0022613 ribonucleoprotein complex biogenesis; GO:0022618 ribonucleoprotein complex assembly; GO:0006725 cellular aromatic compound metabolic process; GO:0044237 cellular metabolic process; GO:0071704 organic substance metabolic process; GO:0000398 mRNA splicing, via spli…	GO:0005685 U1 snRNP; GO:0043229 intracellular organelle; GO:0044446 intracellular organelle part; GO:0005684 U2-type spliceosomal complex; GO:0031981 nuclear lumen; GO:0032991 macromolecular complex; GO:0044424 intracellular part; GO:0005681 spliceosomal complex; GO:0016604 nuclear body; GO:0005623 cell; GO:0044422 organelle part; GO:0097525 spliceosomal snRNP complex; GO:0031974 membrane-enclose…	GO:0097159 organic cyclic compound binding; GO:1901363 heterocyclic compound binding; GO:0003729 mRNA binding; GO:0003723 RNA binding; GO:0005488 binding; GO:0003676 nucleic acid binding; GO:0005515 protein binding; GO:0019899 enzyme binding;	K13212	LUC7L2; RNA-binding protein Luc7-like 2
Q80TA6	Myotubularin-related protein 12	0.621	Down	Mtmr12	3.5	85.515	3.8712	3	2	2	1	2	2	2	2	2	3556000	5730500	0.766	1.234		nucleus	GO:0006810 transport; GO:0050790 regulation of catalytic activity; GO:0065009 regulation of molecular function; GO:1901998 toxin transport; GO:0051179 localization; GO:0051234 establishment of localization; GO:0065007 biological regulation;	GO:0044424 intracellular part; GO:0005623 cell; GO:0044464 cell part; GO:0005622 intracellular; GO:0005737 cytoplasm;	GO:0098772 molecular function regulator; GO:0030234 enzyme regulator activity; GO:0019208 phosphatase regulator activity;	K18085	MTMR10_11_12; myotubularin-related protein 10/11/12		IPR029021; IPR011993; IPR022587; IPR010569;	Protein-tyrosine phosphatase-like; PH domain-like; Myotubularin-related 12-like C-terminal domain; Myotubularin-like phosphatase domain;
Q80UG5	Septin-9	0.638	Down	Sept9	19.9	65.574	56.44	10	8	8	3	7	7	8	7	8	324430000	508060000	0.779	1.221		nucleus	GO:0050794 regulation of cellular process; GO:0044085 cellular component biogenesis; GO:0016043 cellular component organization; GO:0060491 regulation of cell projection assembly; GO:0044699 single-organism process; GO:0031344 regulation of cell projection organization; GO:0044087 regulation of cellular component biogenesis; GO:1902115 regulation of organelle assembly; GO:0051259 protein oligomer…	GO:0005938 cell cortex; GO:0005874 microtubule; GO:0071944 cell periphery; GO:0030054 cell junction; GO:0099568 cytoplasmic region; GO:0005737 cytoplasm; GO:0097730 non-motile cilium; GO:0032991 macromolecular complex; GO:0099512 supramolecular fiber; GO:0044424 intracellular part; GO:0005913 cell-cell adherens junction; GO:0005911 cell-cell junction; GO:0005623 cell; GO:0099080 supramolecular co…	GO:1901265 nucleoside phosphate binding; GO:0001882 nucleoside binding; GO:0043167 ion binding; GO:0005515 protein binding; GO:0000166 nucleotide binding; GO:0098632 protein binding involved in cell-cell adhesion; GO:1901363 heterocyclic compound binding; GO:0097159 organic cyclic compound binding; GO:0050839 cell adhesion molecule binding; GO:0098641 cadherin binding involved in cell-cell adhesi…	K16938	SEPT3_9_12; septin 3/9/12	mmu05100 Bacterial invasion of epithelial cells - Mus musculus (mouse);	IPR027417; IPR030379;	P-loop containing nucleoside triphosphate hydrolase; Septin-type guanine nucleotide-binding (G) domain;
Q80VJ3	2'-deoxynucleoside 5'-phosphate N-hydrolase 1	0.645	Down	Dnph1	12.1	18.977	3.5539	2	2	2	1	1	2	2	2	2	29516000	45782000	0.784	1.216		extracellular	GO:0050794 regulation of cellular process; GO:0040008 regulation of growth; GO:0006725 cellular aromatic compound metabolic process; GO:0046434 organophosphate catabolic process; GO:0048869 cellular developmental process; GO:0009117 nucleotide metabolic process; GO:0044699 single-organism process; GO:0044237 cellular metabolic process; GO:0006796 phosphate-containing compound metabolic process; G…	GO:0043229 intracellular organelle; GO:0044421 extracellular region part; GO:0005737 cytoplasm; GO:0031982 vesicle; GO:0044424 intracellular part; GO:0005623 cell; GO:0005576 extracellular region; GO:0043226 organelle; GO:0070062 extracellular exosome; GO:0043231 intracellular membrane-bounded organelle; GO:0005634 nucleus; GO:0005622 intracellular; GO:0044464 cell part; GO:1903561 extracellular …	GO:0016763 transferase activity, transferring pentosyl groups; GO:0016799 hydrolase activity, hydrolyzing N-glycosyl compounds; GO:0042802 identical protein binding; GO:0003824 catalytic activity; GO:0042803 protein homodimerization activity; GO:0005488 binding; GO:0016798 hydrolase activity, acting on glycosyl bonds; GO:0046983 protein dimerization activity; GO:0070694 deoxyribonucleoside 5'-mon…	K22928
Q80W94	2-acylglycerol O-acyltransferase 2	0.559	Down	Mogat2	32.3	38.591	31.845	17	11	11	6	11	9	10	9	10	369590000	662060000	0.717	1.283		extracellular	GO:0044707 single-multicellular organism process; GO:0007586 digestion; GO:0046486 glycerolipid metabolic process; GO:1901615 organic hydroxy compound metabolic process; GO:0006066 alcohol metabolic process; GO:0050892 intestinal absorption; GO:0006071 glycerol metabolic process; GO:0044699 single-organism process; GO:0009058 biosynthetic process; GO:0046463 acylglycerol biosynthetic process; GO:…	GO:0043229 intracellular organelle; GO:0016020 membrane; GO:0042175 nuclear outer membrane-endoplasmic reticulum membrane network; GO:0005783 endoplasmic reticulum; GO:0044446 intracellular organelle part; GO:0005737 cytoplasm; GO:0031224 intrinsic component of membrane; GO:0012505 endomembrane system; GO:0044424 intracellular part; GO:0005623 cell; GO:0016021 integral component of membrane; GO:0…	GO:0016746 transferase activity, transferring acyl groups; GO:0003824 catalytic activity; GO:0016411 acylglycerol O-acyltransferase activity; GO:0003846 2-acylglycerol O-acyltransferase activity; GO:0016740 transferase activity; GO:0016747 transferase activity, transferring acyl groups other than amino-acyl groups; GO:0016407 acetyltransferase activity; GO:0008374 O-acyltransferase activity;	K14457	MOGAT2, MGAT2; 2-acylglycerol O-acyltransferase 2 [EC:2.3.1.22]	mmu00561 Glycerolipid metabolism - Mus musculus (mouse); mmu04975 Fat digestion and absorption - Mus musculus (mouse);
Q80WJ7	Protein LYRIC	0.292	Down	Mtdh	4.8	63.845	4.7766	3	2	2	1	2	2	2	2	2	26982000	92504000	0.452	1.548		cytoplasm	GO:0044085 cellular component biogenesis; GO:0044700 single organism signaling; GO:0010941 regulation of cell death; GO:0051896 regulation of protein kinase B signaling; GO:0007166 cell surface receptor signaling pathway; GO:0031331 positive regulation of cellular catabolic process; GO:0023051 regulation of signaling; GO:0045216 cell-cell junction organization; GO:1902533 positive regulation of i…	GO:0016020 membrane; GO:0042175 nuclear outer membrane-endoplasmic reticulum membrane network; GO:0005783 endoplasmic reticulum; GO:0016324 apical plasma membrane; GO:0031090 organelle membrane; GO:0030054 cell junction; GO:0071944 cell periphery; GO:0005737 cytoplasm; GO:0031224 intrinsic component of membrane; GO:0044424 intracellular part; GO:0016604 nuclear body; GO:0005911 cell-cell junction…	GO:0097159 organic cyclic compound binding; GO:1901363 heterocyclic compound binding; GO:0003723 RNA binding; GO:0001085 RNA polymerase II transcription factor binding; GO:0003725 double-stranded RNA binding; GO:0005488 binding; GO:0003676 nucleic acid binding; GO:0000989 transcription factor activity, transcription factor binding; GO:0003713 transcription coactivator activity; GO:0051059 NF-kapp…
Q80X82	Symplekin	0.508	Down	Sympk	4.3	142.28	12.758	5	4	4	1	4	4	4	4	4	29201000	57441000	0.674	1.326		nucleus	GO:0031123 RNA 3'-end processing; GO:0050794 regulation of cellular process; GO:0032270 positive regulation of cellular protein metabolic process; GO:0006725 cellular aromatic compound metabolic process; GO:0031124 mRNA 3'-end processing; GO:0006378 mRNA polyadenylation; GO:0060255 regulation of macromolecule metabolic process; GO:0031399 regulation of protein modification process; GO:0044237 cel…	GO:0016020 membrane; GO:0071944 cell periphery; GO:0030054 cell junction; GO:0005737 cytoplasm; GO:0032991 macromolecular complex; GO:0044424 intracellular part; GO:0005911 cell-cell junction; GO:0016604 nuclear body; GO:0005623 cell; GO:0044422 organelle part; GO:0043228 non-membrane-bounded organelle; GO:0005856 cytoskeleton; GO:0031974 membrane-enclosed lumen; GO:0070160 occluding junction; GO…	GO:0005488 binding;	K06100	SYMPK; symplekin	mmu03015 mRNA surveillance pathway - Mus musculus (mouse); mmu04530 Tight junction - Mus musculus (mouse);	IPR032460; IPR011989; IPR022075; IPR016024;	Symplekin/Pta1, N-terminal; Armadillo-like helical; Symplekin C-terminal; Armadillo-type fold;
Q80X85	"28S ribosomal protein S7, mitochondrial"	0.536	Down	Mrps7	14	28.062	2.1798	5	4	4	1	4	3	4	3	4	38841000	72452000	0.698	1.302		mitochondria	GO:0006518 peptide metabolic process; GO:0043043 peptide biosynthetic process; GO:0044267 cellular protein metabolic process; GO:0006807 nitrogen compound metabolic process; GO:0009058 biosynthetic process; GO:0043603 cellular amide metabolic process; GO:0032543 mitochondrial translation; GO:0044238 primary metabolic process; GO:1901566 organonitrogen compound biosynthetic process; GO:1901576 org…	GO:0005759 mitochondrial matrix; GO:0005840 ribosome; GO:0043229 intracellular organelle; GO:0000314 organellar small ribosomal subunit; GO:0044429 mitochondrial part; GO:0043232 intracellular non-membrane-bounded organelle; GO:0015935 small ribosomal subunit; GO:0044446 intracellular organelle part; GO:0005737 cytoplasm; GO:0032991 macromolecular complex; GO:0044424 intracellular part; GO:000576…	GO:0097159 organic cyclic compound binding; GO:1901363 heterocyclic compound binding; GO:0003723 RNA binding; GO:0005488 binding; GO:0003676 nucleic acid binding; GO:0005198 structural molecule activity; GO:0003735 structural constituent of ribosome;	K02992	RP-S7, MRPS7, rpsG; small subunit ribosomal protein S7	mmu03010 Ribosome - Mus musculus (mouse);	IPR023798;	Ribosomal protein S7 domain;
Q80XN0	"D-beta-hydroxybutyrate dehydrogenase, mitochondrial"	0.63	Down	Bdh1	22.2	38.299	25.884	22	9	9	10	12	9	9	9	9	507890000	806330000	0.773	1.227		mitochondria	GO:0044699 single-organism process; GO:0008152 metabolic process; GO:0055114 oxidation-reduction process; GO:0044710 single-organism metabolic process;	GO:0016020 membrane; GO:0031090 organelle membrane; GO:0099617 matrix side of mitochondrial inner membrane; GO:0005737 cytoplasm; GO:0044424 intracellular part; GO:0044455 mitochondrial membrane part; GO:0005623 cell; GO:0044422 organelle part; GO:0005740 mitochondrial envelope; GO:0031974 membrane-enclosed lumen; GO:0005654 nucleoplasm; GO:0070013 intracellular organelle lumen; GO:0044425 membra…	GO:0003858 3-hydroxybutyrate dehydrogenase activity; GO:0016614 oxidoreductase activity, acting on CH-OH group of donors; GO:0016616 oxidoreductase activity, acting on the CH-OH group of donors, NAD or NADP as acceptor; GO:0003824 catalytic activity; GO:0016491 oxidoreductase activity;	K00019	E1.1.1.30, bdh; 3-hydroxybutyrate dehydrogenase [EC:1.1.1.30]	mmu00072 Synthesis and degradation of ketone bodies - Mus musculus (mouse); mmu00650 Butanoate metabolism - Mus musculus (mouse); mmu01100 Metabolic pathways - Mus musculus (mouse);	IPR016040;	NAD(P)-binding domain;
Q8BFY6	Peflin	0.586	Down	Pef1	13.5	29.227	6.9971	6	3	3	2	4	3	3	3	3	92399000	157660000	0.739	1.261		cytoplasm,nucleus	GO:0008152 metabolic process; GO:0042221 response to chemical; GO:0051592 response to calcium ion; GO:0006508 proteolysis; GO:0043170 macromolecule metabolic process; GO:0019538 protein metabolic process; GO:0010035 response to inorganic substance; GO:0044238 primary metabolic process; GO:0050896 response to stimulus; GO:0010038 response to metal ion; GO:0071704 organic substance metabolic proces…	GO:0016020 membrane; GO:0070062 extracellular exosome; GO:0043226 organelle; GO:0044421 extracellular region part; GO:0044464 cell part; GO:0005622 intracellular; GO:0005737 cytoplasm; GO:0031982 vesicle; GO:1903561 extracellular vesicle; GO:0044424 intracellular part; GO:0005623 cell; GO:0043227 membrane-bounded organelle; GO:0005576 extracellular region; GO:0043230 extracellular organelle;	GO:0003723 RNA binding; GO:0004198 calcium-dependent cysteine-type endopeptidase activity; GO:0008233 peptidase activity; GO:0046982 protein heterodimerization activity; GO:0043167 ion binding; GO:0046983 protein dimerization activity; GO:0005515 protein binding; GO:0016787 hydrolase activity; GO:0008234 cysteine-type peptidase activity; GO:0004175 endopeptidase activity; GO:1901363 heterocyclic …				IPR002048; IPR011992;	EF-hand domain; EF-hand domain pair;
Q8BGB8	"Ubiquinone biosynthesis protein COQ4 homolog, mitochondrial"	0.59	Down	Coq4	11.7	30.084	4.5547	3	2	2	1	2	2	2	2	2	41600000	70581000	0.742	1.258		mitochondria	GO:0051188 cofactor biosynthetic process; GO:0042181 ketone biosynthetic process; GO:1901663 quinone biosynthetic process; GO:0006744 ubiquinone biosynthetic process; GO:0006733 oxidoreduction coenzyme metabolic process; GO:0044711 single-organism biosynthetic process; GO:1901661 quinone metabolic process; GO:0044281 small molecule metabolic process; GO:0044763 single-organism cellular process; G…	GO:0043229 intracellular organelle; GO:0016020 membrane; GO:0044429 mitochondrial part; GO:0031090 organelle membrane; GO:0031967 organelle envelope; GO:0044446 intracellular organelle part; GO:0005737 cytoplasm; GO:0044424 intracellular part; GO:0005623 cell; GO:0044422 organelle part; GO:0005739 mitochondrion; GO:0005740 mitochondrial envelope; GO:0043231 intracellular membrane-bounded organell…		K18586	COQ4; ubiquinone biosynthesis protein COQ4
Q8BGS2	BolA-like protein 2	0.566	Down	Bola2	44.2	10.214	6.3566	2	2	2	0	2	2	2	2	2	21402000	37766000	0.723	1.277		extracellular	GO:0006790 sulfur compound metabolic process; GO:0044085 cellular component biogenesis; GO:0051188 cofactor biosynthetic process; GO:0016043 cellular component organization; GO:0044571 [2Fe-2S] cluster assembly; GO:0009058 biosynthetic process; GO:0044238 primary metabolic process; GO:0044237 cellular metabolic process; GO:0044249 cellular biosynthetic process; GO:0051186 cofactor metabolic proce…	GO:0043226 organelle; GO:0043231 intracellular membrane-bounded organelle; GO:0043229 intracellular organelle; GO:0005634 nucleus; GO:0044464 cell part; GO:0005622 intracellular; GO:0005737 cytoplasm; GO:0044424 intracellular part; GO:0043227 membrane-bounded organelle; GO:0005623 cell;
Q8BH59	Calcium-binding mitochondrial carrier protein Aralar1	0.638	Down	Slc25a12	7.7	74.569	6.7588	3	4	3	1	2	4	4	3	3	15317000	24000000	0.779	1.221		cytoplasm	GO:0034220 ion transmembrane transport; GO:0006839 mitochondrial transport; GO:0015807 L-amino acid transport; GO:0044699 single-organism process; GO:0070778 L-aspartate transport; GO:0022904 respiratory electron transport chain; GO:0050896 response to stimulus; GO:0044237 cellular metabolic process; GO:0098656 anion transmembrane transport; GO:0051234 establishment of localization; GO:1902475 L-…	GO:0043229 intracellular organelle; GO:0016020 membrane; GO:0044429 mitochondrial part; GO:0031090 organelle membrane; GO:0031967 organelle envelope; GO:0044446 intracellular organelle part; GO:0005737 cytoplasm; GO:0031224 intrinsic component of membrane; GO:0044424 intracellular part; GO:0005623 cell; GO:0016021 integral component of membrane; GO:0044422 organelle part; GO:0005739 mitochondrion…	GO:0005342 organic acid transmembrane transporter activity; GO:0005310 dicarboxylic acid transmembrane transporter activity; GO:0015075 ion transmembrane transporter activity; GO:0015179 L-amino acid transmembrane transporter activity; GO:0043167 ion binding; GO:0015556 C4-dicarboxylate transmembrane transporter activity; GO:0022892 substrate-specific transporter activity; GO:0015172 acidic amino…	K15105	SLC25A12_13, AGC; solute carrier family 25 (mitochondrial aspartate/glutamate transporter), member 12/13		IPR002048; IPR011992; IPR023395;	EF-hand domain; EF-hand domain pair; Mitochondrial carrier domain;
Q8BH86	"D-glutamate cyclase, mitochondrial"	0.549	Down	Dglucy	13.6	66.365	13.135	7	7	7	1	6	6	7	6	7	57873000	105340000	0.709	1.291		nucleus		GO:0043226 organelle; GO:0043231 intracellular membrane-bounded organelle; GO:0043229 intracellular organelle; GO:0044464 cell part; GO:0005622 intracellular; GO:0005737 cytoplasm; GO:0044424 intracellular part; GO:0043227 membrane-bounded organelle; GO:0005623 cell; GO:0005739 mitochondrion; GO:0044444 cytoplasmic part;		K22210	E4.2.1.48; D-glutamate cyclase [EC:4.2.1.48]	mmu00471 D-Glutamine and D-glutamate metabolism - Mus musculus (mouse);	IPR025504;	Domain of unknown function DUF4392;
Q8BMC4	Nucleolar protein 9	0.419	Down	Nop9	2.4	70.046	11.356	2	1	1	0	2	1	1	1	1	4544500	10838000	0.591	1.409		nucleus			GO:0097159 organic cyclic compound binding; GO:1901363 heterocyclic compound binding; GO:0003723 RNA binding; GO:0005488 binding; GO:0003676 nucleic acid binding;	K14790	NOP9; nucleolar protein 9		IPR011989; IPR016024;	Armadillo-like helical; Armadillo-type fold;
Q8BMG7	Rab3 GTPase-activating protein non-catalytic subunit	0.47	Down	Rab3gap2	2.3	152.53	4.6057	8	3	3	3	5	3	3	3	3	15706000	33415000	0.639	1.361		nucleus	GO:0032270 positive regulation of cellular protein metabolic process; GO:0072594 establishment of protein localization to organelle; GO:0031331 positive regulation of cellular catabolic process; GO:1903061 positive regulation of protein lipidation; GO:0009891 positive regulation of biosynthetic process; GO:1902115 regulation of organelle assembly; GO:0015031 protein transport; GO:0051234 establis…	GO:0016020 membrane; GO:0071944 cell periphery; GO:0044464 cell part; GO:0005622 intracellular; GO:0005737 cytoplasm; GO:0032991 macromolecular complex; GO:0044424 intracellular part; GO:0043234 protein complex; GO:0005623 cell; GO:0005829 cytosol; GO:0005886 plasma membrane; GO:0044444 cytoplasmic part;	GO:0031267 small GTPase binding; GO:0046982 protein heterodimerization activity; GO:0005085 guanyl-nucleotide exchange factor activity; GO:0060589 nucleoside-triphosphatase regulator activity; GO:0030695 GTPase regulator activity; GO:0046983 protein dimerization activity; GO:0005515 protein binding; GO:0098772 molecular function regulator; GO:0017137 Rab GTPase binding; GO:0030234 enzyme regulato…	K19937	RAB3GAP2; Rab3 GTPase-activating protein non-catalytic subunit		IPR029257; IPR032839;	Rab3GAP regulatory subunit, C-terminal; Rab3-GAP regulatory subunit, N-terminal;
Q8BMP6	Golgi resident protein GCP60	0.232	Down	Acbd3	6.5	60.18	5.8572	4	3	3	1	3	2	3	2	3	35765000	153720000	0.377	1.623		nucleus	GO:0044711 single-organism biosynthetic process; GO:0008202 steroid metabolic process; GO:0044699 single-organism process; GO:1901360 organic cyclic compound metabolic process; GO:0009058 biosynthetic process; GO:0044238 primary metabolic process; GO:1901576 organic substance biosynthetic process; GO:0071704 organic substance metabolic process; GO:0008610 lipid biosynthetic process; GO:0051234 es…	GO:0043229 intracellular organelle; GO:0016020 membrane; GO:0098588 bounding membrane of organelle; GO:0031090 organelle membrane; GO:0005737 cytoplasm; GO:0044446 intracellular organelle part; GO:0000139 Golgi membrane; GO:0031224 intrinsic component of membrane; GO:0012505 endomembrane system; GO:0044424 intracellular part; GO:0005623 cell; GO:0016021 integral component of membrane; GO:0005739 …	GO:0051018 protein kinase A binding; GO:0000062 fatty-acyl-CoA binding; GO:0034237 protein kinase A regulatory subunit binding; GO:0005488 binding; GO:0043167 ion binding; GO:0005515 protein binding; GO:0043168 anion binding; GO:0048037 cofactor binding; GO:1901681 sulfur compound binding; GO:0050662 coenzyme binding;				IPR000582; IPR009038; IPR014352;	Acyl-CoA-binding protein, ACBP; GOLD domain; FERM/acyl-CoA-binding protein, 3-helical bundle;
Q8BMS1	"Trifunctional enzyme subunit alpha, mitochondrial"	0.422	Down	Hadha	20.6	82.669	30.818	24	13	13	7	17	12	13	12	13	792510000	1875300000	0.594	1.406		mitochondria	GO:0034440 lipid oxidation; GO:1901700 response to oxygen-containing compound; GO:0044699 single-organism process; GO:0044255 cellular lipid metabolic process; GO:0050896 response to stimulus; GO:0044237 cellular metabolic process; GO:0071704 organic substance metabolic process; GO:0042493 response to drug; GO:0008152 metabolic process; GO:0030258 lipid modification; GO:0009719 response to endoge…	GO:0016020 membrane; GO:0044421 extracellular region part; GO:0031090 organelle membrane; GO:0036125 fatty acid beta-oxidation multienzyme complex; GO:0005737 cytoplasm; GO:0032991 macromolecular complex; GO:0044424 intracellular part; GO:0005623 cell; GO:0044422 organelle part; GO:0043228 non-membrane-bounded organelle; GO:0005740 mitochondrial envelope; GO:0031974 membrane-enclosed lumen; GO:00…	GO:1901265 nucleoside phosphate binding; GO:0005515 protein binding; GO:0016835 carbon-oxygen lyase activity; GO:0016614 oxidoreductase activity, acting on CH-OH group of donors; GO:1901363 heterocyclic compound binding; GO:0097159 organic cyclic compound binding; GO:0016616 oxidoreductase activity, acting on the CH-OH group of donors, NAD or NADP as acceptor; GO:0016746 transferase activity, tra…	K07515	HADHA; enoyl-CoA hydratase / long-chain 3-hydroxyacyl-CoA dehydrogenase [EC:4.2.1.17 1.1.1.211]	mmu00062 Fatty acid elongation - Mus musculus (mouse); mmu00071 Fatty acid degradation - Mus musculus (mouse); mmu00280 Valine, leucine and isoleucine degradation - Mus musculus (mouse); mmu00310 Lysine degradation - Mus musculus (mouse); mmu00380 Tryptophan metabolism - Mus musculus (mouse); mmu00410 beta-Alanine metabolism - Mus musculus (mouse); mmu00640 Propanoate metabolism - Mus musculus (m…	IPR008927; IPR013328; IPR029045; IPR016040; IPR006176; IPR006108;	6-phosphogluconate dehydrogenase C-terminal domain-like; 6-phosphogluconate dehydrogenase, domain 2; ClpP/crotonase-like domain; NAD(P)-binding domain; 3-hydroxyacyl-CoA dehydrogenase, NAD binding; 3-hydroxyacyl-CoA dehydrogenase, C-terminal;
Q8BU30	"Isoleucine--tRNA ligase, cytoplasmic"	0.635	Down	Iars	15.1	144.27	48.648	20	15	15	8	12	15	15	15	15	319150000	502530000	0.777	1.223		cytoplasm	GO:0001649 osteoblast differentiation; GO:0065008 regulation of biological quality; GO:0006518 peptide metabolic process; GO:0010608 posttranscriptional regulation of gene expression; GO:0048869 cellular developmental process; GO:0044699 single-organism process; GO:0009058 biosynthetic process; GO:0006428 isoleucyl-tRNA aminoacylation; GO:0044237 cellular metabolic process; GO:0008152 metabolic p…	GO:0016020 membrane; GO:0044421 extracellular region part; GO:0031982 vesicle; GO:0005737 cytoplasm; GO:0044424 intracellular part; GO:0005623 cell; GO:0005829 cytosol; GO:0005576 extracellular region; GO:0043226 organelle; GO:0070062 extracellular exosome; GO:0005622 intracellular; GO:0044464 cell part; GO:1903561 extracellular vesicle; GO:0043227 membrane-bounded organelle; GO:0043230 extracell…	GO:0016876 ligase activity, forming aminoacyl-tRNA and related compounds; GO:0052689 carboxylic ester hydrolase activity; GO:1901265 nucleoside phosphate binding; GO:0016875 ligase activity, forming carbon-oxygen bonds; GO:0016874 ligase activity; GO:0005515 protein binding; GO:0016787 hydrolase activity; GO:0097159 organic cyclic compound binding; GO:1901363 heterocyclic compound binding; GO:000…	K01870	IARS, ileS; isoleucyl-tRNA synthetase [EC:6.1.1.5]	mmu00970 Aminoacyl-tRNA biosynthesis - Mus musculus (mouse);	IPR014729; IPR009008; IPR013155; IPR033709; IPR002300; IPR009080;	Rossmann-like alpha/beta/alpha sandwich fold; Valyl/Leucyl/Isoleucyl-tRNA synthetase, editing domain; Methionyl/Valyl/Leucyl/Isoleucyl-tRNA synthetase, anticodon-binding; Isoleucyl tRNA synthetase type 2, anticodon-binding domain; Aminoacyl-tRNA synthetase, class Ia; Aminoacyl-tRNA synthetase, class Ia, anticodon-binding;
Q8BWT1	"3-ketoacyl-CoA thiolase, mitochondrial"	0.591	Down	Acaa2	32.7	41.829	42.998	20	10	10	6	14	8	10	8	10	229070000	387840000	0.743	1.257		mitochondria	GO:0065008 regulation of biological quality; GO:0010941 regulation of cell death; GO:0009968 negative regulation of signal transduction; GO:0051129 negative regulation of cellular component organization; GO:0006839 mitochondrial transport; GO:0023051 regulation of signaling; GO:0044699 single-organism process; GO:0044255 cellular lipid metabolic process; GO:0010821 regulation of mitochondrion org…	GO:0016020 membrane; GO:0043229 intracellular organelle; GO:0044421 extracellular region part; GO:0044429 mitochondrial part; GO:0031090 organelle membrane; GO:0031967 organelle envelope; GO:0044446 intracellular organelle part; GO:0031982 vesicle; GO:0005737 cytoplasm; GO:0044424 intracellular part; GO:0005623 cell; GO:0005576 extracellular region; GO:0044422 organelle part; GO:0005739 mitochond…	GO:0097159 organic cyclic compound binding; GO:1901363 heterocyclic compound binding; GO:0003723 RNA binding; GO:0016746 transferase activity, transferring acyl groups; GO:0003824 catalytic activity; GO:0005488 binding; GO:0003676 nucleic acid binding; GO:0003988 acetyl-CoA C-acyltransferase activity; GO:0016408 C-acyltransferase activity; GO:0016747 transferase activity, transferring acyl groups…	K07508	ACAA2; acetyl-CoA acyltransferase 2 [EC:2.3.1.16]	mmu00062 Fatty acid elongation - Mus musculus (mouse); mmu00071 Fatty acid degradation - Mus musculus (mouse); mmu00280 Valine, leucine and isoleucine degradation - Mus musculus (mouse); mmu01100 Metabolic pathways - Mus musculus (mouse); mmu01212 Fatty acid metabolism - Mus musculus (mouse);	IPR016039; IPR020616; IPR020617;	Thiolase-like; Thiolase, N-terminal; Thiolase, C-terminal;
Q8BWW4	La-related protein 4	0.634	Down	Larp4	3.5	79.763	3.4155	2	2	2	0	2	2	2	2	2	18792000	29641000	0.776	1.224		nucleus	GO:0006518 peptide metabolic process; GO:0032270 positive regulation of cellular protein metabolic process; GO:0010608 posttranscriptional regulation of gene expression; GO:0009891 positive regulation of biosynthetic process; GO:0009058 biosynthetic process; GO:0044237 cellular metabolic process; GO:0008152 metabolic process; GO:0009893 positive regulation of metabolic process; GO:0051173 positiv…	GO:0016020 membrane; GO:0044464 cell part; GO:0005622 intracellular; GO:0005737 cytoplasm; GO:0044424 intracellular part; GO:0005623 cell; GO:0005829 cytosol; GO:0044444 cytoplasmic part;	GO:0008143 poly(A) binding; GO:0097159 organic cyclic compound binding; GO:1901363 heterocyclic compound binding; GO:0003723 RNA binding; GO:1901265 nucleoside phosphate binding; GO:0005488 binding; GO:0003676 nucleic acid binding; GO:0000166 nucleotide binding; GO:0070717 poly-purine tract binding; GO:0036094 small molecule binding; GO:0003727 single-stranded RNA binding;	K18763	LARP4; la-related protein 4		IPR011991; IPR006630; IPR000504; IPR012677;	Winged helix-turn-helix DNA-binding domain; RNA-binding protein Lupus La; RNA recognition motif domain; Nucleotide-binding alpha-beta plait domain;
Q8C0D5	Elongation factor-like GTPase 1	0.627	Down	Efl1	9.3	125.78	16.234	9	7	7	3	6	5	6	5	6	53335000	85079000	0.771	1.229		cytoplasm	GO:0044085 cellular component biogenesis; GO:0016043 cellular component organization; GO:0022613 ribonucleoprotein complex biogenesis; GO:0006518 peptide metabolic process; GO:0022618 ribonucleoprotein complex assembly; GO:0044267 cellular protein metabolic process; GO:0009058 biosynthetic process; GO:1901566 organonitrogen compound biosynthetic process; GO:0044237 cellular metabolic process; GO:…		GO:1901265 nucleoside phosphate binding; GO:0003746 translation elongation factor activity; GO:0016817 hydrolase activity, acting on acid anhydrides; GO:0016787 hydrolase activity; GO:1901363 heterocyclic compound binding; GO:0097159 organic cyclic compound binding; GO:0016462 pyrophosphatase activity; GO:0032553 ribonucleotide binding; GO:0003824 catalytic activity; GO:0005488 binding; GO:003255…	K14536	RIA1; ribosome assembly protein 1 [EC:3.6.5.-]	mmu03008 Ribosome biogenesis in eukaryotes - Mus musculus (mouse);	IPR027417; IPR000795; IPR005225; IPR000640; IPR020568; IPR009022; IPR014721; IPR009000;	P-loop containing nucleoside triphosphate hydrolase; Transcription factor, GTP-binding domain; Small GTP-binding protein domain; Translation elongation factor EFG, V domain; Ribosomal protein S5 domain 2-type fold; Elongation factor G, III-V domain; Ribosomal protein S5 domain 2-type fold, subgroup; Translation protein, beta-barrel domain;
Q8C0N2	Glycerol-3-phosphate acyltransferase 3	0.646	Down	Gpat3	5	49	7.7317	5	3	3	2	3	3	3	3	3	28878000	44715000	0.785	1.215		plasma membrane	GO:0050794 regulation of cellular process; GO:0046486 glycerolipid metabolic process; GO:0023051 regulation of signaling; GO:0008654 phospholipid biosynthetic process; GO:0044699 single-organism process; GO:0046463 acylglycerol biosynthetic process; GO:0044255 cellular lipid metabolic process; GO:0009058 biosynthetic process; GO:0044237 cellular metabolic process; GO:0019432 triglyceride biosynth…	GO:0043229 intracellular organelle; GO:0016020 membrane; GO:0042175 nuclear outer membrane-endoplasmic reticulum membrane network; GO:0005783 endoplasmic reticulum; GO:0044446 intracellular organelle part; GO:0005737 cytoplasm; GO:0031224 intrinsic component of membrane; GO:0012505 endomembrane system; GO:0044424 intracellular part; GO:0005623 cell; GO:0016021 integral component of membrane; GO:0…	GO:0016746 transferase activity, transferring acyl groups; GO:0003841 1-acylglycerol-3-phosphate O-acyltransferase activity; GO:0003824 catalytic activity; GO:0016411 acylglycerol O-acyltransferase activity; GO:0042171 lysophosphatidic acid acyltransferase activity; GO:0004366 glycerol-3-phosphate O-acyltransferase activity; GO:0071617 lysophospholipid acyltransferase activity; GO:0016740 transfe…	K13506	GPAT3_4, AGPAT9, AGPAT6; glycerol-3-phosphate O-acyltransferase 3/4 [EC:2.3.1.15]	mmu00561 Glycerolipid metabolism - Mus musculus (mouse); mmu00564 Glycerophospholipid metabolism - Mus musculus (mouse); mmu01100 Metabolic pathways - Mus musculus (mouse);	IPR002123;	Phospholipid/glycerol acyltransferase;
Q8C196	"Carbamoyl-phosphate synthase [ammonia], mitochondrial"	0.609	Down	Cps1	42.3	164.62	323.31	109	48	45	45	64	44	47	41	44	9001200000	14787000000	0.757	1.243		mitochondria	GO:0065008 regulation of biological quality; GO:0048732 gland development; GO:0046683 response to organophosphorus; GO:0044255 cellular lipid metabolic process; GO:0044237 cellular metabolic process; GO:0044264 cellular polysaccharide metabolic process; GO:0009607 response to biotic stimulus; GO:0009605 response to external stimulus; GO:0046461 neutral lipid catabolic process; GO:0071941 nitrogen…	GO:0016020 membrane; GO:0031090 organelle membrane; GO:0005737 cytoplasm; GO:0032991 macromolecular complex; GO:0044424 intracellular part; GO:0005623 cell; GO:0044422 organelle part; GO:0043228 non-membrane-bounded organelle; GO:0031974 membrane-enclosed lumen; GO:0005740 mitochondrial envelope; GO:0070013 intracellular organelle lumen; GO:0005622 intracellular; GO:0044464 cell part; GO:0019866 …	GO:0016597 amino acid binding; GO:0008233 peptidase activity; GO:1901265 nucleoside phosphate binding; GO:0016874 ligase activity; GO:0016787 hydrolase activity; GO:0005515 protein binding; GO:0097159 organic cyclic compound binding; GO:1901363 heterocyclic compound binding; GO:0031406 carboxylic acid binding; GO:0032553 ribonucleotide binding; GO:0003824 catalytic activity; GO:0005488 binding; G…	K01948	CPS1; carbamoyl-phosphate synthase (ammonia) [EC:6.3.4.16]	mmu00220 Arginine biosynthesis - Mus musculus (mouse); mmu00250 Alanine, aspartate and glutamate metabolism - Mus musculus (mouse); mmu00910 Nitrogen metabolism - Mus musculus (mouse); mmu01100 Metabolic pathways - Mus musculus (mouse); mmu01200 Carbon metabolism - Mus musculus (mouse); mmu01230 Biosynthesis of amino acids - Mus musculus (mouse);	IPR005479; IPR029062; IPR013815; IPR011607; IPR016185; IPR005480; IPR002474; IPR011761; IPR013816; IPR005483; IPR017926;	Carbamoyl-phosphate synthetase large subunit-like, ATP-binding domain; Class I glutamine amidotransferase-like; ATP-grasp fold, subdomain 1; Methylglyoxal synthase-like domain; Pre-ATP-grasp domain; Carbamoyl-phosphate synthetase, large subunit oligomerisation domain; Carbamoyl-phosphate synthase, small subunit N-terminal domain; ATP-grasp fold; ATP-grasp fold, subdomain 2; Carbamoyl-phosphate sy…
Q8C1E7	Transmembrane protein 120A	0.481	Down	Tmem120a	20.1	40.751	11.342	7	6	6	2	5	6	6	6	6	57592000	119740000	0.65	1.35		plasma membrane	GO:0032502 developmental process; GO:0044085 cellular component biogenesis; GO:0016043 cellular component organization; GO:0071822 protein complex subunit organization; GO:0051260 protein homooligomerization; GO:0048869 cellular developmental process; GO:0044763 single-organism cellular process; GO:0044699 single-organism process; GO:0051259 protein oligomerization; GO:0043933 macromolecular comp…	GO:0043229 intracellular organelle; GO:0016020 membrane; GO:0031090 organelle membrane; GO:0005635 nuclear envelope; GO:0031967 organelle envelope; GO:0044446 intracellular organelle part; GO:0031224 intrinsic component of membrane; GO:0012505 endomembrane system; GO:0044424 intracellular part; GO:0005623 cell; GO:0016021 integral component of membrane; GO:0044422 organelle part; GO:0043231 intra…
Q8CBW3	Abl interactor 1	0.575	Down	Abi1	5.8	52.287	21.779	2	2	2	0	2	2	2	2	2	10537000	18334000	0.73	1.27		nucleus	GO:0097581 lamellipodium organization; GO:0032270 positive regulation of cellular protein metabolic process; GO:0061053 somite development; GO:0035282 segmentation; GO:0043009 chordate embryonic development; GO:0048666 neuron development; GO:0048869 cellular developmental process; GO:0022008 neurogenesis; GO:0018212 peptidyl-tyrosine modification; GO:0032989 cellular component morphogenesis; GO:0…	GO:0016020 membrane; GO:0044421 extracellular region part; GO:0071944 cell periphery; GO:0030054 cell junction; GO:0031982 vesicle; GO:0005737 cytoplasm; GO:0032991 macromolecular complex; GO:0030426 growth cone; GO:0044424 intracellular part; GO:0005913 cell-cell adherens junction; GO:0098858 actin-based cell projection; GO:0005911 cell-cell junction; GO:0005623 cell; GO:0032279 asymmetric synap…	GO:0030295 protein kinase activator activity; GO:0044877 macromolecular complex binding; GO:0030296 protein tyrosine kinase activator activity; GO:0005515 protein binding; GO:0019887 protein kinase regulator activity; GO:0019207 kinase regulator activity; GO:0098772 molecular function regulator; GO:0098632 protein binding involved in cell-cell adhesion; GO:0017124 SH3 domain binding; GO:0050839 c…				IPR000727; IPR001452; IPR012849;	Target SNARE coiled-coil homology domain; SH3 domain; Abl-interactor, homeo-domain homologous domain;
Q8CCF0	U4/U6 small nuclear ribonucleoprotein Prp31	0.565	Down	Prpf31	8.4	55.429	6.2551	5	3	3	3	2	3	2	3	2	34112000	60343000	0.722	1.278		nucleus	GO:0044085 cellular component biogenesis; GO:0016043 cellular component organization; GO:0022613 ribonucleoprotein complex biogenesis; GO:0022618 ribonucleoprotein complex assembly; GO:0006725 cellular aromatic compound metabolic process; GO:0044237 cellular metabolic process; GO:0071704 organic substance metabolic process; GO:0000398 mRNA splicing, via spliceosome; GO:0008152 metabolic process; …	GO:0032991 macromolecular complex; GO:0044424 intracellular part; GO:0016604 nuclear body; GO:0005623 cell; GO:0015030 Cajal body; GO:0071011 precatalytic spliceosome; GO:0044422 organelle part; GO:0031974 membrane-enclosed lumen; GO:0097526 spliceosomal tri-snRNP complex; GO:1902494 catalytic complex; GO:0005654 nucleoplasm; GO:0070013 intracellular organelle lumen; GO:0016607 nuclear speck; GO:…	GO:0097159 organic cyclic compound binding; GO:1901363 heterocyclic compound binding; GO:0070990 snRNP binding; GO:0003723 RNA binding; GO:0030622 U4atac snRNA binding; GO:0005488 binding; GO:0030621 U4 snRNA binding; GO:0003676 nucleic acid binding; GO:0044877 macromolecular complex binding; GO:0017069 snRNA binding; GO:0043021 ribonucleoprotein complex binding;	K12844	PRPF31; U4/U6 small nuclear ribonucleoprotein PRP31	mmu03040 Spliceosome - Mus musculus (mouse);	IPR002687; IPR012976; IPR019175;	Nop domain; NOSIC; Prp31 C-terminal;
Q8CCJ3	E3 UFM1-protein ligase 1	0.653	Down	Ufl1	3.5	89.519	5.0121	3	2	2	1	2	2	2	2	2	28441000	43591000	0.79	1.21		nucleus	GO:0001649 osteoblast differentiation; GO:0010941 regulation of cell death; GO:0014013 regulation of gliogenesis; GO:0044237 cellular metabolic process; GO:0032088 negative regulation of NF-kappaB transcription factor activity; GO:0008152 metabolic process; GO:0071569 protein ufmylation; GO:0051240 positive regulation of multicellular organismal process; GO:0032879 regulation of localization; GO:…	GO:0043229 intracellular organelle; GO:0016020 membrane; GO:0042175 nuclear outer membrane-endoplasmic reticulum membrane network; GO:0042995 cell projection; GO:0005783 endoplasmic reticulum; GO:0044446 intracellular organelle part; GO:0005737 cytoplasm; GO:0032991 macromolecular complex; GO:0012505 endomembrane system; GO:0044424 intracellular part; GO:0005829 cytosol; GO:0005623 cell; GO:00444…	GO:0005515 protein binding; GO:0071568 UFM1 transferase activity; GO:0019787 ubiquitin-like protein transferase activity; GO:0016740 transferase activity; GO:0003824 catalytic activity; GO:0005488 binding; GO:0016874 ligase activity;	K22755
Q8CEC0	Nuclear pore complex protein Nup88	0.63	Down	Nup88	5.2	84.937	5.8211	3	3	3	1	2	3	2	3	2	24441000	38767000	0.773	1.227		cytoplasm	GO:0044085 cellular component biogenesis; GO:0050658 RNA transport; GO:0022613 ribonucleoprotein complex biogenesis; GO:0072594 establishment of protein localization to organelle; GO:0017038 protein import; GO:0007067 mitotic nuclear division; GO:0000055 ribosomal large subunit export from nucleus; GO:0033753 establishment of ribosome localization; GO:0044699 single-organism process; GO:0051168 n…	GO:0043229 intracellular organelle; GO:0005643 nuclear pore; GO:0005635 nuclear envelope; GO:0031967 organelle envelope; GO:0044446 intracellular organelle part; GO:0032991 macromolecular complex; GO:0012505 endomembrane system; GO:0031981 nuclear lumen; GO:0044424 intracellular part; GO:0005623 cell; GO:0044422 organelle part; GO:0043226 organelle; GO:0043231 intracellular membrane-bounded organ…	GO:0005215 transporter activity;	K14318	NUP88; nuclear pore complex protein Nup88	mmu03013 RNA transport - Mus musculus (mouse);
Q8CFE4	SCY1-like protein 2	0.554	Down	Scyl2	7	103.32	9.0233	7	5	5	3	4	4	4	4	4	66071000	119220000	0.713	1.287		cytoplasm	GO:0044700 single organism signaling; GO:0060627 regulation of vesicle-mediated transport; GO:0031623 receptor internalization; GO:0009968 negative regulation of signal transduction; GO:0007166 cell surface receptor signaling pathway; GO:0002092 positive regulation of receptor internalization; GO:0023051 regulation of signaling; GO:0090090 negative regulation of canonical Wnt signaling pathway; G…	GO:0010008 endosome membrane; GO:0043229 intracellular organelle; GO:0097708 intracellular vesicle; GO:0016020 membrane; GO:0098588 bounding membrane of organelle; GO:0031410 cytoplasmic vesicle; GO:0031090 organelle membrane; GO:0005737 cytoplasm; GO:0044446 intracellular organelle part; GO:0031982 vesicle; GO:0044433 cytoplasmic vesicle part; GO:0044440 endosomal part; GO:0012505 endomembrane s…	GO:0005524 ATP binding; GO:1901265 nucleoside phosphate binding; GO:0016773 phosphotransferase activity, alcohol group as acceptor; GO:0005102 receptor binding; GO:0001882 nucleoside binding; GO:0043167 ion binding; GO:0005515 protein binding; GO:0004672 protein kinase activity; GO:0000166 nucleotide binding; GO:0097159 organic cyclic compound binding; GO:1901363 heterocyclic compound binding; GO…	K17541	SCYL2; SCY1-like protein 2		IPR000719; IPR011989; IPR016024; IPR011009;	Protein kinase domain; Armadillo-like helical; Armadillo-type fold; Protein kinase-like domain;
Q8CFQ3	RNA helicase aquarius	0.617	Down	Aqr	3	170.29	11.137	6	3	3	3	3	3	3	3	3	33043000	53519000	0.763	1.237		cytoplasm	GO:0006396 RNA processing; GO:0006725 cellular aromatic compound metabolic process; GO:1901360 organic cyclic compound metabolic process; GO:0006807 nitrogen compound metabolic process; GO:0044238 primary metabolic process; GO:0044237 cellular metabolic process; GO:0071704 organic substance metabolic process; GO:0006397 mRNA processing; GO:0016070 RNA metabolic process; GO:0000398 mRNA splicing, …	GO:0043229 intracellular organelle; GO:0016020 membrane; GO:0044446 intracellular organelle part; GO:0032991 macromolecular complex; GO:0031981 nuclear lumen; GO:0044424 intracellular part; GO:0005681 spliceosomal complex; GO:0005623 cell; GO:0044422 organelle part; GO:0043226 organelle; GO:0043231 intracellular membrane-bounded organelle; GO:0031974 membrane-enclosed lumen; GO:1902494 catalytic …	GO:0097159 organic cyclic compound binding; GO:1901363 heterocyclic compound binding; GO:0003723 RNA binding; GO:0005488 binding; GO:0003676 nucleic acid binding;	K12874	AQR; intron-binding protein aquarius	mmu03040 Spliceosome - Mus musculus (mouse);	IPR032174; IPR027417;	Intron-binding protein aquarius, N-terminal; P-loop containing nucleoside triphosphate hydrolase;
Q8CGK3	"Lon protease homolog, mitochondrial"	0.541	Down	Lonp1	11.9	105.84	25.681	13	8	8	5	8	8	8	8	8	213660000	395290000	0.702	1.298		mitochondria	GO:0044085 cellular component biogenesis; GO:0010044 response to aluminum ion; GO:0033554 cellular response to stress; GO:0016043 cellular component organization; GO:0051603 proteolysis involved in cellular protein catabolic process; GO:0044257 cellular protein catabolic process; GO:0051260 protein homooligomerization; GO:0009628 response to abiotic stimulus; GO:0044267 cellular protein metabolic…	GO:0005759 mitochondrial matrix; GO:0043229 intracellular organelle; GO:0016020 membrane; GO:0042645 mitochondrial nucleoid; GO:0044429 mitochondrial part; GO:0043232 intracellular non-membrane-bounded organelle; GO:0005737 cytoplasm; GO:0044446 intracellular organelle part; GO:0031981 nuclear lumen; GO:0044424 intracellular part; GO:0005829 cytosol; GO:0005623 cell; GO:0005739 mitochondrion; GO:…	GO:0008233 peptidase activity; GO:1901265 nucleoside phosphate binding; GO:0070182 DNA polymerase binding; GO:0008236 serine-type peptidase activity; GO:0016817 hydrolase activity, acting on acid anhydrides; GO:0003697 single-stranded DNA binding; GO:0016787 hydrolase activity; GO:0005515 protein binding; GO:0004176 ATP-dependent peptidase activity; GO:0016887 ATPase activity; GO:0000975 regulato…	K08675	PRSS15, PIM1; ATP-dependent Lon protease [EC:3.4.21.53]		IPR003959; IPR015947; IPR027417; IPR008269; IPR003111; IPR003593; IPR020568; IPR014721;	ATPase, AAA-type, core; PUA-like domain; P-loop containing nucleoside triphosphate hydrolase; Peptidase S16, Lon C-terminal; ATP-dependent protease La (LON), substrate-binding domain; AAA+ ATPase domain; Ribosomal protein S5 domain 2-type fold; Ribosomal protein S5 domain 2-type fold, subgroup;
Q8CIW6	Solute carrier family 26 member 6	0.414	Down	Slc26a6	5.8	82.833	54.524	8	3	3	3	5	2	3	2	3	62196000	150240000	0.586	1.414		plasma membrane	GO:0044700 single organism signaling; GO:0065008 regulation of biological quality; GO:0021700 developmental maturation; GO:1904385 cellular response to angiotensin; GO:0007586 digestion; GO:0022414 reproductive process; GO:0046683 response to organophosphorus; GO:0030641 regulation of cellular pH; GO:0030004 cellular monovalent inorganic cation homeostasis; GO:0071345 cellular response to cytokin…	GO:0016323 basolateral plasma membrane; GO:0016020 membrane; GO:0098862 cluster of actin-based cell projections; GO:0005783 endoplasmic reticulum; GO:0005903 brush border; GO:0016324 apical plasma membrane; GO:0031090 organelle membrane; GO:0031410 cytoplasmic vesicle; GO:0071944 cell periphery; GO:0031982 vesicle; GO:0005737 cytoplasm; GO:0044433 cytoplasmic vesicle part; GO:0036126 sperm flagel…	GO:0015562 efflux transmembrane transporter activity; GO:0022803 passive transmembrane transporter activity; GO:0015106 bicarbonate transmembrane transporter activity; GO:0022892 substrate-specific transporter activity; GO:0005515 protein binding; GO:0015660 formate efflux transmembrane transporter activity; GO:0015267 channel activity; GO:0015297 antiporter activity; GO:0015103 inorganic anion t…	K14704	SLC26A6; solute carrier family 26 (sulfate anion transporter), member 6	mmu04978 Mineral absorption - Mus musculus (mouse);	IPR011547; IPR002645;	SLC26A/SulP transporter domain; STAS domain;
Q8JZM7	Parafibromin	0.614	Down	Cdc73	6.8	60.576	4.7701	3	3	3	1	2	2	3	2	3	10531000	17153000	0.761	1.239		cytoplasm	GO:0044085 cellular component biogenesis; GO:0044700 single organism signaling; GO:0022613 ribonucleoprotein complex biogenesis; GO:0065008 regulation of biological quality; GO:1902807 negative regulation of cell cycle G1/S phase transition; GO:0010941 regulation of cell death; GO:0022618 ribonucleoprotein complex assembly; GO:0007166 cell surface receptor signaling pathway; GO:0097659 nucleic ac…	GO:0000784 nuclear chromosome, telomeric region; GO:0000781 chromosome, telomeric region; GO:0061695 transferase complex, transferring phosphorus-containing groups; GO:0005737 cytoplasm; GO:0032991 macromolecular complex; GO:0044424 intracellular part; GO:0005623 cell; GO:0044422 organelle part; GO:0044427 chromosomal part; GO:0043228 non-membrane-bounded organelle; GO:0031974 membrane-enclosed l…	GO:0043175 RNA polymerase core enzyme binding; GO:0001076 transcription factor activity, RNA polymerase II transcription factor binding; GO:0001099 basal RNA polymerase II transcription machinery binding; GO:0001098 basal transcription machinery binding; GO:0005488 binding; GO:0000993 RNA polymerase II core binding; GO:0044877 macromolecular complex binding; GO:0000989 transcription factor activi…	K15175	CDC73; parafibromin		IPR031336; IPR032041;	Cell division control protein 73, C-terminal; Paf1 complex subunit Cdc73, N-terminal domain;
Q8JZQ2	AFG3-like protein 2	0.238	Down	Afg3l2	6.1	89.518	17.444	8	5	3	2	6	5	5	3	3	54398000	227880000	0.385	1.615		mitochondria	GO:0007528 neuromuscular junction development; GO:0065008 regulation of biological quality; GO:0072503 cellular divalent inorganic cation homeostasis; GO:0048747 muscle fiber development; GO:0007272 ensheathment of neurons; GO:0048666 neuron development; GO:0006839 mitochondrial transport; GO:0048869 cellular developmental process; GO:0060004 reflex; GO:0032989 cellular component morphogenesis; G…	GO:0016020 membrane; GO:0098800 inner mitochondrial membrane protein complex; GO:0031090 organelle membrane; GO:0098796 membrane protein complex; GO:0005737 cytoplasm; GO:0031305 integral component of mitochondrial inner membrane; GO:0032991 macromolecular complex; GO:0031224 intrinsic component of membrane; GO:0098798 mitochondrial protein complex; GO:0044424 intracellular part; GO:0044455 mitoc…	GO:0004222 metalloendopeptidase activity; GO:0005524 ATP binding; GO:0008233 peptidase activity; GO:1901265 nucleoside phosphate binding; GO:0001882 nucleoside binding; GO:0043167 ion binding; GO:0008237 metallopeptidase activity; GO:0016787 hydrolase activity; GO:0000166 nucleotide binding; GO:0008270 zinc ion binding; GO:0004175 endopeptidase activity; GO:0097159 organic cyclic compound binding…	K08956	AFG3; AFG3 family protein [EC:3.4.24.-]		IPR003959; IPR003593; IPR011546; IPR000642; IPR027417;	ATPase, AAA-type, core; AAA+ ATPase domain; Peptidase M41, FtsH extracellular; Peptidase M41; P-loop containing nucleoside triphosphate hydrolase;
Q8K009	Mitochondrial 10-formyltetrahydrofolate dehydrogenase	0.627	Down	Aldh1l2	10	101.59	7.0724	4	8	4	1	3	7	8	3	4	18249000	29060000	0.771	1.229		mitochondria	GO:0043648 dicarboxylic acid metabolic process; GO:0006725 cellular aromatic compound metabolic process; GO:0009258 10-formyltetrahydrofolate catabolic process; GO:0044699 single-organism process; GO:0009058 biosynthetic process; GO:0044237 cellular metabolic process; GO:0071704 organic substance metabolic process; GO:0044270 cellular nitrogen compound catabolic process; GO:0008152 metabolic proc…	GO:0043229 intracellular organelle; GO:0044421 extracellular region part; GO:0005737 cytoplasm; GO:0031982 vesicle; GO:0044424 intracellular part; GO:0005623 cell; GO:0005576 extracellular region; GO:0005739 mitochondrion; GO:0043226 organelle; GO:0070062 extracellular exosome; GO:0043231 intracellular membrane-bounded organelle; GO:0005622 intracellular; GO:0044464 cell part; GO:1903561 extracel…	GO:0016620 oxidoreductase activity, acting on the aldehyde or oxo group of donors, NAD or NADP as acceptor; GO:0016645 oxidoreductase activity, acting on the CH-NH group of donors; GO:0016646 oxidoreductase activity, acting on the CH-NH group of donors, NAD or NADP as acceptor; GO:0003824 catalytic activity; GO:0016903 oxidoreductase activity, acting on the aldehyde or oxo group of donors; GO:001…	K00289	ALDH1L; formyltetrahydrofolate dehydrogenase [EC:1.5.1.6]	mmu00670 One carbon pool by folate - Mus musculus (mouse);	IPR005793; IPR016161; IPR015590; IPR016162; IPR009081; IPR016163; IPR011034; IPR002376;	Formyl transferase, C-terminal; Aldehyde/histidinol dehydrogenase; Aldehyde dehydrogenase domain; Aldehyde dehydrogenase N-terminal domain; Phosphopantetheine binding ACP domain; Aldehyde dehydrogenase, C-terminal; Formyl transferase, C-terminal-like; Formyl transferase, N-terminal;
Q8K0G5	EARP-interacting protein	0.553	Down	Eipr1	23.8	43.126	8.0241	7	6	6	2	5	3	6	3	6	24685000	44624000	0.712	1.288		cytoskeleton	GO:0050789 regulation of biological process; GO:1903651 positive regulation of cytoplasmic transport; GO:1904811 positive regulation of dense core granule transport; GO:0032879 regulation of localization; GO:0051049 regulation of transport; GO:0032388 positive regulation of intracellular transport; GO:1903649 regulation of cytoplasmic transport; GO:0032386 regulation of intracellular transport; G…		GO:0005515 protein binding; GO:0005488 binding;				IPR017986; IPR015943;	WD40-repeat-containing domain; WD40/YVTN repeat-like-containing domain;
Q8K2Q0	COMM domain-containing protein 9	0.626	Down	Commd9	5.1	21.85	1.9263	3	1	1	1	2	1	1	1	1	19100000	30483000	0.77	1.23		nucleus	GO:0050794 regulation of cellular process; GO:0006725 cellular aromatic compound metabolic process; GO:0030001 metal ion transport; GO:0097659 nucleic acid-templated transcription; GO:0060255 regulation of macromolecule metabolic process; GO:0019219 regulation of nucleobase-containing compound metabolic process; GO:0009058 biosynthetic process; GO:0044237 cellular metabolic process; GO:0071704 or…	GO:0097708 intracellular vesicle; GO:0043229 intracellular organelle; GO:0031410 cytoplasmic vesicle; GO:0005737 cytoplasm; GO:0031982 vesicle; GO:0012505 endomembrane system; GO:0044424 intracellular part; GO:0005829 cytosol; GO:0005623 cell; GO:0043231 intracellular membrane-bounded organelle; GO:0043226 organelle; GO:0005634 nucleus; GO:0005622 intracellular; GO:0044464 cell part; GO:0043227 m…		K22565			IPR017920;	COMM domain;
Q8K5B2	Multiple coagulation factor deficiency protein 2 homolog	0.231	Down	Mcfd2	35.9	16.168	20.415	3	2	2	0	3	2	2	2	2	13442000	58233000	0.375	1.625		extracellular	GO:0044281 small molecule metabolic process; GO:0016192 vesicle-mediated transport; GO:0044763 single-organism cellular process; GO:0044699 single-organism process; GO:0071702 organic substance transport; GO:0044237 cellular metabolic process; GO:0015031 protein transport; GO:0071704 organic substance metabolic process; GO:0051234 establishment of localization; GO:0045184 establishment of protein…	GO:0043226 organelle; GO:0043231 intracellular membrane-bounded organelle; GO:0043229 intracellular organelle; GO:0005783 endoplasmic reticulum; GO:0044464 cell part; GO:0005622 intracellular; GO:0005793 endoplasmic reticulum-Golgi intermediate compartment; GO:0005737 cytoplasm; GO:0012505 endomembrane system; GO:0044424 intracellular part; GO:0005794 Golgi apparatus; GO:0043227 membrane-bounded …	GO:0046872 metal ion binding; GO:0043169 cation binding; GO:0005509 calcium ion binding; GO:0005488 binding; GO:0043167 ion binding;	K20364	MCFD2; multiple coagulation factor deficiency protein 2		IPR002048; IPR011992;	EF-hand domain; EF-hand domain pair;
Q8R164	Valacyclovir hydrolase	0.526	Down	Bphl	27.5	32.851	17.588	8	6	6	3	5	5	6	5	6	83850000	159390000	0.689	1.311		mitochondria		GO:0043229 intracellular organelle; GO:0044421 extracellular region part; GO:0005737 cytoplasm; GO:0031982 vesicle; GO:0044424 intracellular part; GO:0005623 cell; GO:0005576 extracellular region; GO:0005739 mitochondrion; GO:0043226 organelle; GO:0070062 extracellular exosome; GO:0043231 intracellular membrane-bounded organelle; GO:0005622 intracellular; GO:0044464 cell part; GO:1903561 extracel…	GO:0016787 hydrolase activity; GO:0003824 catalytic activity;	K18399	BPHL; valacyclovir hydrolase [EC:3.1.-.-]		IPR029058; IPR000073;	Alpha/Beta hydrolase fold; Alpha/beta hydrolase fold-1;
Q8R1J1	Transmembrane 6 superfamily member 2	0.308	Down	Tm6sf2	4.2	43.026	5.1587	4	1	1	2	2	1	1	1	1	50022000	162500000	0.471	1.529		plasma membrane	GO:0019222 regulation of metabolic process; GO:0050789 regulation of biological process; GO:0019216 regulation of lipid metabolic process; GO:0080090 regulation of primary metabolic process; GO:0065007 biological regulation;	GO:0043229 intracellular organelle; GO:0016020 membrane; GO:0042175 nuclear outer membrane-endoplasmic reticulum membrane network; GO:0005783 endoplasmic reticulum; GO:0098588 bounding membrane of organelle; GO:0031090 organelle membrane; GO:0033116 endoplasmic reticulum-Golgi intermediate compartment membrane; GO:0044446 intracellular organelle part; GO:0005737 cytoplasm; GO:0031224 intrinsic co…					IPR033118;	EXPERA domain;
Q8R1T4	UDP-N-acetylglucosamine transporter	0.447	Down	Slc35a3	8.9	35.976	36.934	4	2	2	1	3	1	2	1	2	53474000	119520000	0.618	1.382		plasma membrane	GO:0015788 UDP-N-acetylglucosamine transport; GO:0044699 single-organism process; GO:0071702 organic substance transport; GO:0006818 hydrogen transport; GO:0015992 proton transport; GO:0051234 establishment of localization; GO:0006810 transport; GO:0006820 anion transport; GO:0015711 organic anion transport; GO:0015780 nucleotide-sugar transport; GO:1902578 single-organism localization; GO:000681…	GO:0043229 intracellular organelle; GO:0016020 membrane; GO:0098588 bounding membrane of organelle; GO:0031090 organelle membrane; GO:0005737 cytoplasm; GO:0044446 intracellular organelle part; GO:0000139 Golgi membrane; GO:0031224 intrinsic component of membrane; GO:0012505 endomembrane system; GO:0044424 intracellular part; GO:0005623 cell; GO:0016021 integral component of membrane; GO:0044422 …	GO:0015294 solute:cation symporter activity; GO:0022804 active transmembrane transporter activity; GO:0015291 secondary active transmembrane transporter activity; GO:0005402 cation:sugar symporter activity; GO:0015075 ion transmembrane transporter activity; GO:0051119 sugar transmembrane transporter activity; GO:0015293 symporter activity; GO:1901476 carbohydrate transporter activity; GO:0022892 …	K15272	SLC35A1_2_3; solute carrier family 35 (UDP-sugar transporter), member A1/2/3
Q8R574	Phosphoribosyl pyrophosphate synthase-associated protein 2	0.495	Down	Prpsap2	11.1	40.88	4.7875	5	3	2	2	3	3	3	2	2	25351000	51258000	0.662	1.338		cytoplasm	GO:0044707 single-multicellular organism process; GO:0009116 nucleoside metabolic process; GO:0009165 nucleotide biosynthetic process; GO:0006725 cellular aromatic compound metabolic process; GO:0009117 nucleotide metabolic process; GO:0044699 single-organism process; GO:0009058 biosynthetic process; GO:0044237 cellular metabolic process; GO:0006796 phosphate-containing compound metabolic process…	GO:0002189 ribose phosphate diphosphokinase complex; GO:0032991 macromolecular complex; GO:1902494 catalytic complex; GO:1990234 transferase complex; GO:0061695 transferase complex, transferring phosphorus-containing groups; GO:0043234 protein complex;	GO:0000287 magnesium ion binding; GO:0004749 ribose phosphate diphosphokinase activity; GO:0003824 catalytic activity; GO:0005488 binding; GO:0043167 ion binding; GO:0046872 metal ion binding; GO:0043169 cation binding; GO:0016778 diphosphotransferase activity; GO:0016740 transferase activity; GO:0016772 transferase activity, transferring phosphorus-containing groups;				IPR000836; IPR029099; IPR029057;	Phosphoribosyltransferase domain; Ribose-phosphate pyrophosphokinase, N-terminal domain; Phosphoribosyltransferase-like;
Q8VD65	Phosphoinositide 3-kinase regulatory subunit 4	0.572	Down	Pik3r4	1.6	152.6	3.0817	3	2	2	1	2	2	2	2	2	4263000	7449900	0.728	1.272		cytoplasm	GO:0072594 establishment of protein localization to organelle; GO:0043551 regulation of phosphatidylinositol 3-kinase activity; GO:0006623 protein targeting to vacuole; GO:0019216 regulation of lipid metabolic process; GO:0006914 autophagy; GO:0010564 regulation of cell cycle process; GO:0044237 cellular metabolic process; GO:0015031 protein transport; GO:0006796 phosphate-containing compound met…	GO:0016020 membrane; GO:0061695 transferase complex, transferring phosphorus-containing groups; GO:0019898 extrinsic component of membrane; GO:0031410 cytoplasmic vesicle; GO:0071561 nucleus-vacuole junction; GO:0005737 cytoplasm; GO:0031982 vesicle; GO:0032991 macromolecular complex; GO:0035032 phosphatidylinositol 3-kinase complex, class III; GO:0044424 intracellular part; GO:0005623 cell; GO:0…	GO:0005524 ATP binding; GO:1901265 nucleoside phosphate binding; GO:0016773 phosphotransferase activity, alcohol group as acceptor; GO:0001882 nucleoside binding; GO:0043167 ion binding; GO:0005515 protein binding; GO:0004672 protein kinase activity; GO:0000166 nucleotide binding; GO:0097159 organic cyclic compound binding; GO:1901363 heterocyclic compound binding; GO:0032549 ribonucleoside bindi…	K08333	PIK3R4, VPS15; phosphoinositide-3-kinase, regulatory subunit 4 [EC:2.7.11.1]	mmu04136 Autophagy - other - Mus musculus (mouse); mmu04140 Autophagy - animal - Mus musculus (mouse); mmu04371 Apelin signaling pathway - Mus musculus (mouse);	IPR000719; IPR011989; IPR017986; IPR015943; IPR016024; IPR011009;	Protein kinase domain; Armadillo-like helical; WD40-repeat-containing domain; WD40/YVTN repeat-like-containing domain; Armadillo-type fold; Protein kinase-like domain;
Q8VDG5	Phosphopantothenate--cysteine ligase	0.599	Down	Ppcs	11.3	33.794	8.7448	8	4	4	3	5	4	4	4	4	29357000	49079000	0.749	1.251		cytoplasm	GO:0051188 cofactor biosynthetic process; GO:0009116 nucleoside metabolic process; GO:0042278 purine nucleoside metabolic process; GO:0009117 nucleotide metabolic process; GO:0044699 single-organism process; GO:0046129 purine ribonucleoside biosynthetic process; GO:0009163 nucleoside biosynthetic process; GO:0009058 biosynthetic process; GO:0044237 cellular metabolic process; GO:0006796 phosphate…	GO:0070062 extracellular exosome; GO:0043226 organelle; GO:0044421 extracellular region part; GO:0031982 vesicle; GO:1903561 extracellular vesicle; GO:0043227 membrane-bounded organelle; GO:0005576 extracellular region; GO:0043230 extracellular organelle;	GO:0016879 ligase activity, forming carbon-nitrogen bonds; GO:0004632 phosphopantothenate--cysteine ligase activity; GO:0016881 acid-amino acid ligase activity; GO:0003824 catalytic activity; GO:0016874 ligase activity;	K01922	PPCS, COAB; phosphopantothenate---cysteine ligase (ATP) [EC:6.3.2.51]	mmu00770 Pantothenate and CoA biosynthesis - Mus musculus (mouse); mmu01100 Metabolic pathways - Mus musculus (mouse);	IPR007085;	DNA/pantothenate metabolism flavoprotein, C-terminal;
Q8VDP4	Cell cycle and apoptosis regulator protein 2	0.596	Down	Ccar2	5.9	103	11.226	5	3	3	2	3	3	3	3	3	47825000	80220000	0.747	1.253		mitochondria	GO:0044700 single organism signaling; GO:0065008 regulation of biological quality; GO:0010941 regulation of cell death; GO:0007166 cell surface receptor signaling pathway; GO:0097659 nucleic acid-templated transcription; GO:0044237 cellular metabolic process; GO:0001558 regulation of cell growth; GO:0008152 metabolic process; GO:0090263 positive regulation of canonical Wnt signaling pathway; GO:0…	GO:0005737 cytoplasm; GO:0032991 macromolecular complex; GO:0044424 intracellular part; GO:0005623 cell; GO:0044422 organelle part; GO:0044427 chromosomal part; GO:0043228 non-membrane-bounded organelle; GO:0031974 membrane-enclosed lumen; GO:0005654 nucleoplasm; GO:0070013 intracellular organelle lumen; GO:0044454 nuclear chromosome part; GO:0005622 intracellular; GO:0044464 cell part; GO:000569…	GO:0097159 organic cyclic compound binding; GO:1901363 heterocyclic compound binding; GO:0043175 RNA polymerase core enzyme binding; GO:0003723 RNA binding; GO:0001099 basal RNA polymerase II transcription machinery binding; GO:0030234 enzyme regulator activity; GO:0001098 basal transcription machinery binding; GO:0005488 binding; GO:0000993 RNA polymerase II core binding; GO:0044877 macromolecul…				IPR011992; IPR025223; IPR025954;	EF-hand domain pair; S1-like RNA binding domain; DBC1/CARP1 catalytically inactive NUDIX hydrolase domain;
Q8VDW0	ATP-dependent RNA helicase DDX39A	0.634	Down	Ddx39a	30.9	49.067	14.835	9	13	5	3	6	12	13	5	5	90591000	142840000	0.776	1.224		cytoplasm	GO:0050658 RNA transport; GO:0051168 nuclear export; GO:0051169 nuclear transport; GO:0044237 cellular metabolic process; GO:0015031 protein transport; GO:0051234 establishment of localization; GO:0071427 mRNA-containing ribonucleoprotein complex export from nucleus; GO:0008152 metabolic process; GO:0051649 establishment of localization in cell; GO:0050657 nucleic acid transport; GO:0015931 nucle…	GO:0043229 intracellular organelle; GO:0016020 membrane; GO:0044446 intracellular organelle part; GO:0005737 cytoplasm; GO:0031981 nuclear lumen; GO:0032991 macromolecular complex; GO:0044424 intracellular part; GO:0005681 spliceosomal complex; GO:0016604 nuclear body; GO:0005623 cell; GO:0044422 organelle part; GO:0031974 membrane-enclosed lumen; GO:0043226 organelle; GO:0043231 intracellular me…	GO:1901265 nucleoside phosphate binding; GO:0008026 ATP-dependent helicase activity; GO:0016817 hydrolase activity, acting on acid anhydrides; GO:0005515 protein binding; GO:0016787 hydrolase activity; GO:0016887 ATPase activity; GO:1901363 heterocyclic compound binding; GO:0097159 organic cyclic compound binding; GO:0042802 identical protein binding; GO:0016462 pyrophosphatase activity; GO:00038…	K13182	DDX39; ATP-dependent RNA helicase DDX39 [EC:3.6.4.13]		IPR014014; IPR011545; IPR014001; IPR027417; IPR001650;	RNA helicase, DEAD-box type, Q motif; DEAD/DEAH box helicase domain; Helicase superfamily 1/2, ATP-binding domain; P-loop containing nucleoside triphosphate hydrolase; Helicase, C-terminal;
Q8VE22	"28S ribosomal protein S23, mitochondrial"	0.555	Down	Mrps23	27.1	20.348	17.4	6	4	4	3	3	4	4	4	4	205720000	370690000	0.714	1.286		mitochondria	GO:0006518 peptide metabolic process; GO:0043043 peptide biosynthetic process; GO:0044267 cellular protein metabolic process; GO:0006807 nitrogen compound metabolic process; GO:0009058 biosynthetic process; GO:0043603 cellular amide metabolic process; GO:0044238 primary metabolic process; GO:1901566 organonitrogen compound biosynthetic process; GO:1901576 organic substance biosynthetic process; G…	GO:0016020 membrane; GO:0031090 organelle membrane; GO:0015935 small ribosomal subunit; GO:0005737 cytoplasm; GO:0032991 macromolecular complex; GO:0044424 intracellular part; GO:0005623 cell; GO:0000313 organellar ribosome; GO:0044422 organelle part; GO:0043228 non-membrane-bounded organelle; GO:0031974 membrane-enclosed lumen; GO:0005856 cytoskeleton; GO:0031965 nuclear membrane; GO:0070013 int…	GO:0097159 organic cyclic compound binding; GO:1901363 heterocyclic compound binding; GO:0003723 RNA binding; GO:0005488 binding; GO:0003676 nucleic acid binding; GO:0005198 structural molecule activity; GO:0003735 structural constituent of ribosome;	K17402	MRPS23; small subunit ribosomal protein S23		IPR023611;	Ribosomal protein S23/S25, mitochondrial;
Q8VE88	Protein FAM114A2	0.515	Down	Fam114a2	12.7	54.044	17.616	5	4	4	2	3	3	4	3	4	33574000	65233000	0.68	1.32		nucleus
Q8VHQ9	Acyl-coenzyme A thioesterase 11	0.552	Down	Acot11	16	67.354	20.907	13	6	6	5	8	4	6	4	6	108420000	196440000	0.711	1.289		nucleus	GO:0050794 regulation of cellular process; GO:0044700 single organism signaling; GO:0051716 cellular response to stimulus; GO:0006950 response to stress; GO:0035556 intracellular signal transduction; GO:0009628 response to abiotic stimulus; GO:0044281 small molecule metabolic process; GO:0044763 single-organism cellular process; GO:0044699 single-organism process; GO:0044255 cellular lipid metabo…	GO:0070062 extracellular exosome; GO:0043226 organelle; GO:0044421 extracellular region part; GO:0044464 cell part; GO:0005622 intracellular; GO:0005737 cytoplasm; GO:0031982 vesicle; GO:1903561 extracellular vesicle; GO:0044424 intracellular part; GO:0005829 cytosol; GO:0005623 cell; GO:0043227 membrane-bounded organelle; GO:0005576 extracellular region; GO:0043230 extracellular organelle; GO:00…	GO:0052689 carboxylic ester hydrolase activity; GO:0003824 catalytic activity; GO:0005488 binding; GO:0016788 hydrolase activity, acting on ester bonds; GO:0008289 lipid binding; GO:0047617 acyl-CoA hydrolase activity; GO:0016787 hydrolase activity; GO:0016289 CoA hydrolase activity; GO:0016790 thiolester hydrolase activity;	K12417	ACOT11; acyl-CoA thioesteraes 11 [EC:3.1.2.-]		IPR006683; IPR002913; IPR023393; IPR029069; IPR033120;	Thioesterase domain; START domain; START-like domain; HotDog domain; Hotdog acyl-CoA thioesterase (ACOT)-type domain;
Q8VIJ6	"Splicing factor, proline- and glutamine-rich"	0.643	Down	Sfpq	12.2	75.441	32.458	17	8	7	5	12	7	8	6	7	777440000	1208400000	0.783	1.217		nucleus	GO:0010941 regulation of cell death; GO:0097659 nucleic acid-templated transcription; GO:0009891 positive regulation of biosynthetic process; GO:0010564 regulation of cell cycle process; GO:0044237 cellular metabolic process; GO:0008152 metabolic process; GO:0019538 protein metabolic process; GO:0043170 macromolecule metabolic process; GO:0010558 negative regulation of macromolecule biosynthetic …	GO:0044421 extracellular region part; GO:0005737 cytoplasm; GO:0032991 macromolecular complex; GO:0044424 intracellular part; GO:0016604 nuclear body; GO:0005623 cell; GO:0044422 organelle part; GO:0044427 chromosomal part; GO:0043228 non-membrane-bounded organelle; GO:0031974 membrane-enclosed lumen; GO:0005654 nucleoplasm; GO:0070013 intracellular organelle lumen; GO:0016607 nuclear speck; GO:0…	GO:0003723 RNA binding; GO:0003677 DNA binding; GO:1901265 nucleoside phosphate binding; GO:0001158 enhancer sequence-specific DNA binding; GO:0000976 transcription regulatory region sequence-specific DNA binding; GO:0003690 double-stranded DNA binding; GO:0046983 protein dimerization activity; GO:1990837 sequence-specific double-stranded DNA binding; GO:0001012 RNA polymerase II regulatory regio…	K13219	SFPQ, PSF; splicing factor, proline- and glutamine-rich		IPR012975; IPR000504; IPR012677;	NOPS; RNA recognition motif domain; Nucleotide-binding alpha-beta plait domain;
Q91VR2	"ATP synthase subunit gamma, mitochondrial"	0.477	Down	Atp5f1c	23.2	32.886	15.98	20	6	6	8	12	6	5	6	5	578120000	1210900000	0.646	1.354		mitochondria	GO:0009116 nucleoside metabolic process; GO:0042278 purine nucleoside metabolic process; GO:0009167 purine ribonucleoside monophosphate metabolic process; GO:0090662 ATP hydrolysis coupled transmembrane transport; GO:0009117 nucleotide metabolic process; GO:0044699 single-organism process; GO:0046129 purine ribonucleoside biosynthetic process; GO:0009163 nucleoside biosynthetic process; GO:000905…	GO:0016020 membrane; GO:0044421 extracellular region part; GO:0098800 inner mitochondrial membrane protein complex; GO:0031090 organelle membrane; GO:0098796 membrane protein complex; GO:0031982 vesicle; GO:0005737 cytoplasm; GO:0032991 macromolecular complex; GO:0098798 mitochondrial protein complex; GO:0044424 intracellular part; GO:0044455 mitochondrial membrane part; GO:0005623 cell; GO:00444…	GO:0042625 ATPase coupled ion transmembrane transporter activity; GO:0015399 primary active transmembrane transporter activity; GO:0022892 substrate-specific transporter activity; GO:0016817 hydrolase activity, acting on acid anhydrides; GO:0044769 ATPase activity, coupled to transmembrane movement of ions, rotational mechanism; GO:0015077 monovalent inorganic cation transmembrane transporter act…	K02136	ATPeF1G, ATP5C1, ATP3; F-type H+-transporting ATPase subunit gamma	mmu00190 Oxidative phosphorylation - Mus musculus (mouse); mmu01100 Metabolic pathways - Mus musculus (mouse); mmu04714 Thermogenesis - Mus musculus (mouse); mmu05010 Alzheimer disease - Mus musculus (mouse); mmu05012 Parkinson disease - Mus musculus (mouse); mmu05016 Huntington disease - Mus musculus (mouse);
Q91VS7	Microsomal glutathione S-transferase 1	0.476	Down	Mgst1	11.6	17.551	5.0861	3	2	2	1	2	2	2	2	2	118180000	248030000	0.645	1.355		mitochondria	GO:0044085 cellular component biogenesis; GO:0006518 peptide metabolic process; GO:0033194 response to hydroperoxide; GO:0022414 reproductive process; GO:0048869 cellular developmental process; GO:0008584 male gonad development; GO:0044699 single-organism process; GO:0044237 cellular metabolic process; GO:0009607 response to biotic stimulus; GO:0009605 response to external stimulus; GO:0008152 me…	GO:0016020 membrane; GO:0042175 nuclear outer membrane-endoplasmic reticulum membrane network; GO:0019867 outer membrane; GO:0005783 endoplasmic reticulum; GO:0031090 organelle membrane; GO:0005737 cytoplasm; GO:0044438 microbody part; GO:0031224 intrinsic component of membrane; GO:0044424 intracellular part; GO:0005623 cell; GO:0044422 organelle part; GO:0005778 peroxisomal membrane; GO:0005740 …	GO:0004602 glutathione peroxidase activity; GO:0046983 protein dimerization activity; GO:0043167 ion binding; GO:0016209 antioxidant activity; GO:0005515 protein binding; GO:0033218 amide binding; GO:0043295 glutathione binding; GO:1900750 oligopeptide binding; GO:1901681 sulfur compound binding; GO:0016491 oxidoreductase activity; GO:0004364 glutathione transferase activity; GO:0042802 identical…	K00799	GST, gst; glutathione S-transferase [EC:2.5.1.18]	mmu00480 Glutathione metabolism - Mus musculus (mouse); mmu00980 Metabolism of xenobiotics by cytochrome P450 - Mus musculus (mouse); mmu00982 Drug metabolism - cytochrome P450 - Mus musculus (mouse); mmu00983 Drug metabolism - other enzymes - Mus musculus (mouse); mmu01524 Platinum drug resistance - Mus musculus (mouse); mmu05200 Pathways in cancer - Mus musculus (mouse); mmu05204 Chemical carci…	IPR023352;	Membrane associated eicosanoid/glutathione metabolism-like domain;
Q91WK0	Leucine-rich repeat flightless-interacting protein 2	0.579	Down	Lrrfip2	14	47.147	10.085	8	4	4	4	4	4	4	4	4	38607000	66756000	0.733	1.267		nucleus	GO:0044700 single organism signaling; GO:1903555 regulation of tumor necrosis factor superfamily cytokine production; GO:0032680 regulation of tumor necrosis factor production; GO:0007166 cell surface receptor signaling pathway; GO:0032760 positive regulation of tumor necrosis factor production; GO:0051046 regulation of secretion; GO:0044699 single-organism process; GO:0031347 regulation of defen…		GO:0005515 protein binding; GO:0005488 binding;
Q91WK1	SPRY domain-containing protein 4	0.65	Down	Spryd4	21.3	23.275	6.1121	3	3	3	1	2	3	3	3	3	34725000	53378000	0.788	1.212		mitochondria		GO:0043226 organelle; GO:0043231 intracellular membrane-bounded organelle; GO:0043229 intracellular organelle; GO:0005634 nucleus; GO:0044464 cell part; GO:0005622 intracellular; GO:0005737 cytoplasm; GO:0044424 intracellular part; GO:0043227 membrane-bounded organelle; GO:0005623 cell; GO:0005739 mitochondrion; GO:0044444 cytoplasmic part;	GO:0005515 protein binding; GO:0005488 binding;				IPR001870; IPR003879; IPR013320; IPR003877;	B30.2/SPRY domain; Butyrophylin-like; Concanavalin A-like lectin/glucanase domain; SPRY domain;
Q91WK2	Eukaryotic translation initiation factor 3 subunit H	0.431	Down	Eif3h	19	39.832	13.709	13	7	7	4	9	6	7	6	7	198650000	461300000	0.602	1.398		cytoplasm	GO:0006518 peptide metabolic process; GO:0043043 peptide biosynthetic process; GO:0044267 cellular protein metabolic process; GO:0006807 nitrogen compound metabolic process; GO:0009058 biosynthetic process; GO:0043603 cellular amide metabolic process; GO:0044238 primary metabolic process; GO:1901566 organonitrogen compound biosynthetic process; GO:0044237 cellular metabolic process; GO:1901576 or…	GO:0016020 membrane; GO:0044421 extracellular region part; GO:0005737 cytoplasm; GO:0031982 vesicle; GO:0032991 macromolecular complex; GO:0071541 eukaryotic translation initiation factor 3 complex, eIF3m; GO:0044424 intracellular part; GO:0005623 cell; GO:0005576 extracellular region; GO:0043226 organelle; GO:0070062 extracellular exosome; GO:0005622 intracellular; GO:0044464 cell part; GO:19035…	GO:0097159 organic cyclic compound binding; GO:1901363 heterocyclic compound binding; GO:0008135 translation factor activity, RNA binding; GO:0003723 RNA binding; GO:0005488 binding; GO:0003676 nucleic acid binding; GO:0003743 translation initiation factor activity; GO:0005515 protein binding;	K03247	EIF3H; translation initiation factor 3 subunit H	mmu03013 RNA transport - Mus musculus (mouse); mmu05162 Measles - Mus musculus (mouse);	IPR000555;	JAB1/MPN/MOV34 metalloenzyme domain;
Q91WU0	Carboxylesterase 1F	0.66	Down	Ces1f	23.5	61.612	30.592	26	10	10	11	15	10	10	10	10	451760000	684110000	0.795	1.205		endoplasmic reticulum	GO:0019626 short-chain fatty acid catabolic process; GO:0016042 lipid catabolic process; GO:0044712 single-organism catabolic process; GO:0044281 small molecule metabolic process; GO:0044763 single-organism cellular process; GO:0072329 monocarboxylic acid catabolic process; GO:0044699 single-organism process; GO:0044282 small molecule catabolic process; GO:0044255 cellular lipid metabolic process…	GO:0043229 intracellular organelle; GO:0005783 endoplasmic reticulum; GO:0043232 intracellular non-membrane-bounded organelle; GO:0005737 cytoplasm; GO:0012505 endomembrane system; GO:0044424 intracellular part; GO:0005829 cytosol; GO:0005623 cell; GO:0043228 non-membrane-bounded organelle; GO:0043231 intracellular membrane-bounded organelle; GO:0043226 organelle; GO:0005622 intracellular; GO:004…	GO:0016787 hydrolase activity; GO:0052689 carboxylic ester hydrolase activity; GO:0003824 catalytic activity; GO:0016788 hydrolase activity, acting on ester bonds;	K01044	CES1; carboxylesterase 1 [EC:3.1.1.1]	mmu00983 Drug metabolism - other enzymes - Mus musculus (mouse); mmu01100 Metabolic pathways - Mus musculus (mouse);	IPR029058; IPR002018;	Alpha/Beta hydrolase fold; Carboxylesterase, type B;
Q91WU5	Arsenite methyltransferase	0.61	Down	As3mt	23.1	41.793	29.28	14	8	8	5	9	7	8	7	8	201800000	330690000	0.758	1.242		cytoplasm	GO:0071466 cellular response to xenobiotic stimulus; GO:0051716 cellular response to stimulus; GO:0009404 toxin metabolic process; GO:0044281 small molecule metabolic process; GO:0044763 single-organism cellular process; GO:0044699 single-organism process; GO:0046685 response to arsenic-containing substance; GO:0050896 response to stimulus; GO:0044237 cellular metabolic process; GO:0032259 methyl…	GO:0043226 organelle; GO:0043231 intracellular membrane-bounded organelle; GO:0043229 intracellular organelle; GO:0044464 cell part; GO:0005622 intracellular; GO:0005737 cytoplasm; GO:0044424 intracellular part; GO:0043227 membrane-bounded organelle; GO:0005623 cell; GO:0005829 cytosol; GO:0005739 mitochondrion; GO:0044444 cytoplasmic part;	GO:0008757 S-adenosylmethionine-dependent methyltransferase activity; GO:0016741 transferase activity, transferring one-carbon groups; GO:0030792 methylarsonite methyltransferase activity; GO:0008168 methyltransferase activity; GO:0003824 catalytic activity; GO:0016740 transferase activity; GO:0030791 arsenite methyltransferase activity;	K07755	AS3MT; arsenite methyltransferase [EC:2.1.1.137]		IPR025714; IPR029063;	Methyltransferase domain; S-adenosyl-L-methionine-dependent methyltransferase;
Q91XD2	LIM and senescent cell antigen-like-containing domain protein 2	0.649	Down	Lims2	6.7	39.031	2.6236	4	2	1	2	2	2	2	1	1	9949800	15334000	0.787	1.213		nucleus	GO:0050794 regulation of cellular process; GO:0016043 cellular component organization; GO:0051093 negative regulation of developmental process; GO:0010941 regulation of cell death; GO:0043069 negative regulation of programmed cell death; GO:0042127 regulation of cell proliferation; GO:0023051 regulation of signaling; GO:0045216 cell-cell junction organization; GO:0043067 regulation of programmed …	GO:0016020 membrane; GO:0005925 focal adhesion; GO:0044464 cell part; GO:0071944 cell periphery; GO:0030054 cell junction; GO:0005912 adherens junction; GO:0070161 anchoring junction; GO:0030055 cell-substrate junction; GO:0005623 cell; GO:0005886 plasma membrane; GO:0005924 cell-substrate adherens junction;	GO:0046872 metal ion binding; GO:0043169 cation binding; GO:0008270 zinc ion binding; GO:0046914 transition metal ion binding; GO:0005488 binding; GO:0043167 ion binding;				IPR001781;	Zinc finger, LIM-type;
Q91Y74	"CMP-N-acetylneuraminate-beta-galactosamide-alpha-2,3-sialyltransferase 4"	0.637	Down	St3gal4	24.6	38.058	52.542	15	8	8	8	7	8	8	8	8	383120000	601860000	0.778	1.222		extracellular	GO:0043413 macromolecule glycosylation; GO:0097503 sialylation; GO:0044267 cellular protein metabolic process; GO:0044699 single-organism process; GO:0009058 biosynthetic process; GO:0018196 peptidyl-asparagine modification; GO:0044237 cellular metabolic process; GO:0050877 neurological system process; GO:0071704 organic substance metabolic process; GO:0008152 metabolic process; GO:1901137 carboh…	GO:0016020 membrane; GO:0044421 extracellular region part; GO:0031090 organelle membrane; GO:0005737 cytoplasm; GO:0031982 vesicle; GO:0031224 intrinsic component of membrane; GO:0044424 intracellular part; GO:0030173 integral component of Golgi membrane; GO:0005623 cell; GO:0044422 organelle part; GO:0070062 extracellular exosome; GO:0031301 integral component of organelle membrane; GO:0044425 m…	GO:0003836 beta-galactoside (CMP) alpha-2,3-sialyltransferase activity; GO:0016757 transferase activity, transferring glycosyl groups; GO:0008373 sialyltransferase activity; GO:0047288 monosialoganglioside sialyltransferase activity; GO:0003824 catalytic activity; GO:0016740 transferase activity;	K03494	SIAT4C; beta-galactoside alpha-2,3-sialyltransferase (sialyltransferase 4C) [EC:2.4.99.4]	mmu00601 Glycosphingolipid biosynthesis - lacto and neolacto series - Mus musculus (mouse); mmu01100 Metabolic pathways - Mus musculus (mouse);
Q91YY4	ATP synthase mitochondrial F1 complex assembly factor 2	0.526	Down	Atpaf2	8.3	33.289	2.9243	2	2	2	0	2	2	2	2	2	6814700	12956000	0.689	1.311		nucleus	GO:0044085 cellular component biogenesis; GO:0016043 cellular component organization; GO:0034622 cellular macromolecular complex assembly; GO:0071822 protein complex subunit organization; GO:0070272 proton-transporting ATP synthase complex biogenesis; GO:0043933 macromolecular complex subunit organization; GO:0022607 cellular component assembly; GO:0065003 macromolecular complex assembly; GO:0043…	GO:0043229 intracellular organelle; GO:0044446 intracellular organelle part; GO:0005737 cytoplasm; GO:0031981 nuclear lumen; GO:0044424 intracellular part; GO:0016604 nuclear body; GO:0005829 cytosol; GO:0005623 cell; GO:0005739 mitochondrion; GO:0044422 organelle part; GO:0031974 membrane-enclosed lumen; GO:0043226 organelle; GO:0043231 intracellular membrane-bounded organelle; GO:0005654 nucleo…		K07556	ATPeAF2, ATPAF2, ATP12; ATP synthase mitochondrial F1 complex assembly factor 2		IPR023335;	Orthogonal Bundle domain in ATP12;
Q91ZH7	Phospholipase ABHD3	0.375	Down	Abhd3	10	46.232	13.149	3	2	2	0	3	2	2	2	2	32207000	86073000	0.545	1.455		mitochondria	GO:0046470 phosphatidylcholine metabolic process; GO:0046486 glycerolipid metabolic process; GO:0044763 single-organism cellular process; GO:0097164 ammonium ion metabolic process; GO:0006807 nitrogen compound metabolic process; GO:0044699 single-organism process; GO:0044255 cellular lipid metabolic process; GO:0044238 primary metabolic process; GO:0044237 cellular metabolic process; GO:0006796 p…	GO:0031224 intrinsic component of membrane; GO:0016020 membrane; GO:0016021 integral component of membrane; GO:0044425 membrane part;	GO:0052739 phosphatidylserine 1-acylhydrolase activity; GO:0052740 1-acyl-2-lysophosphatidylserine acylhydrolase activity; GO:0052689 carboxylic ester hydrolase activity; GO:0008970 phosphatidylcholine 1-acylhydrolase activity; GO:0003824 catalytic activity; GO:0004623 phospholipase A2 activity; GO:0016788 hydrolase activity, acting on ester bonds; GO:0004620 phospholipase activity; GO:0016787 hy…	K13696	ABHD1_3; abhydrolase domain-containing protein 1/3		IPR029058; IPR000073;	Alpha/Beta hydrolase fold; Alpha/beta hydrolase fold-1;
Q921H8	"3-ketoacyl-CoA thiolase A, peroxisomal"	0.329	Down	Acaa1a	20.8	43.953	34.042	15	6	6	6	9	5	6	5	6	363840000	1106400000	0.495	1.505		mitochondria	GO:0034440 lipid oxidation; GO:1901615 organic hydroxy compound metabolic process; GO:0044699 single-organism process; GO:0044255 cellular lipid metabolic process; GO:0044237 cellular metabolic process; GO:0071704 organic substance metabolic process; GO:0008152 metabolic process; GO:0030258 lipid modification; GO:0044248 cellular catabolic process; GO:0032787 monocarboxylic acid metabolic process…	GO:0043226 organelle; GO:0043231 intracellular membrane-bounded organelle; GO:0043229 intracellular organelle; GO:0016020 membrane; GO:0044464 cell part; GO:0005622 intracellular; GO:0005777 peroxisome; GO:0042579 microbody; GO:0005737 cytoplasm; GO:0044424 intracellular part; GO:0005623 cell; GO:0043227 membrane-bounded organelle; GO:0005739 mitochondrion; GO:0044444 cytoplasmic part;	GO:0016634 oxidoreductase activity, acting on the CH-CH group of donors, oxygen as acceptor; GO:0003997 acyl-CoA oxidase activity; GO:0016401 palmitoyl-CoA oxidase activity; GO:0016747 transferase activity, transferring acyl groups other than amino-acyl groups; GO:0016407 acetyltransferase activity; GO:0016491 oxidoreductase activity; GO:0016627 oxidoreductase activity, acting on the CH-CH group …	K07513	ACAA1; acetyl-CoA acyltransferase 1 [EC:2.3.1.16]	mmu00071 Fatty acid degradation - Mus musculus (mouse); mmu00280 Valine, leucine and isoleucine degradation - Mus musculus (mouse); mmu00592 alpha-Linolenic acid metabolism - Mus musculus (mouse); mmu01040 Biosynthesis of unsaturated fatty acids - Mus musculus (mouse); mmu01100 Metabolic pathways - Mus musculus (mouse); mmu01212 Fatty acid metabolism - Mus musculus (mouse); mmu03320 PPAR signalin…	IPR016039; IPR020616; IPR020617;	Thiolase-like; Thiolase, N-terminal; Thiolase, C-terminal;
Q921I9	Exosome complex component RRP41	0.485	Down	Exosc4	11.8	26.249	4.2171	4	2	2	2	2	2	2	2	2	15885000	32734000	0.653	1.347		cytoplasm,nucleus	GO:0044085 cellular component biogenesis; GO:0022613 ribonucleoprotein complex biogenesis; GO:0098542 defense response to other organism; GO:0000460 maturation of 5.8S rRNA; GO:0044764 multi-organism cellular process; GO:0044237 cellular metabolic process; GO:0009607 response to biotic stimulus; GO:0045006 DNA deamination; GO:0045927 positive regulation of growth; GO:0043628 ncRNA 3'-end processi…	GO:0005737 cytoplasm; GO:0032991 macromolecular complex; GO:0044424 intracellular part; GO:0000177 cytoplasmic exosome (RNase complex); GO:0005623 cell; GO:0044422 organelle part; GO:0044427 chromosomal part; GO:0043228 non-membrane-bounded organelle; GO:0005856 cytoskeleton; GO:0031974 membrane-enclosed lumen; GO:1905354 exoribonuclease complex; GO:1902494 catalytic complex; GO:0070013 intracell…	GO:0097159 organic cyclic compound binding; GO:1901363 heterocyclic compound binding; GO:0003723 RNA binding; GO:0017091 AU-rich element binding; GO:0005488 binding; GO:0003676 nucleic acid binding; GO:0005515 protein binding;	K11600	RRP41, EXOSC4, SKI6; exosome complex component RRP41	mmu03018 RNA degradation - Mus musculus (mouse);	IPR015847; IPR001247; IPR020568; IPR027408;	Exoribonuclease, phosphorolytic domain 2; Exoribonuclease, phosphorolytic domain 1; Ribosomal protein S5 domain 2-type fold; PNPase/RNase PH domain;
Q921S7	"39S ribosomal protein L37, mitochondrial"	0.657	Down	Mrpl37	22.2	48.34	23.118	14	8	8	6	8	7	8	7	8	71425000	108630000	0.793	1.207		cytoplasm	GO:0006518 peptide metabolic process; GO:0043043 peptide biosynthetic process; GO:0044267 cellular protein metabolic process; GO:0006807 nitrogen compound metabolic process; GO:0009058 biosynthetic process; GO:0043603 cellular amide metabolic process; GO:0044238 primary metabolic process; GO:1901566 organonitrogen compound biosynthetic process; GO:1901576 organic substance biosynthetic process; G…	GO:0005759 mitochondrial matrix; GO:0005840 ribosome; GO:0043229 intracellular organelle; GO:0044429 mitochondrial part; GO:0043232 intracellular non-membrane-bounded organelle; GO:0044446 intracellular organelle part; GO:0005737 cytoplasm; GO:0032991 macromolecular complex; GO:0044424 intracellular part; GO:0005762 mitochondrial large ribosomal subunit; GO:0005761 mitochondrial ribosome; GO:0005…	GO:0097159 organic cyclic compound binding; GO:1901363 heterocyclic compound binding; GO:0003723 RNA binding; GO:0005488 binding; GO:0003676 nucleic acid binding; GO:0005198 structural molecule activity; GO:0003735 structural constituent of ribosome;	K17418	MRPL37; large subunit ribosomal protein L37
Q921T2	Torsin-1A-interacting protein 1	0.664	Down	Tor1aip1	5.4	66.78	3.1148	4	3	2	2	2	3	3	2	2	32814000	49466000	0.798	1.202		cytoplasm	GO:0016043 cellular component organization; GO:0006997 nucleus organization; GO:0010256 endomembrane system organization; GO:0044763 single-organism cellular process; GO:0044699 single-organism process; GO:0044802 single-organism membrane organization; GO:0051641 cellular localization; GO:0043085 positive regulation of catalytic activity; GO:0006998 nuclear envelope organization; GO:0070727 cellu…	GO:0043229 intracellular organelle; GO:0016020 membrane; GO:0031090 organelle membrane; GO:0005635 nuclear envelope; GO:0044446 intracellular organelle part; GO:0031967 organelle envelope; GO:0031224 intrinsic component of membrane; GO:0012505 endomembrane system; GO:0044424 intracellular part; GO:0005623 cell; GO:0016021 integral component of membrane; GO:0044422 organelle part; GO:0043226 organ…	GO:0001671 ATPase activator activity; GO:0008092 cytoskeletal protein binding; GO:0030234 enzyme regulator activity; GO:0051117 ATPase binding; GO:0005521 lamin binding; GO:0005488 binding; GO:0060589 nucleoside-triphosphatase regulator activity; GO:0005515 protein binding; GO:0060590 ATPase regulator activity; GO:0098772 molecular function regulator; GO:0019899 enzyme binding; GO:0008047 enzyme …	K23001
Q922D8	"C-1-tetrahydrofolate synthase, cytoplasmic"	0.637	Down	Mthfd1	22.1	101.2	42.725	25	16	16	7	18	11	16	11	16	448160000	703430000	0.778	1.222		cytoplasm	GO:0042559 pteridine-containing compound biosynthetic process; GO:0065008 regulation of biological quality; GO:0000097 sulfur amino acid biosynthetic process; GO:0035148 tube formation; GO:0043009 chordate embryonic development; GO:0002262 myeloid cell homeostasis; GO:0052803 imidazole-containing compound metabolic process; GO:0042398 cellular modified amino acid biosynthetic process; GO:0009257 …	GO:0043229 intracellular organelle; GO:0016020 membrane; GO:0044421 extracellular region part; GO:0031982 vesicle; GO:0005737 cytoplasm; GO:0044424 intracellular part; GO:0005829 cytosol; GO:0005623 cell; GO:0005576 extracellular region; GO:0005739 mitochondrion; GO:0043231 intracellular membrane-bounded organelle; GO:0043226 organelle; GO:0070062 extracellular exosome; GO:0005622 intracellular; …	GO:0016645 oxidoreductase activity, acting on the CH-NH group of donors; GO:1901265 nucleoside phosphate binding; GO:0016874 ligase activity; GO:0004488 methylenetetrahydrofolate dehydrogenase (NADP+) activity; GO:0016787 hydrolase activity; GO:0097159 organic cyclic compound binding; GO:1901363 heterocyclic compound binding; GO:0016646 oxidoreductase activity, acting on the CH-NH group of donors…	K00288	MTHFD; methylenetetrahydrofolate dehydrogenase (NADP+) / methenyltetrahydrofolate cyclohydrolase / formyltetrahydrofolate synthetase [EC:1.5.1.5 3.5.4.9 6.3.4.3]	mmu00670 One carbon pool by folate - Mus musculus (mouse); mmu01100 Metabolic pathways - Mus musculus (mouse);	IPR020631; IPR016040; IPR027417; IPR020630;	Tetrahydrofolate dehydrogenase/cyclohydrolase, NAD(P)-binding domain; NAD(P)-binding domain; P-loop containing nucleoside triphosphate hydrolase; Tetrahydrofolate dehydrogenase/cyclohydrolase, catalytic domain;
Q923D4	Splicing factor 3B subunit 5	0.609	Down	Sf3b5	45.3	10.119	28.855	8	3	3	3	5	2	3	2	3	141110000	231650000	0.757	1.243		cytoplasm	GO:0006396 RNA processing; GO:0006725 cellular aromatic compound metabolic process; GO:1901360 organic cyclic compound metabolic process; GO:0006807 nitrogen compound metabolic process; GO:0044238 primary metabolic process; GO:0044237 cellular metabolic process; GO:0071704 organic substance metabolic process; GO:0006397 mRNA processing; GO:0016070 RNA metabolic process; GO:0000398 mRNA splicing, …	GO:0043229 intracellular organelle; GO:0005686 U2 snRNP; GO:0044446 intracellular organelle part; GO:0032991 macromolecular complex; GO:0044424 intracellular part; GO:0005681 spliceosomal complex; GO:0005623 cell; GO:0071011 precatalytic spliceosome; GO:0044422 organelle part; GO:0097525 spliceosomal snRNP complex; GO:0043231 intracellular membrane-bounded organelle; GO:0043226 organelle; GO:0005…		K12832	SF3B5, SF3B10; splicing factor 3B subunit 5	mmu03040 Spliceosome - Mus musculus (mouse);
Q8R164	Valacyclovir hydrolase	0.526	Down	Bphl	27.5	32.851	17.588	8	6	6	3	5	5	6	5	6	83850000	159390000	0.689	1.311		mitochondria		GO:0043229 intracellular organelle; GO:0044421 extracellular region part; GO:0005737 cytoplasm; GO:0031982 vesicle; GO:0044424 intracellular part; GO:0005623 cell; GO:0005576 extracellular region; GO:0005739 mitochondrion; GO:0043226 organelle; GO:0070062 extracellular exosome; GO:0043231 intracellular membrane-bounded organelle; GO:0005622 intracellular; GO:0044464 cell part; GO:1903561 extracel…	GO:0016787 hydrolase activity; GO:0003824 catalytic activity;	K18399	BPHL; valacyclovir hydrolase [EC:3.1.-.-]		IPR029058; IPR000073;	Alpha/Beta hydrolase fold; Alpha/beta hydrolase fold-1;
Q8R1J1	Transmembrane 6 superfamily member 2	0.308	Down	Tm6sf2	4.2	43.026	5.1587	4	1	1	2	2	1	1	1	1	50022000	162500000	0.471	1.529		plasma membrane	GO:0019222 regulation of metabolic process; GO:0050789 regulation of biological process; GO:0019216 regulation of lipid metabolic process; GO:0080090 regulation of primary metabolic process; GO:0065007 biological regulation;	GO:0043229 intracellular organelle; GO:0016020 membrane; GO:0042175 nuclear outer membrane-endoplasmic reticulum membrane network; GO:0005783 endoplasmic reticulum; GO:0098588 bounding membrane of organelle; GO:0031090 organelle membrane; GO:0033116 endoplasmic reticulum-Golgi intermediate compartment membrane; GO:0044446 intracellular organelle part; GO:0005737 cytoplasm; GO:0031224 intrinsic co…					IPR033118;	EXPERA domain;
Q8R1T4	UDP-N-acetylglucosamine transporter	0.447	Down	Slc35a3	8.9	35.976	36.934	4	2	2	1	3	1	2	1	2	53474000	119520000	0.618	1.382		plasma membrane	GO:0015788 UDP-N-acetylglucosamine transport; GO:0044699 single-organism process; GO:0071702 organic substance transport; GO:0006818 hydrogen transport; GO:0015992 proton transport; GO:0051234 establishment of localization; GO:0006810 transport; GO:0006820 anion transport; GO:0015711 organic anion transport; GO:0015780 nucleotide-sugar transport; GO:1902578 single-organism localization; GO:000681…	GO:0043229 intracellular organelle; GO:0016020 membrane; GO:0098588 bounding membrane of organelle; GO:0031090 organelle membrane; GO:0005737 cytoplasm; GO:0044446 intracellular organelle part; GO:0000139 Golgi membrane; GO:0031224 intrinsic component of membrane; GO:0012505 endomembrane system; GO:0044424 intracellular part; GO:0005623 cell; GO:0016021 integral component of membrane; GO:0044422 …	GO:0015294 solute:cation symporter activity; GO:0022804 active transmembrane transporter activity; GO:0015291 secondary active transmembrane transporter activity; GO:0005402 cation:sugar symporter activity; GO:0015075 ion transmembrane transporter activity; GO:0051119 sugar transmembrane transporter activity; GO:0015293 symporter activity; GO:1901476 carbohydrate transporter activity; GO:0022892 …	K15272	SLC35A1_2_3; solute carrier family 35 (UDP-sugar transporter), member A1/2/3
Q8R574	Phosphoribosyl pyrophosphate synthase-associated protein 2	0.495	Down	Prpsap2	11.1	40.88	4.7875	5	3	2	2	3	3	3	2	2	25351000	51258000	0.662	1.338		cytoplasm	GO:0044707 single-multicellular organism process; GO:0009116 nucleoside metabolic process; GO:0009165 nucleotide biosynthetic process; GO:0006725 cellular aromatic compound metabolic process; GO:0009117 nucleotide metabolic process; GO:0044699 single-organism process; GO:0009058 biosynthetic process; GO:0044237 cellular metabolic process; GO:0006796 phosphate-containing compound metabolic process…	GO:0002189 ribose phosphate diphosphokinase complex; GO:0032991 macromolecular complex; GO:1902494 catalytic complex; GO:1990234 transferase complex; GO:0061695 transferase complex, transferring phosphorus-containing groups; GO:0043234 protein complex;	GO:0000287 magnesium ion binding; GO:0004749 ribose phosphate diphosphokinase activity; GO:0003824 catalytic activity; GO:0005488 binding; GO:0043167 ion binding; GO:0046872 metal ion binding; GO:0043169 cation binding; GO:0016778 diphosphotransferase activity; GO:0016740 transferase activity; GO:0016772 transferase activity, transferring phosphorus-containing groups;				IPR000836; IPR029099; IPR029057;	Phosphoribosyltransferase domain; Ribose-phosphate pyrophosphokinase, N-terminal domain; Phosphoribosyltransferase-like;
Q8VD65	Phosphoinositide 3-kinase regulatory subunit 4	0.572	Down	Pik3r4	1.6	152.6	3.0817	3	2	2	1	2	2	2	2	2	4263000	7449900	0.728	1.272		cytoplasm	GO:0072594 establishment of protein localization to organelle; GO:0043551 regulation of phosphatidylinositol 3-kinase activity; GO:0006623 protein targeting to vacuole; GO:0019216 regulation of lipid metabolic process; GO:0006914 autophagy; GO:0010564 regulation of cell cycle process; GO:0044237 cellular metabolic process; GO:0015031 protein transport; GO:0006796 phosphate-containing compound met…	GO:0016020 membrane; GO:0061695 transferase complex, transferring phosphorus-containing groups; GO:0019898 extrinsic component of membrane; GO:0031410 cytoplasmic vesicle; GO:0071561 nucleus-vacuole junction; GO:0005737 cytoplasm; GO:0031982 vesicle; GO:0032991 macromolecular complex; GO:0035032 phosphatidylinositol 3-kinase complex, class III; GO:0044424 intracellular part; GO:0005623 cell; GO:0…	GO:0005524 ATP binding; GO:1901265 nucleoside phosphate binding; GO:0016773 phosphotransferase activity, alcohol group as acceptor; GO:0001882 nucleoside binding; GO:0043167 ion binding; GO:0005515 protein binding; GO:0004672 protein kinase activity; GO:0000166 nucleotide binding; GO:0097159 organic cyclic compound binding; GO:1901363 heterocyclic compound binding; GO:0032549 ribonucleoside bindi…	K08333	PIK3R4, VPS15; phosphoinositide-3-kinase, regulatory subunit 4 [EC:2.7.11.1]	mmu04136 Autophagy - other - Mus musculus (mouse); mmu04140 Autophagy - animal - Mus musculus (mouse); mmu04371 Apelin signaling pathway - Mus musculus (mouse);	IPR000719; IPR011989; IPR017986; IPR015943; IPR016024; IPR011009;	Protein kinase domain; Armadillo-like helical; WD40-repeat-containing domain; WD40/YVTN repeat-like-containing domain; Armadillo-type fold; Protein kinase-like domain;
Q8VDG5	Phosphopantothenate--cysteine ligase	0.599	Down	Ppcs	11.3	33.794	8.7448	8	4	4	3	5	4	4	4	4	29357000	49079000	0.749	1.251		cytoplasm	GO:0051188 cofactor biosynthetic process; GO:0009116 nucleoside metabolic process; GO:0042278 purine nucleoside metabolic process; GO:0009117 nucleotide metabolic process; GO:0044699 single-organism process; GO:0046129 purine ribonucleoside biosynthetic process; GO:0009163 nucleoside biosynthetic process; GO:0009058 biosynthetic process; GO:0044237 cellular metabolic process; GO:0006796 phosphate…	GO:0070062 extracellular exosome; GO:0043226 organelle; GO:0044421 extracellular region part; GO:0031982 vesicle; GO:1903561 extracellular vesicle; GO:0043227 membrane-bounded organelle; GO:0005576 extracellular region; GO:0043230 extracellular organelle;	GO:0016879 ligase activity, forming carbon-nitrogen bonds; GO:0004632 phosphopantothenate--cysteine ligase activity; GO:0016881 acid-amino acid ligase activity; GO:0003824 catalytic activity; GO:0016874 ligase activity;	K01922	PPCS, COAB; phosphopantothenate---cysteine ligase (ATP) [EC:6.3.2.51]	mmu00770 Pantothenate and CoA biosynthesis - Mus musculus (mouse); mmu01100 Metabolic pathways - Mus musculus (mouse);	IPR007085;	DNA/pantothenate metabolism flavoprotein, C-terminal;
Q8VDP4	Cell cycle and apoptosis regulator protein 2	0.596	Down	Ccar2	5.9	103	11.226	5	3	3	2	3	3	3	3	3	47825000	80220000	0.747	1.253		mitochondria	GO:0044700 single organism signaling; GO:0065008 regulation of biological quality; GO:0010941 regulation of cell death; GO:0007166 cell surface receptor signaling pathway; GO:0097659 nucleic acid-templated transcription; GO:0044237 cellular metabolic process; GO:0001558 regulation of cell growth; GO:0008152 metabolic process; GO:0090263 positive regulation of canonical Wnt signaling pathway; GO:0…	GO:0005737 cytoplasm; GO:0032991 macromolecular complex; GO:0044424 intracellular part; GO:0005623 cell; GO:0044422 organelle part; GO:0044427 chromosomal part; GO:0043228 non-membrane-bounded organelle; GO:0031974 membrane-enclosed lumen; GO:0005654 nucleoplasm; GO:0070013 intracellular organelle lumen; GO:0044454 nuclear chromosome part; GO:0005622 intracellular; GO:0044464 cell part; GO:000569…	GO:0097159 organic cyclic compound binding; GO:1901363 heterocyclic compound binding; GO:0043175 RNA polymerase core enzyme binding; GO:0003723 RNA binding; GO:0001099 basal RNA polymerase II transcription machinery binding; GO:0030234 enzyme regulator activity; GO:0001098 basal transcription machinery binding; GO:0005488 binding; GO:0000993 RNA polymerase II core binding; GO:0044877 macromolecul…				IPR011992; IPR025223; IPR025954;	EF-hand domain pair; S1-like RNA binding domain; DBC1/CARP1 catalytically inactive NUDIX hydrolase domain;
Q8VDW0	ATP-dependent RNA helicase DDX39A	0.634	Down	Ddx39a	30.9	49.067	14.835	9	13	5	3	6	12	13	5	5	90591000	142840000	0.776	1.224		cytoplasm	GO:0050658 RNA transport; GO:0051168 nuclear export; GO:0051169 nuclear transport; GO:0044237 cellular metabolic process; GO:0015031 protein transport; GO:0051234 establishment of localization; GO:0071427 mRNA-containing ribonucleoprotein complex export from nucleus; GO:0008152 metabolic process; GO:0051649 establishment of localization in cell; GO:0050657 nucleic acid transport; GO:0015931 nucle…	GO:0043229 intracellular organelle; GO:0016020 membrane; GO:0044446 intracellular organelle part; GO:0005737 cytoplasm; GO:0031981 nuclear lumen; GO:0032991 macromolecular complex; GO:0044424 intracellular part; GO:0005681 spliceosomal complex; GO:0016604 nuclear body; GO:0005623 cell; GO:0044422 organelle part; GO:0031974 membrane-enclosed lumen; GO:0043226 organelle; GO:0043231 intracellular me…	GO:1901265 nucleoside phosphate binding; GO:0008026 ATP-dependent helicase activity; GO:0016817 hydrolase activity, acting on acid anhydrides; GO:0005515 protein binding; GO:0016787 hydrolase activity; GO:0016887 ATPase activity; GO:1901363 heterocyclic compound binding; GO:0097159 organic cyclic compound binding; GO:0042802 identical protein binding; GO:0016462 pyrophosphatase activity; GO:00038…	K13182	DDX39; ATP-dependent RNA helicase DDX39 [EC:3.6.4.13]		IPR014014; IPR011545; IPR014001; IPR027417; IPR001650;	RNA helicase, DEAD-box type, Q motif; DEAD/DEAH box helicase domain; Helicase superfamily 1/2, ATP-binding domain; P-loop containing nucleoside triphosphate hydrolase; Helicase, C-terminal;
Q8VE22	"28S ribosomal protein S23, mitochondrial"	0.555	Down	Mrps23	27.1	20.348	17.4	6	4	4	3	3	4	4	4	4	205720000	370690000	0.714	1.286		mitochondria	GO:0006518 peptide metabolic process; GO:0043043 peptide biosynthetic process; GO:0044267 cellular protein metabolic process; GO:0006807 nitrogen compound metabolic process; GO:0009058 biosynthetic process; GO:0043603 cellular amide metabolic process; GO:0044238 primary metabolic process; GO:1901566 organonitrogen compound biosynthetic process; GO:1901576 organic substance biosynthetic process; G…	GO:0016020 membrane; GO:0031090 organelle membrane; GO:0015935 small ribosomal subunit; GO:0005737 cytoplasm; GO:0032991 macromolecular complex; GO:0044424 intracellular part; GO:0005623 cell; GO:0000313 organellar ribosome; GO:0044422 organelle part; GO:0043228 non-membrane-bounded organelle; GO:0031974 membrane-enclosed lumen; GO:0005856 cytoskeleton; GO:0031965 nuclear membrane; GO:0070013 int…	GO:0097159 organic cyclic compound binding; GO:1901363 heterocyclic compound binding; GO:0003723 RNA binding; GO:0005488 binding; GO:0003676 nucleic acid binding; GO:0005198 structural molecule activity; GO:0003735 structural constituent of ribosome;	K17402	MRPS23; small subunit ribosomal protein S23		IPR023611;	Ribosomal protein S23/S25, mitochondrial;
Q8VE88	Protein FAM114A2	0.515	Down	Fam114a2	12.7	54.044	17.616	5	4	4	2	3	3	4	3	4	33574000	65233000	0.68	1.32		nucleus
Q8VHQ9	Acyl-coenzyme A thioesterase 11	0.552	Down	Acot11	16	67.354	20.907	13	6	6	5	8	4	6	4	6	108420000	196440000	0.711	1.289		nucleus	GO:0050794 regulation of cellular process; GO:0044700 single organism signaling; GO:0051716 cellular response to stimulus; GO:0006950 response to stress; GO:0035556 intracellular signal transduction; GO:0009628 response to abiotic stimulus; GO:0044281 small molecule metabolic process; GO:0044763 single-organism cellular process; GO:0044699 single-organism process; GO:0044255 cellular lipid metabo…	GO:0070062 extracellular exosome; GO:0043226 organelle; GO:0044421 extracellular region part; GO:0044464 cell part; GO:0005622 intracellular; GO:0005737 cytoplasm; GO:0031982 vesicle; GO:1903561 extracellular vesicle; GO:0044424 intracellular part; GO:0005829 cytosol; GO:0005623 cell; GO:0043227 membrane-bounded organelle; GO:0005576 extracellular region; GO:0043230 extracellular organelle; GO:00…	GO:0052689 carboxylic ester hydrolase activity; GO:0003824 catalytic activity; GO:0005488 binding; GO:0016788 hydrolase activity, acting on ester bonds; GO:0008289 lipid binding; GO:0047617 acyl-CoA hydrolase activity; GO:0016787 hydrolase activity; GO:0016289 CoA hydrolase activity; GO:0016790 thiolester hydrolase activity;	K12417	ACOT11; acyl-CoA thioesteraes 11 [EC:3.1.2.-]		IPR006683; IPR002913; IPR023393; IPR029069; IPR033120;	Thioesterase domain; START domain; START-like domain; HotDog domain; Hotdog acyl-CoA thioesterase (ACOT)-type domain;
Q8VIJ6	"Splicing factor, proline- and glutamine-rich"	0.643	Down	Sfpq	12.2	75.441	32.458	17	8	7	5	12	7	8	6	7	777440000	1208400000	0.783	1.217		nucleus	GO:0010941 regulation of cell death; GO:0097659 nucleic acid-templated transcription; GO:0009891 positive regulation of biosynthetic process; GO:0010564 regulation of cell cycle process; GO:0044237 cellular metabolic process; GO:0008152 metabolic process; GO:0019538 protein metabolic process; GO:0043170 macromolecule metabolic process; GO:0010558 negative regulation of macromolecule biosynthetic …	GO:0044421 extracellular region part; GO:0005737 cytoplasm; GO:0032991 macromolecular complex; GO:0044424 intracellular part; GO:0016604 nuclear body; GO:0005623 cell; GO:0044422 organelle part; GO:0044427 chromosomal part; GO:0043228 non-membrane-bounded organelle; GO:0031974 membrane-enclosed lumen; GO:0005654 nucleoplasm; GO:0070013 intracellular organelle lumen; GO:0016607 nuclear speck; GO:0…	GO:0003723 RNA binding; GO:0003677 DNA binding; GO:1901265 nucleoside phosphate binding; GO:0001158 enhancer sequence-specific DNA binding; GO:0000976 transcription regulatory region sequence-specific DNA binding; GO:0003690 double-stranded DNA binding; GO:0046983 protein dimerization activity; GO:1990837 sequence-specific double-stranded DNA binding; GO:0001012 RNA polymerase II regulatory regio…	K13219	SFPQ, PSF; splicing factor, proline- and glutamine-rich		IPR012975; IPR000504; IPR012677;	NOPS; RNA recognition motif domain; Nucleotide-binding alpha-beta plait domain;
Q91VR2	"ATP synthase subunit gamma, mitochondrial"	0.477	Down	Atp5f1c	23.2	32.886	15.98	20	6	6	8	12	6	5	6	5	578120000	1210900000	0.646	1.354		mitochondria	GO:0009116 nucleoside metabolic process; GO:0042278 purine nucleoside metabolic process; GO:0009167 purine ribonucleoside monophosphate metabolic process; GO:0090662 ATP hydrolysis coupled transmembrane transport; GO:0009117 nucleotide metabolic process; GO:0044699 single-organism process; GO:0046129 purine ribonucleoside biosynthetic process; GO:0009163 nucleoside biosynthetic process; GO:000905…	GO:0016020 membrane; GO:0044421 extracellular region part; GO:0098800 inner mitochondrial membrane protein complex; GO:0031090 organelle membrane; GO:0098796 membrane protein complex; GO:0031982 vesicle; GO:0005737 cytoplasm; GO:0032991 macromolecular complex; GO:0098798 mitochondrial protein complex; GO:0044424 intracellular part; GO:0044455 mitochondrial membrane part; GO:0005623 cell; GO:00444…	GO:0042625 ATPase coupled ion transmembrane transporter activity; GO:0015399 primary active transmembrane transporter activity; GO:0022892 substrate-specific transporter activity; GO:0016817 hydrolase activity, acting on acid anhydrides; GO:0044769 ATPase activity, coupled to transmembrane movement of ions, rotational mechanism; GO:0015077 monovalent inorganic cation transmembrane transporter act…	K02136	ATPeF1G, ATP5C1, ATP3; F-type H+-transporting ATPase subunit gamma	mmu00190 Oxidative phosphorylation - Mus musculus (mouse); mmu01100 Metabolic pathways - Mus musculus (mouse); mmu04714 Thermogenesis - Mus musculus (mouse); mmu05010 Alzheimer disease - Mus musculus (mouse); mmu05012 Parkinson disease - Mus musculus (mouse); mmu05016 Huntington disease - Mus musculus (mouse);
Q91VS7	Microsomal glutathione S-transferase 1	0.476	Down	Mgst1	11.6	17.551	5.0861	3	2	2	1	2	2	2	2	2	118180000	248030000	0.645	1.355		mitochondria	GO:0044085 cellular component biogenesis; GO:0006518 peptide metabolic process; GO:0033194 response to hydroperoxide; GO:0022414 reproductive process; GO:0048869 cellular developmental process; GO:0008584 male gonad development; GO:0044699 single-organism process; GO:0044237 cellular metabolic process; GO:0009607 response to biotic stimulus; GO:0009605 response to external stimulus; GO:0008152 me…	GO:0016020 membrane; GO:0042175 nuclear outer membrane-endoplasmic reticulum membrane network; GO:0019867 outer membrane; GO:0005783 endoplasmic reticulum; GO:0031090 organelle membrane; GO:0005737 cytoplasm; GO:0044438 microbody part; GO:0031224 intrinsic component of membrane; GO:0044424 intracellular part; GO:0005623 cell; GO:0044422 organelle part; GO:0005778 peroxisomal membrane; GO:0005740 …	GO:0004602 glutathione peroxidase activity; GO:0046983 protein dimerization activity; GO:0043167 ion binding; GO:0016209 antioxidant activity; GO:0005515 protein binding; GO:0033218 amide binding; GO:0043295 glutathione binding; GO:1900750 oligopeptide binding; GO:1901681 sulfur compound binding; GO:0016491 oxidoreductase activity; GO:0004364 glutathione transferase activity; GO:0042802 identical…	K00799	GST, gst; glutathione S-transferase [EC:2.5.1.18]	mmu00480 Glutathione metabolism - Mus musculus (mouse); mmu00980 Metabolism of xenobiotics by cytochrome P450 - Mus musculus (mouse); mmu00982 Drug metabolism - cytochrome P450 - Mus musculus (mouse); mmu00983 Drug metabolism - other enzymes - Mus musculus (mouse); mmu01524 Platinum drug resistance - Mus musculus (mouse); mmu05200 Pathways in cancer - Mus musculus (mouse); mmu05204 Chemical carci…	IPR023352;	Membrane associated eicosanoid/glutathione metabolism-like domain;
Q91WK0	Leucine-rich repeat flightless-interacting protein 2	0.579	Down	Lrrfip2	14	47.147	10.085	8	4	4	4	4	4	4	4	4	38607000	66756000	0.733	1.267		nucleus	GO:0044700 single organism signaling; GO:1903555 regulation of tumor necrosis factor superfamily cytokine production; GO:0032680 regulation of tumor necrosis factor production; GO:0007166 cell surface receptor signaling pathway; GO:0032760 positive regulation of tumor necrosis factor production; GO:0051046 regulation of secretion; GO:0044699 single-organism process; GO:0031347 regulation of defen…		GO:0005515 protein binding; GO:0005488 binding;
Q91WK1	SPRY domain-containing protein 4	0.65	Down	Spryd4	21.3	23.275	6.1121	3	3	3	1	2	3	3	3	3	34725000	53378000	0.788	1.212		mitochondria		GO:0043226 organelle; GO:0043231 intracellular membrane-bounded organelle; GO:0043229 intracellular organelle; GO:0005634 nucleus; GO:0044464 cell part; GO:0005622 intracellular; GO:0005737 cytoplasm; GO:0044424 intracellular part; GO:0043227 membrane-bounded organelle; GO:0005623 cell; GO:0005739 mitochondrion; GO:0044444 cytoplasmic part;	GO:0005515 protein binding; GO:0005488 binding;				IPR001870; IPR003879; IPR013320; IPR003877;	B30.2/SPRY domain; Butyrophylin-like; Concanavalin A-like lectin/glucanase domain; SPRY domain;
Q91WK2	Eukaryotic translation initiation factor 3 subunit H	0.431	Down	Eif3h	19	39.832	13.709	13	7	7	4	9	6	7	6	7	198650000	461300000	0.602	1.398		cytoplasm	GO:0006518 peptide metabolic process; GO:0043043 peptide biosynthetic process; GO:0044267 cellular protein metabolic process; GO:0006807 nitrogen compound metabolic process; GO:0009058 biosynthetic process; GO:0043603 cellular amide metabolic process; GO:0044238 primary metabolic process; GO:1901566 organonitrogen compound biosynthetic process; GO:0044237 cellular metabolic process; GO:1901576 or…	GO:0016020 membrane; GO:0044421 extracellular region part; GO:0005737 cytoplasm; GO:0031982 vesicle; GO:0032991 macromolecular complex; GO:0071541 eukaryotic translation initiation factor 3 complex, eIF3m; GO:0044424 intracellular part; GO:0005623 cell; GO:0005576 extracellular region; GO:0043226 organelle; GO:0070062 extracellular exosome; GO:0005622 intracellular; GO:0044464 cell part; GO:19035…	GO:0097159 organic cyclic compound binding; GO:1901363 heterocyclic compound binding; GO:0008135 translation factor activity, RNA binding; GO:0003723 RNA binding; GO:0005488 binding; GO:0003676 nucleic acid binding; GO:0003743 translation initiation factor activity; GO:0005515 protein binding;	K03247	EIF3H; translation initiation factor 3 subunit H	mmu03013 RNA transport - Mus musculus (mouse); mmu05162 Measles - Mus musculus (mouse);	IPR000555;	JAB1/MPN/MOV34 metalloenzyme domain;
Q91WU0	Carboxylesterase 1F	0.66	Down	Ces1f	23.5	61.612	30.592	26	10	10	11	15	10	10	10	10	451760000	684110000	0.795	1.205		endoplasmic reticulum	GO:0019626 short-chain fatty acid catabolic process; GO:0016042 lipid catabolic process; GO:0044712 single-organism catabolic process; GO:0044281 small molecule metabolic process; GO:0044763 single-organism cellular process; GO:0072329 monocarboxylic acid catabolic process; GO:0044699 single-organism process; GO:0044282 small molecule catabolic process; GO:0044255 cellular lipid metabolic process…	GO:0043229 intracellular organelle; GO:0005783 endoplasmic reticulum; GO:0043232 intracellular non-membrane-bounded organelle; GO:0005737 cytoplasm; GO:0012505 endomembrane system; GO:0044424 intracellular part; GO:0005829 cytosol; GO:0005623 cell; GO:0043228 non-membrane-bounded organelle; GO:0043231 intracellular membrane-bounded organelle; GO:0043226 organelle; GO:0005622 intracellular; GO:004…	GO:0016787 hydrolase activity; GO:0052689 carboxylic ester hydrolase activity; GO:0003824 catalytic activity; GO:0016788 hydrolase activity, acting on ester bonds;	K01044	CES1; carboxylesterase 1 [EC:3.1.1.1]	mmu00983 Drug metabolism - other enzymes - Mus musculus (mouse); mmu01100 Metabolic pathways - Mus musculus (mouse);	IPR029058; IPR002018;	Alpha/Beta hydrolase fold; Carboxylesterase, type B;
Q91WU5	Arsenite methyltransferase	0.61	Down	As3mt	23.1	41.793	29.28	14	8	8	5	9	7	8	7	8	201800000	330690000	0.758	1.242		cytoplasm	GO:0071466 cellular response to xenobiotic stimulus; GO:0051716 cellular response to stimulus; GO:0009404 toxin metabolic process; GO:0044281 small molecule metabolic process; GO:0044763 single-organism cellular process; GO:0044699 single-organism process; GO:0046685 response to arsenic-containing substance; GO:0050896 response to stimulus; GO:0044237 cellular metabolic process; GO:0032259 methyl…	GO:0043226 organelle; GO:0043231 intracellular membrane-bounded organelle; GO:0043229 intracellular organelle; GO:0044464 cell part; GO:0005622 intracellular; GO:0005737 cytoplasm; GO:0044424 intracellular part; GO:0043227 membrane-bounded organelle; GO:0005623 cell; GO:0005829 cytosol; GO:0005739 mitochondrion; GO:0044444 cytoplasmic part;	GO:0008757 S-adenosylmethionine-dependent methyltransferase activity; GO:0016741 transferase activity, transferring one-carbon groups; GO:0030792 methylarsonite methyltransferase activity; GO:0008168 methyltransferase activity; GO:0003824 catalytic activity; GO:0016740 transferase activity; GO:0030791 arsenite methyltransferase activity;	K07755	AS3MT; arsenite methyltransferase [EC:2.1.1.137]		IPR025714; IPR029063;	Methyltransferase domain; S-adenosyl-L-methionine-dependent methyltransferase;
Q91XD2	LIM and senescent cell antigen-like-containing domain protein 2	0.649	Down	Lims2	6.7	39.031	2.6236	4	2	1	2	2	2	2	1	1	9949800	15334000	0.787	1.213		nucleus	GO:0050794 regulation of cellular process; GO:0016043 cellular component organization; GO:0051093 negative regulation of developmental process; GO:0010941 regulation of cell death; GO:0043069 negative regulation of programmed cell death; GO:0042127 regulation of cell proliferation; GO:0023051 regulation of signaling; GO:0045216 cell-cell junction organization; GO:0043067 regulation of programmed …	GO:0016020 membrane; GO:0005925 focal adhesion; GO:0044464 cell part; GO:0071944 cell periphery; GO:0030054 cell junction; GO:0005912 adherens junction; GO:0070161 anchoring junction; GO:0030055 cell-substrate junction; GO:0005623 cell; GO:0005886 plasma membrane; GO:0005924 cell-substrate adherens junction;	GO:0046872 metal ion binding; GO:0043169 cation binding; GO:0008270 zinc ion binding; GO:0046914 transition metal ion binding; GO:0005488 binding; GO:0043167 ion binding;				IPR001781;	Zinc finger, LIM-type;
Q91Y74	"CMP-N-acetylneuraminate-beta-galactosamide-alpha-2,3-sialyltransferase 4"	0.637	Down	St3gal4	24.6	38.058	52.542	15	8	8	8	7	8	8	8	8	383120000	601860000	0.778	1.222		extracellular	GO:0043413 macromolecule glycosylation; GO:0097503 sialylation; GO:0044267 cellular protein metabolic process; GO:0044699 single-organism process; GO:0009058 biosynthetic process; GO:0018196 peptidyl-asparagine modification; GO:0044237 cellular metabolic process; GO:0050877 neurological system process; GO:0071704 organic substance metabolic process; GO:0008152 metabolic process; GO:1901137 carboh…	GO:0016020 membrane; GO:0044421 extracellular region part; GO:0031090 organelle membrane; GO:0005737 cytoplasm; GO:0031982 vesicle; GO:0031224 intrinsic component of membrane; GO:0044424 intracellular part; GO:0030173 integral component of Golgi membrane; GO:0005623 cell; GO:0044422 organelle part; GO:0070062 extracellular exosome; GO:0031301 integral component of organelle membrane; GO:0044425 m…	GO:0003836 beta-galactoside (CMP) alpha-2,3-sialyltransferase activity; GO:0016757 transferase activity, transferring glycosyl groups; GO:0008373 sialyltransferase activity; GO:0047288 monosialoganglioside sialyltransferase activity; GO:0003824 catalytic activity; GO:0016740 transferase activity;	K03494	SIAT4C; beta-galactoside alpha-2,3-sialyltransferase (sialyltransferase 4C) [EC:2.4.99.4]	mmu00601 Glycosphingolipid biosynthesis - lacto and neolacto series - Mus musculus (mouse); mmu01100 Metabolic pathways - Mus musculus (mouse);
Q91YY4	ATP synthase mitochondrial F1 complex assembly factor 2	0.526	Down	Atpaf2	8.3	33.289	2.9243	2	2	2	0	2	2	2	2	2	6814700	12956000	0.689	1.311		nucleus	GO:0044085 cellular component biogenesis; GO:0016043 cellular component organization; GO:0034622 cellular macromolecular complex assembly; GO:0071822 protein complex subunit organization; GO:0070272 proton-transporting ATP synthase complex biogenesis; GO:0043933 macromolecular complex subunit organization; GO:0022607 cellular component assembly; GO:0065003 macromolecular complex assembly; GO:0043…	GO:0043229 intracellular organelle; GO:0044446 intracellular organelle part; GO:0005737 cytoplasm; GO:0031981 nuclear lumen; GO:0044424 intracellular part; GO:0016604 nuclear body; GO:0005829 cytosol; GO:0005623 cell; GO:0005739 mitochondrion; GO:0044422 organelle part; GO:0031974 membrane-enclosed lumen; GO:0043226 organelle; GO:0043231 intracellular membrane-bounded organelle; GO:0005654 nucleo…		K07556	ATPeAF2, ATPAF2, ATP12; ATP synthase mitochondrial F1 complex assembly factor 2		IPR023335;	Orthogonal Bundle domain in ATP12;
Q91ZH7	Phospholipase ABHD3	0.375	Down	Abhd3	10	46.232	13.149	3	2	2	0	3	2	2	2	2	32207000	86073000	0.545	1.455		mitochondria	GO:0046470 phosphatidylcholine metabolic process; GO:0046486 glycerolipid metabolic process; GO:0044763 single-organism cellular process; GO:0097164 ammonium ion metabolic process; GO:0006807 nitrogen compound metabolic process; GO:0044699 single-organism process; GO:0044255 cellular lipid metabolic process; GO:0044238 primary metabolic process; GO:0044237 cellular metabolic process; GO:0006796 p…	GO:0031224 intrinsic component of membrane; GO:0016020 membrane; GO:0016021 integral component of membrane; GO:0044425 membrane part;	GO:0052739 phosphatidylserine 1-acylhydrolase activity; GO:0052740 1-acyl-2-lysophosphatidylserine acylhydrolase activity; GO:0052689 carboxylic ester hydrolase activity; GO:0008970 phosphatidylcholine 1-acylhydrolase activity; GO:0003824 catalytic activity; GO:0004623 phospholipase A2 activity; GO:0016788 hydrolase activity, acting on ester bonds; GO:0004620 phospholipase activity; GO:0016787 hy…	K13696	ABHD1_3; abhydrolase domain-containing protein 1/3		IPR029058; IPR000073;	Alpha/Beta hydrolase fold; Alpha/beta hydrolase fold-1;
Q921H8	"3-ketoacyl-CoA thiolase A, peroxisomal"	0.329	Down	Acaa1a	20.8	43.953	34.042	15	6	6	6	9	5	6	5	6	363840000	1106400000	0.495	1.505		mitochondria	GO:0034440 lipid oxidation; GO:1901615 organic hydroxy compound metabolic process; GO:0044699 single-organism process; GO:0044255 cellular lipid metabolic process; GO:0044237 cellular metabolic process; GO:0071704 organic substance metabolic process; GO:0008152 metabolic process; GO:0030258 lipid modification; GO:0044248 cellular catabolic process; GO:0032787 monocarboxylic acid metabolic process…	GO:0043226 organelle; GO:0043231 intracellular membrane-bounded organelle; GO:0043229 intracellular organelle; GO:0016020 membrane; GO:0044464 cell part; GO:0005622 intracellular; GO:0005777 peroxisome; GO:0042579 microbody; GO:0005737 cytoplasm; GO:0044424 intracellular part; GO:0005623 cell; GO:0043227 membrane-bounded organelle; GO:0005739 mitochondrion; GO:0044444 cytoplasmic part;	GO:0016634 oxidoreductase activity, acting on the CH-CH group of donors, oxygen as acceptor; GO:0003997 acyl-CoA oxidase activity; GO:0016401 palmitoyl-CoA oxidase activity; GO:0016747 transferase activity, transferring acyl groups other than amino-acyl groups; GO:0016407 acetyltransferase activity; GO:0016491 oxidoreductase activity; GO:0016627 oxidoreductase activity, acting on the CH-CH group …	K07513	ACAA1; acetyl-CoA acyltransferase 1 [EC:2.3.1.16]	mmu00071 Fatty acid degradation - Mus musculus (mouse); mmu00280 Valine, leucine and isoleucine degradation - Mus musculus (mouse); mmu00592 alpha-Linolenic acid metabolism - Mus musculus (mouse); mmu01040 Biosynthesis of unsaturated fatty acids - Mus musculus (mouse); mmu01100 Metabolic pathways - Mus musculus (mouse); mmu01212 Fatty acid metabolism - Mus musculus (mouse); mmu03320 PPAR signalin…	IPR016039; IPR020616; IPR020617;	Thiolase-like; Thiolase, N-terminal; Thiolase, C-terminal;
Q921I9	Exosome complex component RRP41	0.485	Down	Exosc4	11.8	26.249	4.2171	4	2	2	2	2	2	2	2	2	15885000	32734000	0.653	1.347		cytoplasm,nucleus	GO:0044085 cellular component biogenesis; GO:0022613 ribonucleoprotein complex biogenesis; GO:0098542 defense response to other organism; GO:0000460 maturation of 5.8S rRNA; GO:0044764 multi-organism cellular process; GO:0044237 cellular metabolic process; GO:0009607 response to biotic stimulus; GO:0045006 DNA deamination; GO:0045927 positive regulation of growth; GO:0043628 ncRNA 3'-end processi…	GO:0005737 cytoplasm; GO:0032991 macromolecular complex; GO:0044424 intracellular part; GO:0000177 cytoplasmic exosome (RNase complex); GO:0005623 cell; GO:0044422 organelle part; GO:0044427 chromosomal part; GO:0043228 non-membrane-bounded organelle; GO:0005856 cytoskeleton; GO:0031974 membrane-enclosed lumen; GO:1905354 exoribonuclease complex; GO:1902494 catalytic complex; GO:0070013 intracell…	GO:0097159 organic cyclic compound binding; GO:1901363 heterocyclic compound binding; GO:0003723 RNA binding; GO:0017091 AU-rich element binding; GO:0005488 binding; GO:0003676 nucleic acid binding; GO:0005515 protein binding;	K11600	RRP41, EXOSC4, SKI6; exosome complex component RRP41	mmu03018 RNA degradation - Mus musculus (mouse);	IPR015847; IPR001247; IPR020568; IPR027408;	Exoribonuclease, phosphorolytic domain 2; Exoribonuclease, phosphorolytic domain 1; Ribosomal protein S5 domain 2-type fold; PNPase/RNase PH domain;
Q921S7	"39S ribosomal protein L37, mitochondrial"	0.657	Down	Mrpl37	22.2	48.34	23.118	14	8	8	6	8	7	8	7	8	71425000	108630000	0.793	1.207		cytoplasm	GO:0006518 peptide metabolic process; GO:0043043 peptide biosynthetic process; GO:0044267 cellular protein metabolic process; GO:0006807 nitrogen compound metabolic process; GO:0009058 biosynthetic process; GO:0043603 cellular amide metabolic process; GO:0044238 primary metabolic process; GO:1901566 organonitrogen compound biosynthetic process; GO:1901576 organic substance biosynthetic process; G…	GO:0005759 mitochondrial matrix; GO:0005840 ribosome; GO:0043229 intracellular organelle; GO:0044429 mitochondrial part; GO:0043232 intracellular non-membrane-bounded organelle; GO:0044446 intracellular organelle part; GO:0005737 cytoplasm; GO:0032991 macromolecular complex; GO:0044424 intracellular part; GO:0005762 mitochondrial large ribosomal subunit; GO:0005761 mitochondrial ribosome; GO:0005…	GO:0097159 organic cyclic compound binding; GO:1901363 heterocyclic compound binding; GO:0003723 RNA binding; GO:0005488 binding; GO:0003676 nucleic acid binding; GO:0005198 structural molecule activity; GO:0003735 structural constituent of ribosome;	K17418	MRPL37; large subunit ribosomal protein L37
Q921T2	Torsin-1A-interacting protein 1	0.664	Down	Tor1aip1	5.4	66.78	3.1148	4	3	2	2	2	3	3	2	2	32814000	49466000	0.798	1.202		cytoplasm	GO:0016043 cellular component organization; GO:0006997 nucleus organization; GO:0010256 endomembrane system organization; GO:0044763 single-organism cellular process; GO:0044699 single-organism process; GO:0044802 single-organism membrane organization; GO:0051641 cellular localization; GO:0043085 positive regulation of catalytic activity; GO:0006998 nuclear envelope organization; GO:0070727 cellu…	GO:0043229 intracellular organelle; GO:0016020 membrane; GO:0031090 organelle membrane; GO:0005635 nuclear envelope; GO:0044446 intracellular organelle part; GO:0031967 organelle envelope; GO:0031224 intrinsic component of membrane; GO:0012505 endomembrane system; GO:0044424 intracellular part; GO:0005623 cell; GO:0016021 integral component of membrane; GO:0044422 organelle part; GO:0043226 organ…	GO:0001671 ATPase activator activity; GO:0008092 cytoskeletal protein binding; GO:0030234 enzyme regulator activity; GO:0051117 ATPase binding; GO:0005521 lamin binding; GO:0005488 binding; GO:0060589 nucleoside-triphosphatase regulator activity; GO:0005515 protein binding; GO:0060590 ATPase regulator activity; GO:0098772 molecular function regulator; GO:0019899 enzyme binding; GO:0008047 enzyme …	K23001
Q922D8	"C-1-tetrahydrofolate synthase, cytoplasmic"	0.637	Down	Mthfd1	22.1	101.2	42.725	25	16	16	7	18	11	16	11	16	448160000	703430000	0.778	1.222		cytoplasm	GO:0042559 pteridine-containing compound biosynthetic process; GO:0065008 regulation of biological quality; GO:0000097 sulfur amino acid biosynthetic process; GO:0035148 tube formation; GO:0043009 chordate embryonic development; GO:0002262 myeloid cell homeostasis; GO:0052803 imidazole-containing compound metabolic process; GO:0042398 cellular modified amino acid biosynthetic process; GO:0009257 …	GO:0043229 intracellular organelle; GO:0016020 membrane; GO:0044421 extracellular region part; GO:0031982 vesicle; GO:0005737 cytoplasm; GO:0044424 intracellular part; GO:0005829 cytosol; GO:0005623 cell; GO:0005576 extracellular region; GO:0005739 mitochondrion; GO:0043231 intracellular membrane-bounded organelle; GO:0043226 organelle; GO:0070062 extracellular exosome; GO:0005622 intracellular; …	GO:0016645 oxidoreductase activity, acting on the CH-NH group of donors; GO:1901265 nucleoside phosphate binding; GO:0016874 ligase activity; GO:0004488 methylenetetrahydrofolate dehydrogenase (NADP+) activity; GO:0016787 hydrolase activity; GO:0097159 organic cyclic compound binding; GO:1901363 heterocyclic compound binding; GO:0016646 oxidoreductase activity, acting on the CH-NH group of donors…	K00288	MTHFD; methylenetetrahydrofolate dehydrogenase (NADP+) / methenyltetrahydrofolate cyclohydrolase / formyltetrahydrofolate synthetase [EC:1.5.1.5 3.5.4.9 6.3.4.3]	mmu00670 One carbon pool by folate - Mus musculus (mouse); mmu01100 Metabolic pathways - Mus musculus (mouse);	IPR020631; IPR016040; IPR027417; IPR020630;	Tetrahydrofolate dehydrogenase/cyclohydrolase, NAD(P)-binding domain; NAD(P)-binding domain; P-loop containing nucleoside triphosphate hydrolase; Tetrahydrofolate dehydrogenase/cyclohydrolase, catalytic domain;
Q923D4	Splicing factor 3B subunit 5	0.609	Down	Sf3b5	45.3	10.119	28.855	8	3	3	3	5	2	3	2	3	141110000	231650000	0.757	1.243		cytoplasm	GO:0006396 RNA processing; GO:0006725 cellular aromatic compound metabolic process; GO:1901360 organic cyclic compound metabolic process; GO:0006807 nitrogen compound metabolic process; GO:0044238 primary metabolic process; GO:0044237 cellular metabolic process; GO:0071704 organic substance metabolic process; GO:0006397 mRNA processing; GO:0016070 RNA metabolic process; GO:0000398 mRNA splicing, …	GO:0043229 intracellular organelle; GO:0005686 U2 snRNP; GO:0044446 intracellular organelle part; GO:0032991 macromolecular complex; GO:0044424 intracellular part; GO:0005681 spliceosomal complex; GO:0005623 cell; GO:0071011 precatalytic spliceosome; GO:0044422 organelle part; GO:0097525 spliceosomal snRNP complex; GO:0043231 intracellular membrane-bounded organelle; GO:0043226 organelle; GO:0005…		K12832	SF3B5, SF3B10; splicing factor 3B subunit 5	mmu03040 Spliceosome - Mus musculus (mouse);
Q99J27	Acetyl-coenzyme A transporter 1	0.585	Down	Slc33a1	10.9	61.075	6.543	4	4	4	0	4	4	4	4	4	27812000	47548000	0.738	1.262		plasma membrane	GO:0050794 regulation of cellular process; GO:0044700 single organism signaling; GO:0051182 coenzyme transport; GO:0007166 cell surface receptor signaling pathway; GO:0060255 regulation of macromolecule metabolic process; GO:0019219 regulation of nucleobase-containing compound metabolic process; GO:0071310 cellular response to organic substance; GO:0044699 single-organism process; GO:0071363 cell…	GO:0043229 intracellular organelle; GO:0016020 membrane; GO:0042175 nuclear outer membrane-endoplasmic reticulum membrane network; GO:0031226 intrinsic component of plasma membrane; GO:0005783 endoplasmic reticulum; GO:0071944 cell periphery; GO:0044446 intracellular organelle part; GO:0005737 cytoplasm; GO:0031224 intrinsic component of membrane; GO:0012505 endomembrane system; GO:0044424 intrac…	GO:0015294 solute:cation symporter activity; GO:0022804 active transmembrane transporter activity; GO:0015291 secondary active transmembrane transporter activity; GO:0008521 acetyl-CoA transporter activity; GO:0015075 ion transmembrane transporter activity; GO:0015293 symporter activity; GO:0022892 substrate-specific transporter activity; GO:0015295 solute:proton symporter activity; GO:0051185 co…	K03372	ACATN, SLC33A1; MFS transporter, PAT family, solute carrier family 33 (acetyl-CoA transportor), member 1 [EC:2.3.1.-]	mmu00604 Glycosphingolipid biosynthesis - ganglio series - Mus musculus (mouse); mmu01100 Metabolic pathways - Mus musculus (mouse);	IPR020846;	Major facilitator superfamily domain;
Q99J56	Derlin-1	0.465	Down	Derl1	7.6	28.834	2.5089	3	2	2	1	2	2	2	2	2	28161000	60586000	0.635	1.365		plasma membrane	GO:0044700 single organism signaling; GO:0044085 cellular component biogenesis; GO:0065008 regulation of biological quality; GO:0032270 positive regulation of cellular protein metabolic process; GO:0032092 positive regulation of protein binding; GO:0044699 single-organism process; GO:0036503 ERAD pathway; GO:0044237 cellular metabolic process; GO:0030968 endoplasmic reticulum unfolded protein res…	GO:0016020 membrane; GO:0042175 nuclear outer membrane-endoplasmic reticulum membrane network; GO:0005783 endoplasmic reticulum; GO:0031410 cytoplasmic vesicle; GO:0098796 membrane protein complex; GO:0031982 vesicle; GO:0005737 cytoplasm; GO:0032991 macromolecular complex; GO:0031224 intrinsic component of membrane; GO:0044424 intracellular part; GO:0005623 cell; GO:0044422 organelle part; GO:00…	GO:0002020 protease binding; GO:0031625 ubiquitin protein ligase binding; GO:0005102 receptor binding; GO:0051117 ATPase binding; GO:1990381 ubiquitin-specific protease binding; GO:0005488 binding; GO:0042287 MHC protein binding; GO:0005515 protein binding; GO:0044389 ubiquitin-like protein ligase binding; GO:0042288 MHC class I protein binding; GO:0019899 enzyme binding;	K11519	DERL1; Derlin-1	mmu04141 Protein processing in endoplasmic reticulum - Mus musculus (mouse); mmu05014 Amyotrophic lateral sclerosis (ALS) - Mus musculus (mouse);
Q99J83	Autophagy protein 5	0.658	Down	Atg5	6.9	32.402	4.0926	2	1	1	0	2	1	1	1	1	5901200	8956500	0.794	1.206		cytoplasm	GO:0044085 cellular component biogenesis; GO:1905037 autophagosome organization; GO:0010941 regulation of cell death; GO:0006914 autophagy; GO:0044237 cellular metabolic process; GO:0009607 response to biotic stimulus; GO:0042110 T cell activation; GO:0008152 metabolic process; GO:0044033 multi-organism metabolic process; GO:0039689 negative stranded viral RNA replication; GO:0043383 negative T c…	GO:0016020 membrane; GO:0005737 cytoplasm; GO:0032991 macromolecular complex; GO:0044424 intracellular part; GO:0005623 cell; GO:0044422 organelle part; GO:0005776 autophagosome; GO:0034045 pre-autophagosomal structure membrane; GO:0043228 non-membrane-bounded organelle; GO:0005856 cytoskeleton; GO:1902494 catalytic complex; GO:0044441 ciliary part; GO:0005622 intracellular; GO:0044464 cell part;…	GO:0005515 protein binding; GO:0005488 binding;	K08339	ATG5; autophagy-related protein 5	mmu04136 Autophagy - other - Mus musculus (mouse); mmu04137 Mitophagy - animal - Mus musculus (mouse); mmu04140 Autophagy - animal - Mus musculus (mouse); mmu04211 Longevity regulating pathway - Mus musculus (mouse); mmu04213 Longevity regulating pathway - multiple species - Mus musculus (mouse); mmu04216 Ferroptosis - Mus musculus (mouse); mmu04621 NOD-like receptor signaling pathway - Mus muscu…
Q99JR1	Sideroflexin-1	0.562	Down	Sfxn1	18.3	35.649	13.88	7	4	4	3	4	4	4	4	4	102410000	182110000	0.72	1.28		cytoplasm	GO:0044707 single-multicellular organism process; GO:0065008 regulation of biological quality; GO:0055076 transition metal ion homeostasis; GO:0034220 ion transmembrane transport; GO:0030001 metal ion transport; GO:0002262 myeloid cell homeostasis; GO:0048869 cellular developmental process; GO:0055072 iron ion homeostasis; GO:0044699 single-organism process; GO:0006826 iron ion transport; GO:0051…	GO:0043229 intracellular organelle; GO:0016020 membrane; GO:0044429 mitochondrial part; GO:0031090 organelle membrane; GO:0031967 organelle envelope; GO:0044446 intracellular organelle part; GO:0005737 cytoplasm; GO:0031224 intrinsic component of membrane; GO:0044424 intracellular part; GO:0005623 cell; GO:0016021 integral component of membrane; GO:0044422 organelle part; GO:0005739 mitochondrion…	GO:0022892 substrate-specific transporter activity; GO:0015075 ion transmembrane transporter activity; GO:0005215 transporter activity; GO:0022857 transmembrane transporter activity; GO:0022891 substrate-specific transmembrane transporter activity;
Q99JT2	Serine/threonine-protein kinase 26	0.288	Down	Stk26	5.8	46.613	3.3706	3	2	2	1	2	2	2	2	2	22079000	76765000	0.447	1.553		nucleus	GO:0044085 cellular component biogenesis; GO:0050794 regulation of cellular process; GO:0044700 single organism signaling; GO:0016043 cellular component organization; GO:0016310 phosphorylation; GO:0010941 regulation of cell death; GO:0043067 regulation of programmed cell death; GO:1901700 response to oxygen-containing compound; GO:0044267 cellular protein metabolic process; GO:0044699 single-org…	GO:0016020 membrane; GO:0044421 extracellular region part; GO:0016324 apical plasma membrane; GO:0031410 cytoplasmic vesicle; GO:0031090 organelle membrane; GO:0071944 cell periphery; GO:0031982 vesicle; GO:0005737 cytoplasm; GO:0044424 intracellular part; GO:0005623 cell; GO:0044422 organelle part; GO:0070062 extracellular exosome; GO:0098590 plasma membrane region; GO:0044464 cell part; GO:0044…	GO:1901265 nucleoside phosphate binding; GO:0016773 phosphotransferase activity, alcohol group as acceptor; GO:0046983 protein dimerization activity; GO:0005515 protein binding; GO:0004672 protein kinase activity; GO:0004702 signal transducer, downstream of receptor, with serine/threonine kinase activity; GO:0004871 signal transducer activity; GO:0097159 organic cyclic compound binding; GO:190136…	K08838	STK24_25_MST4; serine/threonine-protein kinase 24/25/MST4 [EC:2.7.11.1]		IPR000719; IPR011009;	Protein kinase domain; Protein kinase-like domain;
Q99K23	Ufm1-specific protease 2	0.507	Down	Ufsp2	6.9	52.515	4.5111	2	2	2	1	1	2	2	2	2	12360000	24345000	0.673	1.327		cytoplasm	GO:0050794 regulation of cellular process; GO:0023051 regulation of signaling; GO:0044238 primary metabolic process; GO:0071704 organic substance metabolic process; GO:0008152 metabolic process; GO:0010646 regulation of cell communication; GO:0050789 regulation of biological process; GO:0033146 regulation of intracellular estrogen receptor signaling pathway; GO:0048583 regulation of response to s…	GO:0043226 organelle; GO:0043231 intracellular membrane-bounded organelle; GO:0043229 intracellular organelle; GO:0005634 nucleus; GO:0005783 endoplasmic reticulum; GO:0044464 cell part; GO:0005622 intracellular; GO:0005737 cytoplasm; GO:0012505 endomembrane system; GO:0044424 intracellular part; GO:0043227 membrane-bounded organelle; GO:0005623 cell; GO:0044444 cytoplasmic part;	GO:0008233 peptidase activity; GO:0003824 catalytic activity; GO:0016788 hydrolase activity, acting on ester bonds; GO:0071567 UFM1 hydrolase activity; GO:0070011 peptidase activity, acting on L-amino acid peptides; GO:0019783 ubiquitin-like protein-specific protease activity; GO:0016787 hydrolase activity; GO:0008234 cysteine-type peptidase activity; GO:0016790 thiolester hydrolase activity;	K01376	UFSP2; UFM1-specific protease 2 [EC:3.4.22.-]
Q99KJ8	Dynactin subunit 2	0.289	Down	Dctn2	24.6	44.116	21.462	12	8	8	3	9	8	8	8	8	188870000	652850000	0.449	1.551		cytoplasm	GO:0051640 organelle localization; GO:0046907 intracellular transport; GO:0016043 cellular component organization; GO:0007067 mitotic nuclear division; GO:0048285 organelle fission; GO:1905508 protein localization to microtubule organizing center; GO:0007051 spindle organization; GO:0044699 single-organism process; GO:1903047 mitotic cell cycle process; GO:0051234 establishment of localization; G…	GO:0016020 membrane; GO:0044421 extracellular region part; GO:0005874 microtubule; GO:0005737 cytoplasm; GO:0031982 vesicle; GO:0032991 macromolecular complex; GO:0005869 dynactin complex; GO:0030426 growth cone; GO:0044424 intracellular part; GO:0099512 supramolecular fiber; GO:0005623 cell; GO:0099080 supramolecular complex; GO:0044422 organelle part; GO:0044427 chromosomal part; GO:0043228 non…	GO:0042802 identical protein binding; GO:0008092 cytoskeletal protein binding; GO:0003774 motor activity; GO:0016462 pyrophosphatase activity; GO:0003824 catalytic activity; GO:0005488 binding; GO:0016817 hydrolase activity, acting on acid anhydrides; GO:0005515 protein binding; GO:0016787 hydrolase activity; GO:0016818 hydrolase activity, acting on acid anhydrides, in phosphorus-containing anhyd…	K10424	DCTN2; dynactin 2	mmu04962 Vasopressin-regulated water reabsorption - Mus musculus (mouse); mmu05016 Huntington disease - Mus musculus (mouse);
Q99KQ4	Nicotinamide phosphoribosyltransferase	0.634	Down	Nampt	24.4	55.446	95.622	20	10	10	8	12	8	9	8	9	486990000	767460000	0.776	1.224		cytoplasm	GO:0051188 cofactor biosynthetic process; GO:0019362 pyridine nucleotide metabolic process; GO:0022414 reproductive process; GO:0009117 nucleotide metabolic process; GO:0009891 positive regulation of biosynthetic process; GO:0044699 single-organism process; GO:0051769 regulation of nitric-oxide synthase biosynthetic process; GO:0009058 biosynthetic process; GO:0019363 pyridine nucleotide biosynth…	GO:0043229 intracellular organelle; GO:0005615 extracellular space; GO:0044421 extracellular region part; GO:0030054 cell junction; GO:0044446 intracellular organelle part; GO:0031982 vesicle; GO:0005737 cytoplasm; GO:0031981 nuclear lumen; GO:0044424 intracellular part; GO:0016604 nuclear body; GO:0005829 cytosol; GO:0005623 cell; GO:0005576 extracellular region; GO:0044422 organelle part; GO:00…	GO:0016763 transferase activity, transferring pentosyl groups; GO:0005125 cytokine activity; GO:0042802 identical protein binding; GO:0005102 receptor binding; GO:0003824 catalytic activity; GO:0042803 protein homodimerization activity; GO:0005488 binding; GO:0046983 protein dimerization activity; GO:0005515 protein binding; GO:0016757 transferase activity, transferring glycosyl groups; GO:004728…	K03462	NAMPT; nicotinamide phosphoribosyltransferase [EC:2.4.2.12]	mmu00760 Nicotinate and nicotinamide metabolism - Mus musculus (mouse); mmu01100 Metabolic pathways - Mus musculus (mouse); mmu04621 NOD-like receptor signaling pathway - Mus musculus (mouse);	IPR002638;	Quinolinate phosphoribosyl transferase, C-terminal;
Q99L04	Dehydrogenase/reductase SDR family member 1	0.464	Down	Dhrs1	36.4	34.005	19.063	24	10	10	9	15	10	10	10	10	734110000	1581000000	0.634	1.366		extracellular	GO:0044699 single-organism process; GO:0008152 metabolic process; GO:0055114 oxidation-reduction process; GO:0044710 single-organism metabolic process;	GO:0016020 membrane; GO:0043229 intracellular organelle; GO:0005783 endoplasmic reticulum; GO:0044429 mitochondrial part; GO:0031090 organelle membrane; GO:0031967 organelle envelope; GO:0044446 intracellular organelle part; GO:0005737 cytoplasm; GO:0012505 endomembrane system; GO:0044424 intracellular part; GO:0005623 cell; GO:0044422 organelle part; GO:0005739 mitochondrion; GO:0005740 mitochon…	GO:0003824 catalytic activity; GO:0016491 oxidoreductase activity;	K11163	DHRS1; dehydrogenase/reductase SDR family member 1 [EC:1.1.-.-]		IPR016040;	NAD(P)-binding domain;
Q99L20	Glutathione S-transferase theta-3	0.55	Down	Gstt3	23.2	27.403	23.414	6	3	3	2	4	3	3	3	3	84072000	152730000	0.71	1.29		cytoplasm	GO:0006790 sulfur compound metabolic process; GO:0008152 metabolic process; GO:0006518 peptide metabolic process; GO:0006575 cellular modified amino acid metabolic process; GO:0006749 glutathione metabolic process; GO:0006807 nitrogen compound metabolic process; GO:0034641 cellular nitrogen compound metabolic process; GO:0043603 cellular amide metabolic process; GO:0009987 cellular process; GO:00…	GO:0044424 intracellular part; GO:0005623 cell; GO:0044464 cell part; GO:0005622 intracellular; GO:0005737 cytoplasm;	GO:0004364 glutathione transferase activity; GO:0016765 transferase activity, transferring alkyl or aryl (other than methyl) groups; GO:0005515 protein binding; GO:0003824 catalytic activity; GO:0016740 transferase activity; GO:0005488 binding;	K00799	GST, gst; glutathione S-transferase [EC:2.5.1.18]	mmu00480 Glutathione metabolism - Mus musculus (mouse); mmu00980 Metabolism of xenobiotics by cytochrome P450 - Mus musculus (mouse); mmu00982 Drug metabolism - cytochrome P450 - Mus musculus (mouse); mmu00983 Drug metabolism - other enzymes - Mus musculus (mouse); mmu01524 Platinum drug resistance - Mus musculus (mouse); mmu05200 Pathways in cancer - Mus musculus (mouse); mmu05204 Chemical carci…	IPR004046; IPR010987; IPR012336; IPR004045;	Glutathione S-transferase, C-terminal; Glutathione S-transferase, C-terminal-like; Thioredoxin-like fold; Glutathione S-transferase, N-terminal;
Q99LC5	"Electron transfer flavoprotein subunit alpha, mitochondrial"	0.565	Down	Etfa	41.7	35.009	58.921	22	11	11	9	13	11	10	11	10	547720000	969590000	0.722	1.278		mitochondria	GO:0034440 lipid oxidation; GO:0044699 single-organism process; GO:0044255 cellular lipid metabolic process; GO:0044237 cellular metabolic process; GO:0071704 organic substance metabolic process; GO:0008152 metabolic process; GO:0030258 lipid modification; GO:0044248 cellular catabolic process; GO:0032787 monocarboxylic acid metabolic process; GO:0009987 cellular process; GO:0006629 lipid metabol…	GO:0005759 mitochondrial matrix; GO:0043229 intracellular organelle; GO:0044421 extracellular region part; GO:0044429 mitochondrial part; GO:0005737 cytoplasm; GO:0044446 intracellular organelle part; GO:0031982 vesicle; GO:0032991 macromolecular complex; GO:0098798 mitochondrial protein complex; GO:0044424 intracellular part; GO:0005623 cell; GO:0045251 electron transfer flavoprotein complex; GO…	GO:1901265 nucleoside phosphate binding; GO:0050660 flavin adenine dinucleotide binding; GO:0043167 ion binding; GO:0005515 protein binding; GO:0000166 nucleotide binding; GO:0048037 cofactor binding; GO:0016491 oxidoreductase activity; GO:0009055 electron carrier activity; GO:1901363 heterocyclic compound binding; GO:0097159 organic cyclic compound binding; GO:0003824 catalytic activity; GO:0005…	K03522	fixB, etfA; electron transfer flavoprotein alpha subunit		IPR014731; IPR014729; IPR033947; IPR014730; IPR029035;	Electron transfer flavoprotein, alpha subunit, C-terminal; Rossmann-like alpha/beta/alpha sandwich fold; Electron transfer flavoprotein, alpha subunit, N-terminal; Electron transfer flavoprotein, alpha/beta-subunit, N-terminal; DHS-like NAD/FAD-binding domain;
Q99LY9	NADH dehydrogenase [ubiquinone] iron-sulfur protein 5	0.41	Down	Ndufs5	30.2	12.648	4.7337	4	3	3	1	3	3	3	3	3	29635000	72192000	0.582	1.418		mitochondria	GO:0044085 cellular component biogenesis; GO:0016043 cellular component organization; GO:0034622 cellular macromolecular complex assembly; GO:0071822 protein complex subunit organization; GO:0010257 NADH dehydrogenase complex assembly; GO:0055114 oxidation-reduction process; GO:0044699 single-organism process; GO:0043933 macromolecular complex subunit organization; GO:0032981 mitochondrial respir…	GO:0016020 membrane; GO:0098800 inner mitochondrial membrane protein complex; GO:0031090 organelle membrane; GO:0098796 membrane protein complex; GO:0005737 cytoplasm; GO:0045271 respiratory chain complex I; GO:0032991 macromolecular complex; GO:0098798 mitochondrial protein complex; GO:0044424 intracellular part; GO:0005747 mitochondrial respiratory chain complex I; GO:0044455 mitochondrial memb…		K03938	NDUFS5; NADH dehydrogenase (ubiquinone) Fe-S protein 5	mmu00190 Oxidative phosphorylation - Mus musculus (mouse); mmu01100 Metabolic pathways - Mus musculus (mouse); mmu04714 Thermogenesis - Mus musculus (mouse); mmu04723 Retrograde endocannabinoid signaling - Mus musculus (mouse); mmu04932 Non-alcoholic fatty liver disease (NAFLD) - Mus musculus (mouse); mmu05010 Alzheimer disease - Mus musculus (mouse); mmu05012 Parkinson disease - Mus musculus (mo…
Q99PG2	Opioid growth factor receptor	0.635	Down	Ogfr	3.8	70.678	5.7746	5	2	2	0	5	2	2	2	2	8256100	13008000	0.777	1.223		nucleus	GO:0040008 regulation of growth; GO:0050789 regulation of biological process; GO:0065007 biological regulation;	GO:0043226 organelle; GO:0043231 intracellular membrane-bounded organelle; GO:0043229 intracellular organelle; GO:0016020 membrane; GO:0005634 nucleus; GO:0044464 cell part; GO:0005622 intracellular; GO:0005737 cytoplasm; GO:0044424 intracellular part; GO:0043227 membrane-bounded organelle; GO:0005623 cell;	GO:0060089 molecular transducer activity; GO:0004872 receptor activity;				IPR006757;	Opioid growth factor receptor (OGFr) conserved domain;
Q99PL5	Ribosome-binding protein 1	0.649	Down	Rrbp1	21.2	172.88	318.76	63	31	31	26	37	29	31	29	31	2921800000	4503000000	0.787	1.213		endoplasmic reticulum	GO:0050794 regulation of cellular process; GO:0044700 single organism signaling; GO:0006518 peptide metabolic process; GO:0044267 cellular protein metabolic process; GO:0044699 single-organism process; GO:0009058 biosynthetic process; GO:1901566 organonitrogen compound biosynthetic process; GO:0050896 response to stimulus; GO:0044237 cellular metabolic process; GO:0015031 protein transport; GO:00…	GO:0005840 ribosome; GO:0043229 intracellular organelle; GO:0016020 membrane; GO:0042175 nuclear outer membrane-endoplasmic reticulum membrane network; GO:0005783 endoplasmic reticulum; GO:0043232 intracellular non-membrane-bounded organelle; GO:0044446 intracellular organelle part; GO:0005737 cytoplasm; GO:0031224 intrinsic component of membrane; GO:0012505 endomembrane system; GO:0032991 macrom…	GO:0005515 protein binding; GO:0060089 molecular transducer activity; GO:0004872 receptor activity; GO:0005488 binding;	K14000	RRBP1; ribosome-binding protein 1	mmu04141 Protein processing in endoplasmic reticulum - Mus musculus (mouse);	IPR007794;	Ribosome receptor lysine/proline rich;
Q9CPS7	RNA-binding protein PNO1	0.524	Down	Pno1	12.9	27.453	7.1468	3	2	2	1	2	2	2	2	2	7712000	14696000	0.688	1.312		cytoplasm		GO:0043229 intracellular organelle; GO:0043232 intracellular non-membrane-bounded organelle; GO:0044446 intracellular organelle part; GO:0031981 nuclear lumen; GO:0044424 intracellular part; GO:0005730 nucleolus; GO:0005623 cell; GO:0044422 organelle part; GO:0043228 non-membrane-bounded organelle; GO:0043231 intracellular membrane-bounded organelle; GO:0043226 organelle; GO:0031974 membrane-encl…	GO:0097159 organic cyclic compound binding; GO:1901363 heterocyclic compound binding; GO:0003723 RNA binding; GO:0005488 binding; GO:0003676 nucleic acid binding;	K11884	PNO1, DIM2; RNA-binding protein PNO1		IPR004087; IPR004088;	K Homology domain; K Homology domain, type 1;
Q9CPZ6	ORM1-like protein 3	0.569	Down	Ormdl3	17	17.476	4.8716	4	2	2	2	2	2	2	2	2	43434000	76357000	0.725	1.275		mitochondria	GO:0050794 regulation of cellular process; GO:0065008 regulation of biological quality; GO:0006643 membrane lipid metabolic process; GO:0060255 regulation of macromolecule metabolic process; GO:0006672 ceramide metabolic process; GO:0044699 single-organism process; GO:0044255 cellular lipid metabolic process; GO:0044087 regulation of cellular component biogenesis; GO:0031324 negative regulation o…	GO:0002178 palmitoyltransferase complex; GO:0043229 intracellular organelle; GO:0016020 membrane; GO:0005783 endoplasmic reticulum; GO:0042175 nuclear outer membrane-endoplasmic reticulum membrane network; GO:0005737 cytoplasm; GO:0044446 intracellular organelle part; GO:0031224 intrinsic component of membrane; GO:0032991 macromolecular complex; GO:0012505 endomembrane system; GO:0044424 intracel…
Q9CQ18	Ribonuclease H2 subunit C	0.571	Down	Rnaseh2c	18.7	17.823	8.9017	2	2	2	0	2	2	2	2	2	28504000	49861000	0.727	1.273		cytoplasm,nucleus	GO:0044265 cellular macromolecule catabolic process; GO:0006725 cellular aromatic compound metabolic process; GO:1901360 organic cyclic compound metabolic process; GO:0006807 nitrogen compound metabolic process; GO:0044238 primary metabolic process; GO:0044237 cellular metabolic process; GO:0071704 organic substance metabolic process; GO:0006401 RNA catabolic process; GO:0016070 RNA metabolic pro…	GO:0043226 organelle; GO:0043231 intracellular membrane-bounded organelle; GO:0043229 intracellular organelle; GO:0005634 nucleus; GO:0044464 cell part; GO:0005622 intracellular; GO:0032991 macromolecular complex; GO:0044424 intracellular part; GO:0043234 protein complex; GO:0043227 membrane-bounded organelle; GO:0005623 cell; GO:0032299 ribonuclease H2 complex;		K10745	RNASEH2C; ribonuclease H2 subunit C	mmu03030 DNA replication - Mus musculus (mouse);
Q9CQC7	NADH dehydrogenase [ubiquinone] 1 beta subcomplex subunit 4	0.562	Down	Ndufb4	18.6	15.081	4.937	7	2	2	3	4	2	2	2	2	96459000	171490000	0.72	1.28		cytoplasm,nucleus	GO:0008152 metabolic process; GO:0006950 response to stress; GO:0055114 oxidation-reduction process; GO:0044710 single-organism metabolic process; GO:0006979 response to oxidative stress; GO:0044699 single-organism process; GO:0050896 response to stimulus;	GO:0016020 membrane; GO:0044421 extracellular region part; GO:0098800 inner mitochondrial membrane protein complex; GO:0031090 organelle membrane; GO:0098796 membrane protein complex; GO:0005737 cytoplasm; GO:0031982 vesicle; GO:0031224 intrinsic component of membrane; GO:0045271 respiratory chain complex I; GO:0032991 macromolecular complex; GO:0098798 mitochondrial protein complex; GO:0044424 i…	GO:0050136 NADH dehydrogenase (quinone) activity; GO:0016651 oxidoreductase activity, acting on NAD(P)H; GO:0003954 NADH dehydrogenase activity; GO:0003824 catalytic activity; GO:0016655 oxidoreductase activity, acting on NAD(P)H, quinone or similar compound as acceptor; GO:0008137 NADH dehydrogenase (ubiquinone) activity; GO:0016491 oxidoreductase activity;	K03960	NDUFB4; NADH dehydrogenase (ubiquinone) 1 beta subcomplex subunit 4	mmu00190 Oxidative phosphorylation - Mus musculus (mouse); mmu01100 Metabolic pathways - Mus musculus (mouse); mmu04714 Thermogenesis - Mus musculus (mouse); mmu04723 Retrograde endocannabinoid signaling - Mus musculus (mouse); mmu04932 Non-alcoholic fatty liver disease (NAFLD) - Mus musculus (mouse); mmu05010 Alzheimer disease - Mus musculus (mouse); mmu05012 Parkinson disease - Mus musculus (mo…
Q9CQC9	GTP-binding protein SAR1b	0.445	Down	Sar1b	43.9	22.382	42.712	16	8	7	5	11	8	8	7	7	335330000	754260000	0.616	1.384		cytoplasm	GO:0046907 intracellular transport; GO:0016192 vesicle-mediated transport; GO:0071702 organic substance transport; GO:0015031 protein transport; GO:0051641 cellular localization; GO:0051234 establishment of localization; GO:0006810 transport; GO:0045184 establishment of protein localization; GO:0070727 cellular macromolecule localization; GO:0051649 establishment of localization in cell; GO:00068…	GO:0043229 intracellular organelle; GO:0016020 membrane; GO:0042175 nuclear outer membrane-endoplasmic reticulum membrane network; GO:0005783 endoplasmic reticulum; GO:0032580 Golgi cisterna membrane; GO:0098588 bounding membrane of organelle; GO:0031090 organelle membrane; GO:0044446 intracellular organelle part; GO:0005737 cytoplasm; GO:0000139 Golgi membrane; GO:0005795 Golgi stack; GO:0012505…	GO:1901265 nucleoside phosphate binding; GO:0001882 nucleoside binding; GO:0043167 ion binding; GO:0005515 protein binding; GO:0000166 nucleotide binding; GO:1901363 heterocyclic compound binding; GO:0097159 organic cyclic compound binding; GO:0032549 ribonucleoside binding; GO:0097367 carbohydrate derivative binding; GO:0032553 ribonucleotide binding; GO:0005488 binding; GO:0032550 purine ribonu…	K07953	SAR1; GTP-binding protein SAR1 [EC:3.6.5.-]	mmu04141 Protein processing in endoplasmic reticulum - Mus musculus (mouse); mmu05134 Legionellosis - Mus musculus (mouse);	IPR005225; IPR027417;	Small GTP-binding protein domain; P-loop containing nucleoside triphosphate hydrolase;
Q9CQI3	Glia maturation factor beta	0.558	Down	Gmfb	41.5	16.723	15.387	5	4	4	1	4	4	4	4	4	67636000	121310000	0.716	1.284		cytoplasm	GO:0030833 regulation of actin filament polymerization; GO:0050794 regulation of cellular process; GO:0044707 single-multicellular organism process; GO:0016043 cellular component organization; GO:0065008 regulation of biological quality; GO:0032956 regulation of actin cytoskeleton organization; GO:0051129 negative regulation of cellular component organization; GO:0034315 regulation of Arp2/3 comp…	GO:0005623 cell; GO:0005622 intracellular; GO:0044464 cell part;	GO:0008083 growth factor activity; GO:0008092 cytoskeletal protein binding; GO:0005102 receptor binding; GO:0071933 Arp2/3 complex binding; GO:0005488 binding; GO:0044877 macromolecular complex binding; GO:0003779 actin binding; GO:0005515 protein binding; GO:0032403 protein complex binding;				IPR029006; IPR002108;	ADF-H/Gelsolin-like domain; Actin-depolymerising factor homology domain;
Q9CQS8	Protein transport protein Sec61 subunit beta	0.448	Down	Sec61b	21.9	9.9583	2.3609	4	2	2	2	2	2	2	2	2	241790000	539160000	0.619	1.381		mitochondria	GO:0072594 establishment of protein localization to organelle; GO:0017038 protein import; GO:0044699 single-organism process; GO:0051169 nuclear transport; GO:0036503 ERAD pathway; GO:0044237 cellular metabolic process; GO:0015031 protein transport; GO:0051234 establishment of localization; GO:0006605 protein targeting; GO:0006612 protein targeting to membrane; GO:0008152 metabolic process; GO:00…	GO:0016020 membrane; GO:0042175 nuclear outer membrane-endoplasmic reticulum membrane network; GO:0005783 endoplasmic reticulum; GO:0030867 rough endoplasmic reticulum membrane; GO:0031090 organelle membrane; GO:0098796 membrane protein complex; GO:0005737 cytoplasm; GO:0031224 intrinsic component of membrane; GO:0032991 macromolecular complex; GO:0044424 intracellular part; GO:0005623 cell; GO:0…	GO:0003723 RNA binding; GO:0048408 epidermal growth factor binding; GO:0005086 ARF guanyl-nucleotide exchange factor activity; GO:0005085 guanyl-nucleotide exchange factor activity; GO:0019838 growth factor binding; GO:0042562 hormone binding; GO:0044877 macromolecular complex binding; GO:0005515 protein binding; GO:0098772 molecular function regulator; GO:1901363 heterocyclic compound binding; G…	K09481	SEC61B, SBH2; protein transport protein SEC61 subunit beta	mmu03060 Protein export - Mus musculus (mouse); mmu04141 Protein processing in endoplasmic reticulum - Mus musculus (mouse); mmu04145 Phagosome - Mus musculus (mouse);
Q9CQW5	Galectin-2	0.597	Down	Lgals2	55.4	14.88	45.927	16	7	7	6	10	7	7	7	7	1446900000	2423300000	0.748	1.252		cytoplasm			GO:0030246 carbohydrate binding; GO:0097367 carbohydrate derivative binding; GO:0016936 galactoside binding; GO:0005488 binding;	K10090	LGALS2; galectin-2		IPR001079; IPR013320;	Galectin, carbohydrate recognition domain; Concanavalin A-like lectin/glucanase domain;
Q9CR51	V-type proton ATPase subunit G 1	0.266	Down	Atp6v1g1	14.4	13.724	46.501	2	1	1	0	2	1	1	1	1	28348000	106560000	0.42	1.58		nucleus	GO:0098655 cation transmembrane transport; GO:0034220 ion transmembrane transport; GO:0098660 inorganic ion transmembrane transport; GO:0044699 single-organism process; GO:0006818 hydrogen transport; GO:0015992 proton transport; GO:0051234 establishment of localization; GO:0006810 transport; GO:0055085 transmembrane transport; GO:1902578 single-organism localization; GO:0006812 cation transport; …	GO:0016020 membrane; GO:0044421 extracellular region part; GO:0031090 organelle membrane; GO:0071944 cell periphery; GO:0098796 membrane protein complex; GO:0031982 vesicle; GO:0005737 cytoplasm; GO:0032991 macromolecular complex; GO:0044424 intracellular part; GO:0033176 proton-transporting V-type ATPase complex; GO:0005623 cell; GO:0044422 organelle part; GO:0070062 extracellular exosome; GO:00…	GO:0042625 ATPase coupled ion transmembrane transporter activity; GO:0015399 primary active transmembrane transporter activity; GO:0022892 substrate-specific transporter activity; GO:0016817 hydrolase activity, acting on acid anhydrides; GO:0015077 monovalent inorganic cation transmembrane transporter activity; GO:0005515 protein binding; GO:0016787 hydrolase activity; GO:0015078 hydrogen ion tra…	K02152	ATPeV1G, ATP6G; V-type H+-transporting ATPase subunit G	mmu00190 Oxidative phosphorylation - Mus musculus (mouse); mmu01100 Metabolic pathways - Mus musculus (mouse); mmu04145 Phagosome - Mus musculus (mouse); mmu04150 mTOR signaling pathway - Mus musculus (mouse); mmu04721 Synaptic vesicle cycle - Mus musculus (mouse); mmu04966 Collecting duct acid secretion - Mus musculus (mouse); mmu05165 Human papillomavirus infection - Mus musculus (mouse); mmu05…
Q9CR88	"28S ribosomal protein S14, mitochondrial"	0.661	Down	Mrps14	21.9	14.92	5.3279	4	2	2	2	2	2	2	2	2	21543000	32567000	0.796	1.204		mitochondria	GO:0006518 peptide metabolic process; GO:0043043 peptide biosynthetic process; GO:0044267 cellular protein metabolic process; GO:0006807 nitrogen compound metabolic process; GO:0009058 biosynthetic process; GO:0043603 cellular amide metabolic process; GO:0044238 primary metabolic process; GO:1901566 organonitrogen compound biosynthetic process; GO:1901576 organic substance biosynthetic process; G…	GO:0005759 mitochondrial matrix; GO:0005840 ribosome; GO:0043229 intracellular organelle; GO:0000314 organellar small ribosomal subunit; GO:0044429 mitochondrial part; GO:0043232 intracellular non-membrane-bounded organelle; GO:0015935 small ribosomal subunit; GO:0044446 intracellular organelle part; GO:0005737 cytoplasm; GO:0032991 macromolecular complex; GO:0044424 intracellular part; GO:000576…	GO:0097159 organic cyclic compound binding; GO:1901363 heterocyclic compound binding; GO:0003723 RNA binding; GO:0005488 binding; GO:0003676 nucleic acid binding; GO:0005515 protein binding; GO:0005198 structural molecule activity; GO:0003735 structural constituent of ribosome;	K02954	RP-S14, MRPS14, rpsN; small subunit ribosomal protein S14	mmu03010 Ribosome - Mus musculus (mouse);
Q9CWK8	Sorting nexin-2	0.643	Down	Snx2	11	58.47	38.811	6	5	3	2	4	5	5	3	3	114540000	177960000	0.783	1.217		cytoplasm	GO:0044085 cellular component biogenesis; GO:0046907 intracellular transport; GO:0016043 cellular component organization; GO:0097581 lamellipodium organization; GO:0048869 cellular developmental process; GO:0048193 Golgi vesicle transport; GO:0032989 cellular component morphogenesis; GO:0044699 single-organism process; GO:0015031 protein transport; GO:0072673 lamellipodium morphogenesis; GO:00512…	GO:0016020 membrane; GO:0044421 extracellular region part; GO:0030904 retromer complex; GO:0031090 organelle membrane; GO:0031410 cytoplasmic vesicle; GO:0019898 extrinsic component of membrane; GO:0030054 cell junction; GO:0098796 membrane protein complex; GO:0031982 vesicle; GO:0005737 cytoplasm; GO:0044433 cytoplasmic vesicle part; GO:0032991 macromolecular complex; GO:0044424 intracellular pa…	GO:0046982 protein heterodimerization activity; GO:0005102 receptor binding; GO:0046983 protein dimerization activity; GO:0043167 ion binding; GO:0044877 macromolecular complex binding; GO:0070851 growth factor receptor binding; GO:0005515 protein binding; GO:0098632 protein binding involved in cell-cell adhesion; GO:1990460 leptin receptor binding; GO:0005158 insulin receptor binding; GO:0050839…	K17917	SNX1_2; sorting nexin-1/2	mmu04144 Endocytosis - Mus musculus (mouse);	IPR015404; IPR005329; IPR027267; IPR001683;	Sorting nexin Vps5-like, C-terminal; Sorting nexin, N-terminal; Arfaptin homology (AH) domain/BAR domain; Phox homologous domain;
Q9CWY8	Ribonuclease H2 subunit A	0.405	Down	Rnaseh2a	5.3	33.512	1.9129	2	2	2	0	2	2	2	2	2	3945600	9733900	0.577	1.423		cytoplasm	GO:0033554 cellular response to stress; GO:0006725 cellular aromatic compound metabolic process; GO:0006259 DNA metabolic process; GO:0050896 response to stimulus; GO:0044237 cellular metabolic process; GO:0071704 organic substance metabolic process; GO:0044270 cellular nitrogen compound catabolic process; GO:0008152 metabolic process; GO:0046483 heterocycle metabolic process; GO:0006139 nucleoba…	GO:0043229 intracellular organelle; GO:0044446 intracellular organelle part; GO:0005737 cytoplasm; GO:0032991 macromolecular complex; GO:0031981 nuclear lumen; GO:0044424 intracellular part; GO:0005829 cytosol; GO:0005623 cell; GO:0044422 organelle part; GO:0043231 intracellular membrane-bounded organelle; GO:0043226 organelle; GO:0031974 membrane-enclosed lumen; GO:0005654 nucleoplasm; GO:000563…	GO:0003723 RNA binding; GO:0004523 RNA-DNA hybrid ribonuclease activity; GO:0043167 ion binding; GO:0004521 endoribonuclease activity; GO:0016787 hydrolase activity; GO:0016891 endoribonuclease activity, producing 5'-phosphomonoesters; GO:1901363 heterocyclic compound binding; GO:0097159 organic cyclic compound binding; GO:0016893 endonuclease activity, active with either ribo- or deoxyribonuclei…	K10743	RNASEH2A; ribonuclease H2 subunit A [EC:3.1.26.4]	mmu03030 DNA replication - Mus musculus (mouse);	IPR024567; IPR023160; IPR012337;	Ribonuclease HII/HIII domain; Ribonuclease HII, helix-loop-helix cap domain; Ribonuclease H-like domain;
Q9CXI0	"2-methoxy-6-polyprenyl-1,4-benzoquinol methylase, mitochondrial"	0.4	Down	Coq5	14.1	37.335	10.358	3	3	3	0	3	2	3	2	3	15628000	39091000	0.571	1.429		mitochondria	GO:0051188 cofactor biosynthetic process; GO:0042181 ketone biosynthetic process; GO:1901663 quinone biosynthetic process; GO:0006744 ubiquinone biosynthetic process; GO:0006733 oxidoreduction coenzyme metabolic process; GO:0044711 single-organism biosynthetic process; GO:1901661 quinone metabolic process; GO:0044281 small molecule metabolic process; GO:0044763 single-organism cellular process; G…	GO:0043229 intracellular organelle; GO:0016020 membrane; GO:0044429 mitochondrial part; GO:0031090 organelle membrane; GO:0031967 organelle envelope; GO:0044446 intracellular organelle part; GO:0005737 cytoplasm; GO:0044424 intracellular part; GO:0005623 cell; GO:0044422 organelle part; GO:0005739 mitochondrion; GO:0005740 mitochondrial envelope; GO:0043231 intracellular membrane-bounded organell…	GO:0102005 2-octaprenyl-6-methoxy-1,4-benzoquinone methylase activity; GO:0016741 transferase activity, transferring one-carbon groups; GO:0008168 methyltransferase activity; GO:0003824 catalytic activity; GO:0016740 transferase activity;	K06127	COQ5; 2-methoxy-6-polyprenyl-1,4-benzoquinol methylase [EC:2.1.1.201]	mmu00130 Ubiquinone and other terpenoid-quinone biosynthesis - Mus musculus (mouse); mmu01100 Metabolic pathways - Mus musculus (mouse);	IPR029063;	S-adenosyl-L-methionine-dependent methyltransferase;
Q9CXS4	Centromere protein V	0.601	Down	Cenpv	15.9	27.541	6.1304	6	3	3	3	3	3	2	3	2	107850000	179550000	0.751	1.249		extracellular	GO:0050794 regulation of cellular process; GO:0044085 cellular component biogenesis; GO:0016477 cell migration; GO:0016043 cellular component organization; GO:0006338 chromatin remodeling; GO:0051674 localization of cell; GO:0007067 mitotic nuclear division; GO:0048285 organelle fission; GO:0044699 single-organism process; GO:0031507 heterochromatin assembly; GO:0032465 regulation of cytokinesis;…	GO:0051233 spindle midzone; GO:0005737 cytoplasm; GO:0032991 macromolecular complex; GO:0044424 intracellular part; GO:0005623 cell; GO:0000777 condensed chromosome kinetochore; GO:0044422 organelle part; GO:0044427 chromosomal part; GO:0043228 non-membrane-bounded organelle; GO:0031974 membrane-enclosed lumen; GO:0000793 condensed chromosome; GO:0005856 cytoskeleton; GO:0005654 nucleoplasm; GO:0…	GO:0016829 lyase activity; GO:0016846 carbon-sulfur lyase activity; GO:0003824 catalytic activity;				IPR006913; IPR011057;	Glutathione-dependent formaldehyde-activating enzyme/centromere protein V; Mss4-like;
Q9CXW4	60S ribosomal protein L11	0.493	Down	Rpl11	28.1	20.252	12.224	10	5	5	5	5	4	5	4	5	661780000	1344400000	0.66	1.34		cytoplasm	GO:0044085 cellular component biogenesis; GO:0022613 ribonucleoprotein complex biogenesis; GO:0006518 peptide metabolic process; GO:0022618 ribonucleoprotein complex assembly; GO:0009058 biosynthetic process; GO:0044237 cellular metabolic process; GO:0015031 protein transport; GO:0042273 ribosomal large subunit biogenesis; GO:0051234 establishment of localization; GO:0006605 protein targeting; GO…	GO:0016020 membrane; GO:0044421 extracellular region part; GO:0031982 vesicle; GO:0005737 cytoplasm; GO:0032991 macromolecular complex; GO:0044424 intracellular part; GO:0005623 cell; GO:0044422 organelle part; GO:0043228 non-membrane-bounded organelle; GO:0070062 extracellular exosome; GO:0031974 membrane-enclosed lumen; GO:0005654 nucleoplasm; GO:0070013 intracellular organelle lumen; GO:004439…	GO:0097159 organic cyclic compound binding; GO:1901363 heterocyclic compound binding; GO:0003723 RNA binding; GO:0005488 binding; GO:0003676 nucleic acid binding; GO:0005515 protein binding; GO:0005198 structural molecule activity; GO:0003735 structural constituent of ribosome; GO:0019843 rRNA binding;	K02868	RP-L11e, RPL11; large subunit ribosomal protein L11e	mmu03010 Ribosome - Mus musculus (mouse);	IPR022803; IPR031309; IPR031310;	Ribosomal protein L5 domain; Ribosomal protein L5, C-terminal; Ribosomal protein L5, N-terminal;
Q9CXY9	GPI-anchor transamidase	0.291	Down	Pigk	2.5	44.895	1.506	4	1	1	2	2	1	1	1	1	36537000	125450000	0.451	1.549		plasma membrane	GO:0006506 GPI anchor biosynthetic process; GO:0009247 glycolipid biosynthetic process; GO:1903509 liposaccharide metabolic process; GO:0046486 glycerolipid metabolic process; GO:0006661 phosphatidylinositol biosynthetic process; GO:0006643 membrane lipid metabolic process; GO:0008654 phospholipid biosynthetic process; GO:0044267 cellular protein metabolic process; GO:0044699 single-organism proc…	GO:0043229 intracellular organelle; GO:0016020 membrane; GO:0042175 nuclear outer membrane-endoplasmic reticulum membrane network; GO:0005783 endoplasmic reticulum; GO:0044446 intracellular organelle part; GO:0005737 cytoplasm; GO:0032991 macromolecular complex; GO:0031224 intrinsic component of membrane; GO:0012505 endomembrane system; GO:0044424 intracellular part; GO:0005623 cell; GO:0016021 i…	GO:0070011 peptidase activity, acting on L-amino acid peptides; GO:0008234 cysteine-type peptidase activity; GO:0003923 GPI-anchor transamidase activity; GO:0008233 peptidase activity; GO:0016787 hydrolase activity; GO:0003824 catalytic activity;	K05290	PIGK; phosphatidylinositol glycan, class K [EC:2.6.-.-]	mmu00563 Glycosylphosphatidylinositol (GPI)-anchor biosynthesis - Mus musculus (mouse); mmu01100 Metabolic pathways - Mus musculus (mouse);
Q9CXZ1	"NADH dehydrogenase [ubiquinone] iron-sulfur protein 4, mitochondrial"	0.205	Down	Ndufs4	8.6	19.784	3.0614	3	1	1	1	2	1	1	1	1	16023000	78171000	0.34	1.66		mitochondria	GO:0044700 single organism signaling; GO:0044085 cellular component biogenesis; GO:0007420 brain development; GO:0046683 response to organophosphorus; GO:0044699 single-organism process; GO:0044237 cellular metabolic process; GO:0048145 regulation of fibroblast proliferation; GO:0007165 signal transduction; GO:0008152 metabolic process; GO:0007154 cell communication; GO:0048146 positive regulatio…	GO:0016020 membrane; GO:0098800 inner mitochondrial membrane protein complex; GO:0031090 organelle membrane; GO:0098796 membrane protein complex; GO:0005737 cytoplasm; GO:0032991 macromolecular complex; GO:0045271 respiratory chain complex I; GO:0044424 intracellular part; GO:0098798 mitochondrial protein complex; GO:0005747 mitochondrial respiratory chain complex I; GO:0005623 cell; GO:0044455 m…	GO:0016651 oxidoreductase activity, acting on NAD(P)H; GO:0003954 NADH dehydrogenase activity; GO:0003824 catalytic activity; GO:0050136 NADH dehydrogenase (quinone) activity; GO:0008137 NADH dehydrogenase (ubiquinone) activity; GO:0016655 oxidoreductase activity, acting on NAD(P)H, quinone or similar compound as acceptor; GO:0016491 oxidoreductase activity;	K03937	NDUFS4; NADH dehydrogenase (ubiquinone) Fe-S protein 4	mmu00190 Oxidative phosphorylation - Mus musculus (mouse); mmu01100 Metabolic pathways - Mus musculus (mouse); mmu04714 Thermogenesis - Mus musculus (mouse); mmu04723 Retrograde endocannabinoid signaling - Mus musculus (mouse); mmu04932 Non-alcoholic fatty liver disease (NAFLD) - Mus musculus (mouse); mmu05010 Alzheimer disease - Mus musculus (mouse); mmu05012 Parkinson disease - Mus musculus (mo…
Q9CY18	Sorting nexin-7	0.579	Down	Snx7	16	45	8.6046	10	5	5	5	5	5	4	5	4	71970000	124450000	0.733	1.267		nucleus	GO:0016043 cellular component organization; GO:0016192 vesicle-mediated transport; GO:0016050 vesicle organization; GO:0071702 organic substance transport; GO:0006897 endocytosis; GO:0015031 protein transport; GO:0051234 establishment of localization; GO:0006810 transport; GO:0045184 establishment of protein localization; GO:0006996 organelle organization; GO:0051179 localization; GO:0033036 macr…	GO:0097708 intracellular vesicle; GO:0043229 intracellular organelle; GO:0016020 membrane; GO:0031090 organelle membrane; GO:0019898 extrinsic component of membrane; GO:0031410 cytoplasmic vesicle; GO:0044446 intracellular organelle part; GO:0005737 cytoplasm; GO:0031982 vesicle; GO:0044433 cytoplasmic vesicle part; GO:0012506 vesicle membrane; GO:0012505 endomembrane system; GO:0044424 intracell…	GO:0008289 lipid binding; GO:0043168 anion binding; GO:0005488 binding; GO:0035091 phosphatidylinositol binding; GO:0005543 phospholipid binding; GO:0043167 ion binding;	K17921	SNX7_30; sorting nexin-7/30		IPR001683;	Phox homologous domain;
Q9CY58	Plasminogen activator inhibitor 1 RNA-binding protein	0.384	Down	Serbp1	3.7	44.714	18.151	4	1	1	1	3	1	1	1	1	64830000	168740000	0.555	1.445		nucleus	GO:0050794 regulation of cellular process; GO:0022610 biological adhesion; GO:0010941 regulation of cell death; GO:0050789 regulation of biological process; GO:0098609 cell-cell adhesion; GO:0043067 regulation of programmed cell death; GO:0007155 cell adhesion; GO:0042981 regulation of apoptotic process; GO:0065007 biological regulation;	GO:0043229 intracellular organelle; GO:0016020 membrane; GO:0044421 extracellular region part; GO:0071944 cell periphery; GO:0030054 cell junction; GO:0005737 cytoplasm; GO:0031982 vesicle; GO:0070161 anchoring junction; GO:0044424 intracellular part; GO:0005913 cell-cell adherens junction; GO:0005829 cytosol; GO:0005911 cell-cell junction; GO:0005623 cell; GO:0005576 extracellular region; GO:000…	GO:0097159 organic cyclic compound binding; GO:1901363 heterocyclic compound binding; GO:0003729 mRNA binding; GO:0003723 RNA binding; GO:0098641 cadherin binding involved in cell-cell adhesion; GO:0050839 cell adhesion molecule binding; GO:0098631 protein binding involved in cell adhesion; GO:0003730 mRNA 3'-UTR binding; GO:0005488 binding; GO:0003676 nucleic acid binding; GO:0045296 cadherin bi…	K13199	SERBP1; plasminogen activator inhibitor 1 RNA-binding protein		IPR006861; IPR032381;	Hyaluronan/mRNA-binding protein; Intracellular hyaluronan-binding protein 4, N-terminal domain;
Q9CY97	RNA polymerase II subunit A C-terminal domain phosphatase SSU72	0.616	Down	Ssu72	10.3	22.517	3.161	3	2	2	1	2	2	2	2	2	15985000	25983000	0.762	1.238		mitochondria	GO:0097659 nucleic acid-templated transcription; GO:0009058 biosynthetic process; GO:0044237 cellular metabolic process; GO:0006796 phosphate-containing compound metabolic process; GO:0006353 DNA-templated transcription, termination; GO:2001141 regulation of RNA biosynthetic process; GO:0008152 metabolic process; GO:0019538 protein metabolic process; GO:0043170 macromolecule metabolic process; GO…	GO:0043229 intracellular organelle; GO:0005847 mRNA cleavage and polyadenylation specificity factor complex; GO:0005737 cytoplasm; GO:0044446 intracellular organelle part; GO:0032991 macromolecular complex; GO:0031981 nuclear lumen; GO:0044424 intracellular part; GO:0005829 cytosol; GO:0005623 cell; GO:0044422 organelle part; GO:0005849 mRNA cleavage factor complex; GO:0043226 organelle; GO:00432…	GO:0016787 hydrolase activity; GO:0004721 phosphoprotein phosphatase activity; GO:0008420 CTD phosphatase activity; GO:0003824 catalytic activity; GO:0042578 phosphoric ester hydrolase activity; GO:0016791 phosphatase activity; GO:0004722 protein serine/threonine phosphatase activity; GO:0016788 hydrolase activity, acting on ester bonds;	K15544	SSU72; RNA polymerase II subunit A C-terminal domain phosphatase SSU72 [EC:3.1.3.16]	mmu03015 mRNA surveillance pathway - Mus musculus (mouse);
Q9CYW4	Haloacid dehalogenase-like hydrolase domain-containing protein 3	0.663	Down	Hdhd3	30.7	28.027	18.338	10	5	5	4	6	5	5	5	5	242090000	365210000	0.797	1.203		mitochondria	GO:0008152 metabolic process;	GO:0043226 organelle; GO:0043231 intracellular membrane-bounded organelle; GO:0043229 intracellular organelle; GO:0044464 cell part; GO:0005622 intracellular; GO:0005737 cytoplasm; GO:0044424 intracellular part; GO:0043227 membrane-bounded organelle; GO:0005623 cell; GO:0005739 mitochondrion; GO:0044444 cytoplasmic part;	GO:0016787 hydrolase activity; GO:0003824 catalytic activity;				IPR023214;	HAD-like domain;
Q9CYZ2	Tumor protein D54	0.24	Down	Tpd52l2	12.7	24.043	2.7218	3	2	2	1	2	2	2	2	2	32858000	137040000	0.387	1.613		nucleus		GO:0044464 cell part; GO:0005622 intracellular; GO:0005737 cytoplasm; GO:0048471 perinuclear region of cytoplasm; GO:0044424 intracellular part; GO:0005623 cell; GO:0044444 cytoplasmic part;	GO:0097159 organic cyclic compound binding; GO:1901363 heterocyclic compound binding; GO:0003723 RNA binding; GO:0042802 identical protein binding; GO:0046982 protein heterodimerization activity; GO:0042803 protein homodimerization activity; GO:0005488 binding; GO:0046983 protein dimerization activity; GO:0003676 nucleic acid binding; GO:0005515 protein binding;
Q9CZ42	ATP-dependent (S)-NAD(P)H-hydrate dehydratase	0.652	Down	Naxd	21.3	36.717	23.09	9	5	5	4	5	5	4	5	4	59215000	90974000	0.789	1.211		extracellular		GO:0043226 organelle; GO:0043231 intracellular membrane-bounded organelle; GO:0043229 intracellular organelle; GO:0005783 endoplasmic reticulum; GO:0044464 cell part; GO:0005622 intracellular; GO:0005737 cytoplasm; GO:0012505 endomembrane system; GO:0044424 intracellular part; GO:0005829 cytosol; GO:0043227 membrane-bounded organelle; GO:0005623 cell; GO:0005739 mitochondrion; GO:0044444 cytoplas…	GO:0005524 ATP binding; GO:1901265 nucleoside phosphate binding; GO:0001882 nucleoside binding; GO:0043167 ion binding; GO:0016829 lyase activity; GO:0016836 hydro-lyase activity; GO:0000166 nucleotide binding; GO:0047453 ATP-dependent NAD(P)H-hydrate dehydratase activity; GO:0016835 carbon-oxygen lyase activity; GO:0097159 organic cyclic compound binding; GO:1901363 heterocyclic compound binding…	K17757	CARKD; ATP-dependent NAD(P)H-hydrate dehydratase [EC:4.2.1.93]		IPR029056;	Ribokinase-like;
Q9CZL5	Pterin-4-alpha-carbinolamine dehydratase 2	0.252	Down	Pcbd2	12.5	14.83	2.4283	3	2	2	2	1	2	2	2	2	73674000	292220000	0.403	1.597		extracellular	GO:0051188 cofactor biosynthetic process; GO:0044085 cellular component biogenesis; GO:0042559 pteridine-containing compound biosynthetic process; GO:0009891 positive regulation of biosynthetic process; GO:0044699 single-organism process; GO:0009058 biosynthetic process; GO:0044237 cellular metabolic process; GO:2001141 regulation of RNA biosynthetic process; GO:0008152 metabolic process; GO:0009…	GO:0043226 organelle; GO:0043231 intracellular membrane-bounded organelle; GO:0043229 intracellular organelle; GO:0005634 nucleus; GO:0044464 cell part; GO:0005622 intracellular; GO:0005737 cytoplasm; GO:0044424 intracellular part; GO:0043227 membrane-bounded organelle; GO:0005623 cell; GO:0005739 mitochondrion; GO:0044444 cytoplasmic part;	GO:0008124 4-alpha-hydroxytetrahydrobiopterin dehydratase activity; GO:0016714 oxidoreductase activity, acting on paired donors, with incorporation or reduction of molecular oxygen, reduced pteridine as one donor, and incorporation of one atom of oxygen; GO:0003824 catalytic activity; GO:0005488 binding; GO:0016829 lyase activity; GO:0016705 oxidoreductase activity, acting on paired donors, with …	K01724	PCBD, phhB; 4a-hydroxytetrahydrobiopterin dehydratase [EC:4.2.1.96]	mmu00790 Folate biosynthesis - Mus musculus (mouse); mmu01100 Metabolic pathways - Mus musculus (mouse);
Q9CZS1	"Aldehyde dehydrogenase X, mitochondrial"	0.343	Down	Aldh1b1	38.9	57.552	131.85	48	21	18	16	32	21	21	18	18	2163800000	6301500000	0.511	1.489		mitochondria	GO:1901615 organic hydroxy compound metabolic process; GO:0006066 alcohol metabolic process; GO:0044712 single-organism catabolic process; GO:0055114 oxidation-reduction process; GO:0044281 small molecule metabolic process; GO:0034310 primary alcohol catabolic process; GO:0044699 single-organism process; GO:0044282 small molecule catabolic process; GO:0046164 alcohol catabolic process; GO:0006068…	GO:0005759 mitochondrial matrix; GO:0043229 intracellular organelle; GO:0044429 mitochondrial part; GO:0005737 cytoplasm; GO:0044446 intracellular organelle part; GO:0031981 nuclear lumen; GO:0044424 intracellular part; GO:0005623 cell; GO:0044422 organelle part; GO:0005739 mitochondrion; GO:0043226 organelle; GO:0043231 intracellular membrane-bounded organelle; GO:0031974 membrane-enclosed lumen…	GO:0016620 oxidoreductase activity, acting on the aldehyde or oxo group of donors, NAD or NADP as acceptor; GO:0003824 catalytic activity; GO:0004029 aldehyde dehydrogenase (NAD) activity; GO:0016491 oxidoreductase activity; GO:0016903 oxidoreductase activity, acting on the aldehyde or oxo group of donors;	K00128	ALDH; aldehyde dehydrogenase (NAD+) [EC:1.2.1.3]	mmu00010 Glycolysis / Gluconeogenesis - Mus musculus (mouse); mmu00053 Ascorbate and aldarate metabolism - Mus musculus (mouse); mmu00071 Fatty acid degradation - Mus musculus (mouse); mmu00280 Valine, leucine and isoleucine degradation - Mus musculus (mouse); mmu00310 Lysine degradation - Mus musculus (mouse); mmu00330 Arginine and proline metabolism - Mus musculus (mouse); mmu00340 Histidine me…	IPR016161; IPR015590; IPR016162; IPR016163;	Aldehyde/histidinol dehydrogenase; Aldehyde dehydrogenase domain; Aldehyde dehydrogenase N-terminal domain; Aldehyde dehydrogenase, C-terminal;
Q9D0E1	Heterogeneous nuclear ribonucleoprotein M	0.357	Down	Hnrnpm	11.2	77.648	8.4369	7	6	6	2	5	6	5	6	5	462380000	1294800000	0.526	1.474		cytoplasm	GO:0006396 RNA processing; GO:0006725 cellular aromatic compound metabolic process; GO:1901360 organic cyclic compound metabolic process; GO:0006807 nitrogen compound metabolic process; GO:0044238 primary metabolic process; GO:0044237 cellular metabolic process; GO:0071704 organic substance metabolic process; GO:0006397 mRNA processing; GO:0016070 RNA metabolic process; GO:0000398 mRNA splicing, …	GO:0016020 membrane; GO:0044421 extracellular region part; GO:0031982 vesicle; GO:0032991 macromolecular complex; GO:0044424 intracellular part; GO:0005623 cell; GO:0016604 nuclear body; GO:0044422 organelle part; GO:0070062 extracellular exosome; GO:0031974 membrane-enclosed lumen; GO:1902494 catalytic complex; GO:0005654 nucleoplasm; GO:0070013 intracellular organelle lumen; GO:0044464 cell par…	GO:0097159 organic cyclic compound binding; GO:1901363 heterocyclic compound binding; GO:0003723 RNA binding; GO:1901265 nucleoside phosphate binding; GO:0005488 binding; GO:0003676 nucleic acid binding; GO:0019904 protein domain specific binding; GO:0005515 protein binding; GO:0000166 nucleotide binding; GO:0036094 small molecule binding;	K12887	HNRNPM; heterogeneous nuclear ribonucleoprotein M	mmu03040 Spliceosome - Mus musculus (mouse);	IPR000504; IPR012677; IPR024666;	RNA recognition motif domain; Nucleotide-binding alpha-beta plait domain; Heterogeneous nuclear ribonucleoprotein M, PY nuclear localisation signal;
Q9D0F3	Protein ERGIC-53	0.255	Down	Lman1	19.3	57.788	75.724	11	7	7	2	9	5	7	5	7	63119000	247650000	0.406	1.594		peroxisome	GO:0050794 regulation of cellular process; GO:0046907 intracellular transport; GO:0016043 cellular component organization; GO:0010256 endomembrane system organization; GO:0016192 vesicle-mediated transport; GO:0048193 Golgi vesicle transport; GO:0033043 regulation of organelle organization; GO:0048522 positive regulation of cellular process; GO:0071702 organic substance transport; GO:0048518 posi…	GO:0016020 membrane; GO:0042175 nuclear outer membrane-endoplasmic reticulum membrane network; GO:0044421 extracellular region part; GO:0005783 endoplasmic reticulum; GO:0031410 cytoplasmic vesicle; GO:0031090 organelle membrane; GO:0044216 other organism cell; GO:0030016 myofibril; GO:0031982 vesicle; GO:0005737 cytoplasm; GO:0031224 intrinsic component of membrane; GO:0099512 supramolecular fib…	GO:0005488 binding; GO:0043167 ion binding; GO:0005537 mannose binding; GO:0030246 carbohydrate binding; GO:0043169 cation binding; GO:0046872 metal ion binding; GO:0048029 monosaccharide binding; GO:0036094 small molecule binding;	K10080	LMAN1, ERGIC53; lectin, mannose-binding 1	mmu04141 Protein processing in endoplasmic reticulum - Mus musculus (mouse);	IPR005052; IPR013320;	Legume-like lectin; Concanavalin A-like lectin/glucanase domain;
Q9D0K2	"Succinyl-CoA:3-ketoacid coenzyme A transferase 1, mitochondrial"	0.547	Down	Oxct1	20.4	55.988	96.867	17	8	8	6	11	8	8	8	8	312840000	572730000	0.707	1.293		mitochondria	GO:0065008 regulation of biological quality; GO:0042182 ketone catabolic process; GO:0007420 brain development; GO:0050796 regulation of insulin secretion; GO:0023051 regulation of signaling; GO:0044699 single-organism process; GO:0051046 regulation of secretion; GO:0002793 positive regulation of peptide secretion; GO:0044237 cellular metabolic process; GO:0009605 response to external stimulus; G…	GO:0005759 mitochondrial matrix; GO:0043229 intracellular organelle; GO:0044429 mitochondrial part; GO:0005737 cytoplasm; GO:0044446 intracellular organelle part; GO:0031981 nuclear lumen; GO:0044424 intracellular part; GO:0005623 cell; GO:0005739 mitochondrion; GO:0044422 organelle part; GO:0031974 membrane-enclosed lumen; GO:0043226 organelle; GO:0043231 intracellular membrane-bounded organelle…	GO:0008410 CoA-transferase activity; GO:0042802 identical protein binding; GO:0003824 catalytic activity; GO:0042803 protein homodimerization activity; GO:0005488 binding; GO:0046983 protein dimerization activity; GO:0005515 protein binding; GO:0016782 transferase activity, transferring sulfur-containing groups; GO:0016740 transferase activity; GO:0008260 3-oxoacid CoA-transferase activity;	K01027	OXCT; 3-oxoacid CoA-transferase [EC:2.8.3.5]	mmu00072 Synthesis and degradation of ketone bodies - Mus musculus (mouse); mmu00280 Valine, leucine and isoleucine degradation - Mus musculus (mouse); mmu00650 Butanoate metabolism - Mus musculus (mouse);	IPR012792; IPR012791;	3-oxoacid CoA-transferase, subunit A; 3-oxoacid CoA-transferase, subunit B;
Q9D0L7	Armadillo repeat-containing protein 10	0.331	Down	Armc10	9.2	33.31	4.3929	2	2	2	0	2	2	2	2	2	7111900	21480000	0.497	1.503		extracellular	GO:0040008 regulation of growth; GO:0050789 regulation of biological process; GO:0065007 biological regulation;	GO:0043229 intracellular organelle; GO:0016020 membrane; GO:0042175 nuclear outer membrane-endoplasmic reticulum membrane network; GO:0005783 endoplasmic reticulum; GO:0044446 intracellular organelle part; GO:0005737 cytoplasm; GO:0031224 intrinsic component of membrane; GO:0012505 endomembrane system; GO:0044424 intracellular part; GO:0005623 cell; GO:0016021 integral component of membrane; GO:0…	GO:0005488 binding;				IPR006911; IPR011989; IPR016024;	Armadillo repeat-containing domain; Armadillo-like helical; Armadillo-type fold;
Q9D1P4	Cysteine and histidine-rich domain-containing protein 1	0.566	Down	Chordc1	9.4	37.35	6.1909	3	2	2	1	2	2	2	2	2	19835000	35058000	0.723	1.277		cytoplasm	GO:0045859 regulation of protein kinase activity; GO:0050794 regulation of cellular process; GO:2000298 regulation of Rho-dependent protein serine/threonine kinase activity; GO:0060255 regulation of macromolecule metabolic process; GO:0061077 chaperone-mediated protein folding; GO:0031399 regulation of protein modification process; GO:0080134 regulation of response to stress; GO:0031324 negative …		GO:0005524 ATP binding; GO:0031072 heat shock protein binding; GO:1901265 nucleoside phosphate binding; GO:0001882 nucleoside binding; GO:0043167 ion binding; GO:0051879 Hsp90 protein binding; GO:0005515 protein binding; GO:0000166 nucleotide binding; GO:0008270 zinc ion binding; GO:0097159 organic cyclic compound binding; GO:1901363 heterocyclic compound binding; GO:0032549 ribonucleoside bindin…	K16729	CHORDC1, CHP1; cysteine and histidine-rich domain-containing protein 1		IPR007052; IPR007051; IPR008978;	CS domain; CHORD domain; HSP20-like chaperone;
Q9D5V6	Synapse-associated protein 1	0.45	Down	Syap1	7.4	41.349	9.3065	4	2	2	1	3	1	2	1	2	15595000	34634000	0.621	1.379		cytoplasm		GO:0043229 intracellular organelle; GO:0044421 extracellular region part; GO:0005737 cytoplasm; GO:0044446 intracellular organelle part; GO:0031982 vesicle; GO:0012505 endomembrane system; GO:0031981 nuclear lumen; GO:0044424 intracellular part; GO:0005829 cytosol; GO:0005623 cell; GO:0005576 extracellular region; GO:0044422 organelle part; GO:0031974 membrane-enclosed lumen; GO:0043226 organelle…					IPR005607;	BSD domain;
Q9D6R2	"Isocitrate dehydrogenase [NAD] subunit alpha, mitochondrial"	0.638	Down	Idh3a	29.2	39.638	149.25	27	9	9	13	14	9	8	9	8	885800000	1389700000	0.779	1.221		cytoplasm	GO:0072350 tricarboxylic acid metabolic process; GO:0055114 oxidation-reduction process; GO:0044281 small molecule metabolic process; GO:0044763 single-organism cellular process; GO:0006099 tricarboxylic acid cycle; GO:0044699 single-organism process; GO:0044238 primary metabolic process; GO:0044237 cellular metabolic process; GO:0045333 cellular respiration; GO:0071704 organic substance metaboli…	GO:0043226 organelle; GO:0043231 intracellular membrane-bounded organelle; GO:0043229 intracellular organelle; GO:0005634 nucleus; GO:0043209 myelin sheath; GO:0044464 cell part; GO:0005622 intracellular; GO:0005737 cytoplasm; GO:0044424 intracellular part; GO:0043227 membrane-bounded organelle; GO:0005623 cell; GO:0005739 mitochondrion; GO:0044444 cytoplasmic part;	GO:0000287 magnesium ion binding; GO:1901265 nucleoside phosphate binding; GO:0043167 ion binding; GO:0004448 isocitrate dehydrogenase activity; GO:0000166 nucleotide binding; GO:0048037 cofactor binding; GO:0016491 oxidoreductase activity; GO:0016614 oxidoreductase activity, acting on CH-OH group of donors; GO:1901363 heterocyclic compound binding; GO:0097159 organic cyclic compound binding; GO:…	K00030	IDH3; isocitrate dehydrogenase (NAD+) [EC:1.1.1.41]	mmu00020 Citrate cycle (TCA cycle) - Mus musculus (mouse); mmu01100 Metabolic pathways - Mus musculus (mouse); mmu01200 Carbon metabolism - Mus musculus (mouse); mmu01210 2-Oxocarboxylic acid metabolism - Mus musculus (mouse); mmu01230 Biosynthesis of amino acids - Mus musculus (mouse);	IPR024084;	Isopropylmalate dehydrogenase-like domain;
Q9D7M1	Glucose-induced degradation protein 8 homolog	0.66	Down	Gid8	23.7	26.778	12.118	8	4	4	4	4	4	4	4	4	30402000	46057000	0.795	1.205		cytoplasm		GO:0043229 intracellular organelle; GO:0030054 cell junction; GO:0044446 intracellular organelle part; GO:0031981 nuclear lumen; GO:0044424 intracellular part; GO:0005623 cell; GO:0044422 organelle part; GO:0043226 organelle; GO:0043231 intracellular membrane-bounded organelle; GO:0031974 membrane-enclosed lumen; GO:0005654 nucleoplasm; GO:0005634 nucleus; GO:0070013 intracellular organelle lumen…	GO:0005515 protein binding; GO:0005488 binding;				IPR024964; IPR006595; IPR006594; IPR013144;	CTLH/CRA C-terminal to LisH motif domain; CTLH, C-terminal LisH motif; LIS1 homology motif; CRA domain;
Q9D7X3	Dual specificity protein phosphatase 3	0.335	Down	Dusp3	6.5	20.472	2.7162	2	1	1	0	2	1	1	1	1	6433700	19187000	0.502	1.498		cytoplasm,nucleus	GO:0050863 regulation of T cell activation; GO:0002694 regulation of leukocyte activation; GO:0032872 regulation of stress-activated MAPK cascade; GO:0009968 negative regulation of signal transduction; GO:0043009 chordate embryonic development; GO:0000188 inactivation of MAPK activity; GO:0023051 regulation of signaling; GO:0044699 single-organism process; GO:0051249 regulation of lymphocyte acti…	GO:0016020 membrane; GO:0044421 extracellular region part; GO:0071944 cell periphery; GO:0031982 vesicle; GO:0005737 cytoplasm; GO:0044424 intracellular part; GO:0005623 cell; GO:0044422 organelle part; GO:0031974 membrane-enclosed lumen; GO:0070062 extracellular exosome; GO:0005654 nucleoplasm; GO:0070013 intracellular organelle lumen; GO:0044425 membrane part; GO:0005622 intracellular; GO:00444…	GO:0004725 protein tyrosine phosphatase activity; GO:0003824 catalytic activity; GO:0042578 phosphoric ester hydrolase activity; GO:0005488 binding; GO:0033549 MAP kinase phosphatase activity; GO:0016791 phosphatase activity; GO:0019901 protein kinase binding; GO:0016788 hydrolase activity, acting on ester bonds; GO:0016787 hydrolase activity; GO:0005515 protein binding; GO:0008138 protein tyrosi…	K17614	DUSP3, VHR; dual specificity phosphatase 3 [EC:3.1.3.16 3.1.3.48]	mmu04010 MAPK signaling pathway - Mus musculus (mouse);	IPR029021; IPR000387; IPR000340; IPR020422;	Protein-tyrosine phosphatase-like; Tyrosine specific protein phosphatases domain; Dual specificity phosphatase, catalytic domain; Dual specificity protein phosphatase domain;
Q9D8B3	Charged multivesicular body protein 4b	0.5	Down	Chmp4b	33.5	24.936	25.788	9	7	7	2	7	7	7	7	7	129160000	258300000	0.667	1.333		nucleus	GO:0044085 cellular component biogenesis; GO:0010941 regulation of cell death; GO:0065008 regulation of biological quality; GO:1902116 negative regulation of organelle assembly; GO:0006914 autophagy; GO:0010564 regulation of cell cycle process; GO:0044237 cellular metabolic process; GO:0015031 protein transport; GO:0022610 biological adhesion; GO:0008152 metabolic process; GO:0070972 protein loca…	GO:0016020 membrane; GO:0044421 extracellular region part; GO:0031410 cytoplasmic vesicle; GO:0031090 organelle membrane; GO:0098796 membrane protein complex; GO:0071944 cell periphery; GO:0030054 cell junction; GO:0005737 cytoplasm; GO:0031982 vesicle; GO:0044433 cytoplasmic vesicle part; GO:0032991 macromolecular complex; GO:0044424 intracellular part; GO:0005913 cell-cell adherens junction; GO…	GO:0098641 cadherin binding involved in cell-cell adhesion; GO:0050839 cell adhesion molecule binding; GO:0042802 identical protein binding; GO:0098631 protein binding involved in cell adhesion; GO:0042803 protein homodimerization activity; GO:0005488 binding; GO:0046983 protein dimerization activity; GO:0045296 cadherin binding; GO:0005515 protein binding; GO:0098632 protein binding involved in …	K12194	CHMP4, SNF7, VPS32; charged multivesicular body protein 4	mmu04144 Endocytosis - Mus musculus (mouse); mmu04217 Necroptosis - Mus musculus (mouse);
Q9D9V3	Ethylmalonyl-CoA decarboxylase	0.396	Down	Echdc1	13.4	35.467	5.9302	5	4	4	2	3	4	3	4	3	43598000	110270000	0.567	1.433		cytoplasm	GO:0034440 lipid oxidation; GO:0044699 single-organism process; GO:0044255 cellular lipid metabolic process; GO:0044237 cellular metabolic process; GO:0071704 organic substance metabolic process; GO:0008152 metabolic process; GO:0030258 lipid modification; GO:0044248 cellular catabolic process; GO:0032787 monocarboxylic acid metabolic process; GO:0009987 cellular process; GO:0006629 lipid metabol…	GO:0043229 intracellular organelle; GO:0044421 extracellular region part; GO:0005737 cytoplasm; GO:0031982 vesicle; GO:0044424 intracellular part; GO:0005829 cytosol; GO:0005623 cell; GO:0005576 extracellular region; GO:0005739 mitochondrion; GO:0043231 intracellular membrane-bounded organelle; GO:0043226 organelle; GO:0070062 extracellular exosome; GO:0005622 intracellular; GO:0044464 cell part;…	GO:0004492 methylmalonyl-CoA decarboxylase activity; GO:0003824 catalytic activity; GO:0016830 carbon-carbon lyase activity; GO:0016831 carboxy-lyase activity; GO:0016829 lyase activity; GO:0016836 hydro-lyase activity; GO:0016835 carbon-oxygen lyase activity; GO:0004300 enoyl-CoA hydratase activity;	K18426	ECHDC1; ethylmalonyl-CoA/methylmalonyl-CoA decarboxylase [EC:4.1.1.94 4.1.1.41]	mmu00640 Propanoate metabolism - Mus musculus (mouse);	IPR029045;	ClpP/crotonase-like domain;
Q9DB15	"39S ribosomal protein L12, mitochondrial"	0.17	Down	Mrpl12	18.4	21.708	5.0182	5	3	3	1	4	3	3	3	3	50445000	297550000	0.29	1.71		mitochondria	GO:0006518 peptide metabolic process; GO:0097659 nucleic acid-templated transcription; GO:0006390 transcription from mitochondrial promoter; GO:0009891 positive regulation of biosynthetic process; GO:0009058 biosynthetic process; GO:0044237 cellular metabolic process; GO:2001141 regulation of RNA biosynthetic process; GO:0008152 metabolic process; GO:0009893 positive regulation of metabolic proce…	GO:0005759 mitochondrial matrix; GO:0005840 ribosome; GO:0043229 intracellular organelle; GO:0044429 mitochondrial part; GO:0043232 intracellular non-membrane-bounded organelle; GO:0044446 intracellular organelle part; GO:0005737 cytoplasm; GO:0032991 macromolecular complex; GO:0044424 intracellular part; GO:0005762 mitochondrial large ribosomal subunit; GO:0005761 mitochondrial ribosome; GO:0005…	GO:0003735 structural constituent of ribosome; GO:0005198 structural molecule activity;	K02935	RP-L7, MRPL12, rplL; large subunit ribosomal protein L7/L12	mmu03010 Ribosome - Mus musculus (mouse);	IPR014719; IPR008932; IPR013823;	Ribosomal protein L7/L12, C-terminal/adaptor protein ClpS-like; Ribosomal protein L7/L12, oligomerisation; Ribosomal protein L7/L12, C-terminal;
[truncated: 41 more rows]
