# Supplementary material for: Dynamic role of CUL4B in radiation-induced intestinal injury-regeneration
Source: Sci Rep. 2024 Apr 30;14:9906. doi: 10.1038/s41598-024-60704-4 (PMC11061312; doi:10.1038/s41598-024-60704-4)
Supplement: Supplementary file 7 — Supplementary Table S6. [file 41598_2024_60704_MOESM7_ESM.xlsx]

## Sheet: Sheet1
Up-regulated ubiquitinated protein	Down-regulated protein
Hist1h2ap	Skt
Arfgef1	Tbc1d8b
Atp2b1	Dennd4c
Myh11	Rbm25
Ube3a	Bin1
Psmb1	Prdx6
Gsto1	Hsd17b10
Nmi	Prkcsh
Cyp2b19	Sypl1
Dhx9	Cyp3a25
Hsd17b12	Psmd14
Smpd2	Calu
Myo1a	Zw10
Wdr1	Cyp2b19
Papss2	Nipsnap2
Psmc3	Atp9a
Idh1	Eef1b
Ada	Hmox2
Aldoa	Cideb
Got1	Ugdh
Ldha	Vti1b
Anxa2	Papss2
Hsp90aa1	Pak1
Pgk1	Mtco2
Alad	---
Tcp1	Igh-3
Pfkl	Prkaca
Gsta1	Ndufb1
S100a6	Eef1a1
Mdh1	Cyp2b10
Rpsa	Rpl27a
Psmd3	Ldhb
Lmnb1	Ass1
Rplp0	Gapdh
Nme1	Rps6ka1
Sptan1	Rpl13a
Ap2a1	Serpinh1
Tpi1	Prkca
Lyz1	Akr1b7
Prkca	Sars
Gna11	S100a8
Akr1b7	Rpl3
Cat	Nedd8
Aldh1a1	Ctnnd1
Tln1	Fbl
Ezr	Tap2
Ctnna1	Sar1a
Aco1	Dnm1
Nedd8	Htt
Oat	Rpl13
Des	Abcd1
Ephx2	Cbr1
Prdx1	Hsd17b8
Por	Atp6v1a
Tkt	Rpl9
Acsl1	Ndufs6
Gsr	Hmgcs2
Anxa5	Dsc2
Lmna	Cox7a1
Atp6v1a	Atp5f1b
Rpl9	Mrps6
Plcb3	Acot8
Pkm	Ruvbl1
Pklr	Pcbp1
Pitpna	Rpl26
Slc12a2	Psme3
Fabp2	Rpl27
Cda	Rps8
Usp5	Rps14
Actn4	Rps23
Eef2	Rps11
Tpm1	Snrpd1
Eif4a1	Arf6
Psme3	Psmc6
Vbp1	Selenot
Rps7	Rpl23
Psmc1	Ube2d2
Psmc6	Rpl31
Rps24	Ybx1
Rps3	Vamp3
Rps27a	Hspd1
Ywhaz	Actg1
Actg1	Actc1
Ppp2ca	Tuba1c
Ube2l3	Ctps2
Cct7	Hint1
Cct6a	Il18
Cct3	Rpl19
Rps3a	Mcm2
Fmo5	Coq7
Xdh	Sec23a
Sec23a	Nucb1
Nme2	Atp5f1a
Vcp	Rnasel
Ddb1	Clu
Sec24a	Hsdl2
Plekha7	Cul4a
Iqgap2	Abraxas2
Pls1	Stt3b
Cluh	Pde12
Myo1d	Usp39
Serpinb6	Exoc5
Pik3c2a	Pbxip1
Maoa	Mettl17
Ifit1	Eif3j1
Myo6	Dopey2
Isg15	Plekha7
Ahcyl2	Acsf3
Tatdn1	Fam91a1
Atp2b4	Fam129a
Myh14	Afg1l
Cand1	Arhgap1
Rps9	Cdc37
Syne2	Ppp2r5e
Eif4g3	Arhgef1
Clic6	Eif2d
Elmo1	Igbp1
Maob	Rad21
Tmem120a	Phgdh
Itch	Pon2
Parp9	Ddx3x
Naprt	Tpd52
Copa	Tff3
Acsl5	Eif4g2
Gmds	Commd3
Blmh	Map2k2
Sgpl1	Gart
Hpgd	Abcf1
Cth	Ano6
Hdlbp	Ecpas
Atp1a1	Atp2b4
Abcc2	Syne2
---	Picalm
Hkdc1	Luc7l2
Rbm47	Mtmr12
Aldob	Sept9
Marc2	Dnph1
Hnrnpab	Mogat2
Cryl1	Mtdh
Rtcb	Sympk
Myo7b	Mrps7
Rps21	Bdh1
Ywhab	Pef1
Rars	Coq4
Serpinb1a	Bola2
Cndp2	Slc25a12
Ube2v2	Dglucy
Ppa1	Nop9
Chp2	Rab3gap2
Rpl4	Acbd3
Eef1g	Hadha
Psmd12	Iars
Cmtr1	Acaa2
Ehhadh	Larp4
Cmpk1	Efl1
Crot	Gpat3
Pycr3	Cps1
Mettl7b	Tmem120a
Acox3	Abi1
Mvp	Prpf31
Lrba	Ufl1
Dync1h1	Nup88
Isyna1	Scyl2
Akr1a1	Aqr
Aldh9a1	Lonp1
Arpc3	Slc26a6
Txnrd1	Cdc73
Psma6	Afg3l2
Sult1b1	Aldh1l2
Acox1	Eipr1
Esd	Commd9
Gda	Mcfd2
Slc2a5	Bphl
Psmd13	Tm6sf2
Gbp2	Slc35a3
Mapk13	Prpsap2
Arih1	Pik3r4
Vars	Ppcs
Psma5	Ccar2
Dnpep	Ddx39a
	Mrps23
	Fam114a2
	Acot11
	Sfpq
	Atp5f1c
	Mgst1
	Lrrfip2
	Spryd4
	Eif3h
	Ces1f
	As3mt
	Lims2
	St3gal4
	Atpaf2
	Abhd3
	Acaa1a
	Exosc4
	Mrpl37
	Tor1aip1
	Mthfd1
	Sf3b5
	Slc33a1
	Derl1
	Atg5
	Sfxn1
	Stk26
	Ufsp2
	Dctn2
	Nampt
	Dhrs1
	Gstt3
	Etfa
	Ndufs5
	Ogfr
	Rrbp1
	Pno1
	Ormdl3
	Rnaseh2c
	Ndufb4
	Sar1b
	Gmfb
	Sec61b
	Lgals2
	Atp6v1g1
	Mrps14
	Snx2
	Rnaseh2a
	Coq5
	Cenpv
	Rpl11
	Pigk
	Ndufs4
	Snx7
	Serbp1
	Ssu72
	Hdhd3
	Tpd52l2
	Naxd
	Pcbd2
	Aldh1b1
	Hnrnpm
	Lman1
	Oxct1
	Armc10
	Chordc1
	Syap1
	Idh3a
	Gid8
	Dusp3
	Chmp4b
	Echdc1
	Mrpl12
	Uqcrc2
	Prkar1a
	Alg2
	Srpra
	Cmpk1
	Cyp4v2
	Ssr3
	Mrpl4
	Etfb
	Atp5h
	Yipf5
	Mycbp
	Tor1a
	Lima1
	Plekha2
	Eefsec
	Sphk2
	Prelp
	Uchl3
	Cyp3a41a
	Stard10
	Sult1b1
	Add3
	Ndrg3
	Iigp1
	Ripk3
	Mvk
	Spint1
	Sqor
	Ruvbl2
	Pus1
	Prodh
	Slc2a5
	Cav2
	Ehd1
	Smarcb1
	Eif2s3y
	Uso1
	Gipc2
	Sucla2
	Pmm2
